# Supplementary material for: Multi-organ landscape of therapy-resistant melanoma
Source: Nat Med. 2023 Apr 27;29(5):1123–34. doi: 10.1038/s41591-023-02304-9 (PMC10202813; doi:10.1038/s41591-023-02304-9)
Supplement: Supplementary file 2 — Supplementary Table 1. Clinical information and tissue collection. Table 2. WES data quality, characteristics and availability of sample-matched WGS and/or RNA-seq. Table 3. WGS data quality, characteristics and availability of sample-matched WES and/or RNA-seq. Table 4. RNA-seq data quality and availability of sample-matched WES and/or WGS. Table 5. Clinical information for patient-matched tumors biopsied pre-treatment and at disease progression. Table 6. Clinical information and driver mutations for PDX models. Table 7. TMB of BRAFMUT and NRASMUT melanoma from published cutaneous melanoma studies. Table 8. Significantly amplified and deleted regions and genes in the RAM tumor cohort analyzed by GISTIC2.0. Table 9. Significantly amplified and deleted genes in RAM versus TCGA–SKCM (BRAF and NRAS mutated) cohorts: results of two-sided Fisher’s exact test. P values adjusted by FDR. Table 10. SMGs in the RAM cohort identified by MutSig2CV without multiple testing. Table 11. Recurrent somatic translocations. Table 12. Recurrent somatic structure variation-associated genes. Table 13. Mutational status of genes associated with cross-therapy resistance among RAM cases. Table 14. Summary of WES library preparation kits. Table 15. Summary of RNA-seq library preparation kits. Table 16. CNAs of the BRAF and NRAS mutant TCGA–SKCM cohorts (downloaded from cBioProtal). [file 41591_2023_2304_MOESM2_ESM.xlsx]

## Sheet: Supplementary Table 1
Clinical information and tissue collection
Case	Gender	Age	Location of primary melanoma	Driver mutation	Systemic treatment	WES	RNAseq			WGS
						Tumor sites	Tumor sites	AN sites	NAN sites	Tumor sites
RAM12.01	Female	29	left parietal scalp	BRAF V600E	vemurafenib+cobimetinib	Brain*7;Lymp node*1	-	-	-	Brain*3;Lymp node*1
RAM13003	Male	66	trunk	BRAF V600K; V600M	vemurafenib->dabrafenib+trametinib	Brain*1; Liver*1; Lung*1; Spleen*1	Brain*1; Liver*1; Lung*1; Spleen*1	Brain*1; Liver*1; Lung*1; Spleen*1	Brain*1; Lung*1; Spleen*1	Brain*1; Lung*1
RAM13004	Male	72	trunk	NRAS Q61K	ipilimumab->temozolomide	Cardio*1; Liver*1; Lung*1; Spleen*1	Cardio*1; Liver*1; Lung*1; Spleen*1	Cardio*1; Liver*1; Lung*1; Spleen*1	Cardio*1; Liver*1; Lung*1; Spleen*1	Liver*1; Lung*1
RAM14001	Male	65	shoulder	BRAF V600E	dabrafenib+trametinib	Lung*1; Spleen*1	Lung*1; Spleen*1	Lung*1; Spleen*1	Lung*1; Spleen*1	-
RAM14003	Female	50	trunk	NRAS Q61mut	trametinib	-	Cardio*1; Liver*1; Lung*1; Spleen*1	-	-	-
RAM14006	Male	48	head & neck	BRAF V600TQ	ipilimumab->temozolomide->pembrolizumab->dabrafenib+trametinib	Adrenal*1; Brain*1;Cardio*1; Liver*2; Lung*2; Lymp node*2; Spleen*1; Soft tissue*1	Cardio*1; Brain*1; Liver*1; Lung*1; Spleen*1	Cardio*1; Brain*1; Liver*1; Lung*1; Spleen*1	Cardio*1; Brain*1; Liver*1; Lung*1; Spleen*1	Adrenal*1; Brain*1; Liver*1; Lung*1; Lymp node*2; Soft tissue*1
RAM19001	Male	62	head & neck	NRAS Q61K	nivolumab->temozolomide->pembrolizumab	Liver*2; Lung*2; Lymp node*1; Plerua*1; Soft tissue*1	Liver*2; Lung*2; Pleura*1; Soft tissue*1	Brain; Liver*2; Lung*2; Lymp node*3; Pleura*1; Spleen*1; Soft tissue*1	Brain*1; Liver*1; Lung*1; Lymp node*3; Pleura*1; Spleen*1; Soft tissue*1	Liver*1; Lung*1
RAM19002	Male	81	head & neck	NRAS Q61K	pembrolizumab->ipilimumab+nivolumab->temozolomide	Liver*3 (2+3+3 MRS); Soft tissue*1 (3 MRS)	Liver*3 (2+3+3 MRS); Soft tissue*1 (3 MRS)	Brain*1 (3 MRS); Liver*1 (3 MRS);	Brain*1 (3 MRS); Liver*1 (3 MRS); Soft tissue*1 (3 MRS)	Liver*1
RAM19003	Female	31	N/A	BRAF V600E	dabrafenib+trametinib->ipilimumab+nivolumab->encorafenib+binimetinib->pembrolizumab	Brain*1; Liver*2; Omentum*4; Peritoneum*1	Brain*1 (3 MRS); Liver*2 (3+1 MRS); Omentum*4 (3+3+3+3 MRS); PERITONEUM*1 (3 MRS)	Brain*4 (3+3+3+3 MRS); Liver*3 (3+3+3 MRS)	Brain*4 (3+3+3+3 MRS); Liver*3 (3+3+3 MRS)	Brain*1; Liver*1
RAM19005	Female	79	shoulder	BRAF K601E	pembrolizumab+denosumab->ipilimumab	Adrenal*2; Cardio*1; Gallbladder*1; Lymp node*2; Soft tissue*4; Thyroid*1	Adrenal*2 (2+2 MRS); Cardio*1; Lymp node*2 (3+3 MRS); Soft tissue*2 (3+3 MRS)	Cardio*1 (3 MRS); Lymp node*1 (3 MRS); Soft tissue*2 (3+3 MRS)	Cardio*1 (3 MRS); Lymp node*1 (3 MRS); Soft tissue*2 (3+3 MRS)	Adrenal*1; Lymp node*1
RAM19006	Female	62	extremity	BRAF V600E	denosumab->encorafenib+binimetinib	Brain*1; Lung*4; Lymp node*3	Brain*1; Lung*4 (3+3+3+3MRS); Lymp node*3 (3+3+1 MRS)	Brain*2 (2+1 MRS)	Brain*1 (2 MRS)	-
*MRS	Multi-region sampling

## Sheet: Supplementary Table 2
WES data quality, characteristics, and availability of sample-matched WGS and/or RNA-seq
Patient ID	Tissue type	Tumor sites	Sample name	MRS	Coverage (median)	Purity	Ploidy	SNV	INDEL	Mutation load/Mb	Non-synonymous mutations	Non-synonymous Mutation load/Mb	MSI	WGS available	RNAseq available
RAM12.01	Tumor	Brain1	RAM12.01-Brain1	no	121	0.85	3.7	662	40	10.9688	111	3.7	0.4	no	no
	Tumor	Brian2	RAM12.01-Brain2	no	141	0.88	3.8	694	34	11.375	116	3.87	0.5	no	no
	Tumor	Brain3	RAM12.01-Brain3	no	143	0.85	4.1	694	40	11.4688	114	3.8	0.43	yes	no
	Tumor	Brain4	RAM12.01-Brain4	no	120	0.89	4	727	27	11.7812	121	4.03	0.25	no	no
	Tumor	Brain5	RAM12.01-Brain5	no	124	0.77	3.7	694	35	11.3906	123	4.1	0.31	no	no
	Tumor	Brain9	RAM12.01-Brain9	no	107	0.89	4.1	784	38	12.8438	129	4.3	0.34	yes	no
	Tumor	Brain10	RAM12.01-Brain10	no	140	0.81	4.2	791	44	13.0469	123	4.1	0.35	yes	no
	Tumor	Lymph Node	RAM12.01-LN	no	155	0.18	2.1	138	29	2.60938	24	0.8	0	yes	no
	Normal tissue	-	RAM12.01-Liver-NAN	no	131	-	-	-	-	-	-	-	-	yes	no
RAM13003	Tumor	Lung	RAM13003-Lung	no	109	0.66	2.2	2364	27	37.3594	371	12.37	0.02	yes	yes
	Tumor	Spleen	RAM13003-Spleen	no	90	0.3	2.8	2196	26	34.7188	361	12.03	0.02	no	yes
	Tumor	Liver	RAM13003-Liver	no	93	0.24	2.2	782	17	12.4844	200	6.67	0	no	yes
	Tumor	Brain	RAM13003-Brain	no	103	0.64	2.1	1890	13	29.7344	361	12.03	0.02	yes	yes
	Normal tissue	-	RAM13003-Lung-NAN	no	89	-	-	-	-	-	-	-	-	yes	yes
RAM13004	Tumor	Lung	RAM13004-Lung	no	88	0.65	2	1638	34	26.125	299	9.97	0.04	yes	yes
	Tumor	Spleen	RAM13004-Spleen	no	103	0.54	2	1558	33	24.8594	291	9.7	0.02	no	yes
	Tumor	Liver	RAM13004-Liver	no	168	0.81	2	1763	49	28.3125	292	9.73	0.1	yes	yes
	Tumor	Cardio	RAM13004-Cardio	no	98	0.87	2.1	1847	45	29.5625	300	10	0.1	no	yes
	Normal tissue	-	RAM13004-Cardio-NAN	no	114	-	-	-	-	-	-	-	-	yes	yes
RAM14001	Tumor	Lung	RAN14001-Lung	no	96	0.37	3.8	788	34	12.8438	112	3.73	0.02	no	yes
	Tumor	Spleen	RAN14001-Spleen	no	70	0.47	4	783	17	12.5	111	3.7	0.05	no	yes
	Normal tissue		RAN14001-Lung-NAN	no	121	-	-	-	-	-	-	-	-	no	yes
RAM14006	Tumor	Lung1	RAM14006-Lung1	no	87	0.66	2.6	1142	30	18.3125	164	5.47	0.24	no	yes
	Tumor	Spleen	RAM14006-Spleen	no	95	0.8	2.6	1199	37	19.3125	157	5.23	0.53	no	yes
	Tumor	Liver1	RAM14006-Liver1	no	120	0.72	2.4	1163	33	18.6875	156	5.2	0.35	no	yes
	Tumor	Brain	RAM14006-Brain	no	123	0.97	2.1	1151	38	18.5781	151	5.03	1.04	yes	yes
	Tumor	Cardio	RAM14006-Cardio	no	111	0.71	2.4	1166	24	18.5938	159	5.3	0.37	no	yes
	Tumor	Soft tissue	RAM14006-ST	no	157	0.87	3.3	655	71	11.3438	121	4.03	1.32	yes	no
	Tumor	Lymph Node1	RAM14006-LN1	no	209	0.84	2.2	872	116	15.4375	156	5.2	0.56	yes	no
	Tumor	Lymph Node2	RAM14006-LN2	no	168	0.87	2.4	891	141	16.125	159	5.3	1.2	yes	no
	Tumor	Liver2	RAM14006-Liver2	no	209	0.88	3.4	494	44	8.40625	112	3.73	1.32	yes	no
	Tumor	Lung2	RAM14006-Lung2	no	155	0.99	2.7	801	134	14.6094	148	4.93	0.78	yes	no
	Tumor	Adrenal	RAM14006-Adrenal	no	199	0.87	2.5	893	128	15.9531	156	5.2	0.71	yes	no
	Normal tissue	-	RAM14006-Lung-NAN	no	135	-	-	-	-	-	-	-	-	yes	yes
RAM19001	Tumor	Soft tissue	RAM19001-ST	no	112	0.36	2	3647	39	57.5938	712	23.73	1.28	no	yes
	Tumor	Lung1	RAM19001-Lung1	no	122	0.33	2	4460	54	70.5312	780	26	1.44	no	yes
	Tumor	Lung2	RAM19001-Lung2	no	129	0.72	2.1	5400	64	85.375	847	28.23	1.83	yes	yes
	Tumor	Pleura	RAM19001-pleura	no	126	0.39	2	5937	86	94.1094	883	29.43	2.26	no	yes
	Tumor	Lymph Node	RAM19001-LN	no	110	0.34	2.1	4683	53	74	813	27.1	1.4	no	no
	Tumor	Liver1	RAM19001-Liver1	no	95	0.79	2.1	5357	53	84.5312	830	27.67	1.49	yes	yes
	Tumor	Liver2	RAM19001-Liver2	no	99	0.33	2.1	5287	52	83.4219	822	27.4	1.76	no	yes
	Normal tissue	-	RAM19001-Brain-NAN	no	113	-	-	-	-	-	-	-	-	yes	yes
RAM19002	Tumor	Soft tissue	RAM19002-ST.A	3 MRS	75	0.94	1.6	15015	132	236.672	2616	87.2	23.23	no	yes
	Tumor	Soft tissue	RAM19002-ST.B		70	0.94	1.6	14566	147	229.891	2618	87.27	25.01	no	yes
	Tumor	Soft tissue	RAM19002-ST.C		75	0.92	1.6	14056	114	221.406	2571	85.7	24.29	no	yes
	Tumor	Liver1	RAM19002-Liver1.A	2 MRS	176	0.8	1.7	17788	84	279.25	2648	88.27	13.53	yes	yes
	Tumor	Liver1	RAM19002-Liver1.B		186	0.43	1.7	16438	63	257.828	2597	86.57	9.95	no	yes
	Tumor	Liver2	RAM19002-Liver2.A	3 MRS	169	0.47	1.9	356	21	5.89062	66	2.2	11.26	no	yes
	Tumor	Liver2	RAM19002-Liver2.B		160	0.21	1.9	4160	26	65.4062	869	28.97	11.62	no	yes
	Tumor	Liver2	RAM19002-Liver2.C		177	0.59	1.6	16313	75	256.062	2430	81	13.89	no	yes
	Tumor	Liver3	RAM19002-Liver3.A	3 MRS	152	0.8	1.9	17450	114	274.438	2669	88.97	16.71	no	yes
	Tumor	Liver3	RAM19002-Liver3.B		116	0.65	1.8	16102	98	253.125	2650	88.33	15.1	no	yes
	Tumor	Liver3	RAM19002-Liver3.C		158	0.42	1.7	15779	69	247.625	2556	85.2	12.73	no	yes
	Normal tissue	-	RAM19002-Liver-NAN	no	162	-	-	-	-	-	-	-	-	no	yes
	Normal tissue*	-	RAM19002-Brain-NAN*	no	185	-	-	-	-	-	-	-	-	yes	yes
RAM19003	Tumor	Brain	RAM19003-Brain	no	197	0.71	3.4	1245	27	19.875	173	5.77	1.71	yes	yes
	Tumor	Liver1	RAM19003-Liver1	no	190	0.88	3.2	1179	17	18.6875	155	5.17	3.22	yes	yes
	Tumor	Liver2	RAM19003-Liver2	no	215	0.31	3.2	1028	21	16.3906	151	5.03	0.46	no	yes
	Tumor	Omentum1	RAM19003-Omentum1	no	197	0.91	3.2	1191	23	18.9688	152	5.07	3.43	no	yes
	Tumor	Omentum2	RAM19003-Omentum2	no	203	0.86	3.2	1138	31	18.2656	154	5.13	3.55	no	yes
	Tumor	Omentum3	RAM19003-Omentum3	no	198	0.73	3.2	1217	28	19.4531	163	5.43	2.5	no	yes
	Tumor	Omentum4	RAM19003-Omentum4	no	191	0.9	3.3	1123	26	17.9531	150	5	3.4	no	yes
	Tumor	Peritoneum	RAM19003-Peritoneum	no	200	0.88	3.2	1153	26	18.4219	152	5.07	3.34	no	yes
	Normal tissue	-	RAM19003-Liver-NAN	no	194	-	-	-	-	-	-	-	-	no	yes
	Normal tissue*	-	RAM19003-Brain-NAN*	no	186	-	-	-	-	-	-	-	-	yes	yes
RAM19005	Tumor	Soft Tissue1	RAM19005-ST1	no	441	0.89	2.3	6180	32	97.0625	816	27.2	1.68	no	yes
	Tumor	Soft Tissue2	RAM19005-ST2	no	413	0.88	2.3	6169	34	96.9219	810	27	1.71	no	no
	Tumor	Soft Tissue3	RAM19005-ST3	no	465	0.93	2.3	6251	40	98.2969	819	27.3	1.86	no	yes
	Tumor	Soft Tissue4	RAM19005-ST4	no	500	0.88	2.3	5722	36	89.9688	815	27.17	2.3	no	no
	Tumor	Thyroid	RAM19005-Thyroid	no	495	0.88	2.3	6151	35	96.6562	827	27.57	1.81	no	no
	Tumor	Lymph Node1	RAM19005-LN1	no	500	0.95	2.3	6057	37	95.2188	816	27.2	2.04	yes	yes
	Tumor	Lymph Node2	RAM19005-LN2	no	450	0.77	2.3	6281	44	98.8281	820	27.33	1.35	no	yes
	Tumor	Cardio	RAM19005-Cardio	no	452	0.66	2.3	5876	30	92.2812	811	27.03	1.18	no	yes
	Tumor	Adrenal1	RAM19005-Adrenal1	no	500	0.5	2.4	5511	30	86.5781	818	27.27	1.37	no	yes
	Tumor	Adrenal2	RAM19005-Adrenal2	no	395	0.86	2.3	6061	34	95.2344	821	27.37	1.57	yes	yes
	Tumor	Gallbladder	RAM19005-Gallbladder	no	485	0.9	2.4	5496	35	86.4219	815	27.17	2.15	no	no
	Normal tissue	-	RAM19005-ST-NAN	no	450	-	-	-	-	-	-	-	-	no	no
	Normal tissue*	-	RAM19005-Thyroid-NAN*	no	441	-	-	-	-	-	-	-	-	yes	no
RAM19006	Tumor	Brain	RAM19006-Brain	no	436	0.22	1.5	3839	16	60.2344	568	18.93	1.47	no	yes
	Tumor	Lymph Node1	RAM19006-LN1	no	441	0.27	1.4	4202	19	65.9531	601	20.03	1.54	no	yes
	Tumor	Lymph Node2	RAM19006-LN2	no	360	0.39	1.5	4572	21	71.7656	615	20.5	1.58	no	yes
	Tumor	Lymph Node3	RAM19006-LN3	no	409	0.17	1.8	4380	24	68.8125	605	20.17	1.62	no	yes
	Tumor	Lung1	RAM19006-Lung1	no	433	0.22	2.3	4645	20	72.8906	617	20.57	1.93	no	yes
	Tumor	Lung2	RAM19006-Lung2	no	480	0.1	1.3	2457	11	38.5625	305	10.17	1.39	no	yes
	Tumor	Lung3	RAM19006-Lung3	no	423	0.37	1.6	4717	20	74.0156	617	20.57	2.17	no	yes
	Tumor	Lung4	RAM19006-Lung4	no	450	0.32	1.5	4384	24	68.875	596	19.87	1.96	no	yes
	Normal tissue	-	RAM19006-Brain-NAN	no	387	-	-	-	-	-	-	-	-	no	yes
*	Duplicate normal samples that are not counted in the result section
MRS	Multi-region sampling

## Sheet: Supplementary Table 3
WGS data quality, characteristics, and availability of sample-matched WES and/or RNA-seq
Patient ID	Tissue type	Tumor sites	Sample name	Coverage (mean)	Num of somatic SVs	WES available	RNAseq available
RAM12.0	Tumor	Brain10	RAM12.01-Brain10	43	439	yes	no
	Tumor	Brain3	RAM12.01-Brain3	27	506	yes	no
	Tumor	Brain9	RAM12.01-Brain9	19	540	yes	no
	Tumor	Lymph Node	RAM12.01-LN	40	310	yes	no
	Normal tissue	-	RAM12.01-Liver-NAN	43	-	yes	no
RAM13003	Tumor	Lung	RAM13003-Lung	23	661	yes	yes
	Tumor	Brain	RAM13003-Brain	23	314	yes	yes
	Normal tissue	-	RAM13003-Lung-NAN	34	-	yes	yes
RAM13004	Tumor	Liver	RAM13004-Liver	18	287	yes	yes
	Tumor	Lung	RAM13004-Lung	16	591	yes	yes
	Normal tissue	-	RAM13004-Cardio-NAN	33	-	yes	yes
RAM14006	Tumor	Soft tissue	RAM14006-ST	25	594	yes	no
	Tumor	Lymph Node1	RAM14006-LN1	24	386	yes	no
	Tumor	Liver2	RAM14006-Liver2	11	254	yes	no
	Tumor	Lymph Node2	RAM14006-LN2	21	309	yes	no
	Tumor	Lung2	RAM14006-Lung2	23	1708	yes	no
	Tumor	Brain	RAM14006-Brain	20	320	yes	yes
	Tumor	Adrenal	RAM14006-Adrenal	21	266	yes	no
	Normal tissue	-	RAM14006-Lung-NAN	30	-	yes	yes
RAM19001	Tumor	Lung2	RAM19001-Lung2	19	410	yes	yes
	Tumor	Liver1	RAM19001-Liver1	21	546	yes	yes
	Normal tissue	-	RAM19001-Brain-NAN	10	-	yes	yes
RAM19002	Tumor	Liver1	RAM19002-Liver1.A	28	356	yes	yes
	Normal tissue	-	RAM19002-Brain-NAN	36	-	yes	yes
RAM19003	Tumor	Brain	RAM19003-Brain.A	22	315	yes	yes
	Tumor	Liver1	RAM19003-Liver1.A	19	678	yes	yes
	Normal tissue	-	RAM19003-Brain-NAN	36	-	yes	yes
RAM19005	Tumor	Lymph Node1	RAM19005-LN1.C	24	652	yes	yes
	Tumor	Adrenal2	RAM19005-Adrenal2.A	23	414	yes	yes
	Normal tissue	-	RAM19005-Thyroid-NAN	37	-	yes	no

## Sheet: Supplementary Table 4
RNA-seq data quality and availability of sample-matched WES and/or WGS
Patient ID	Tissue type	Tissue sites	Sample name	Number of transcripts	MRS	WES available	WGS available
RAM13003	NAN	Brain-NAN	RAM13003-Brain-NAN	23591	no	no	no
	NAN	Lung-NAN	RAM13003-Lung-NAN	24576	no	yes	yes
	NAN	Spleen-NAN	RAM13003-Spleen-NAN	22797	no	no	no
	AN	Brain-AN	RAM13003-Brain-AN	26589	no	no	no
	AN	Liver-AN	RAM13003-Liver-AN	20931	no	no	no
	AN	Lung-AN	RAM13003-Lung-AN	25738	no	no	no
	AN	Spleen-AN	RAM13003-Spleen-AN	23450	no	no	no
	TUMOR	Lung	RAM13003-Lung	32142	no	yes	yes
	TUMOR	Spleen	RAM13003-Spleen	43359	no	yes	no
	TUMOR	Brain	RAM13003-Brain	36068	no	yes	yes
	TUMOR	Liver	RAM13003-Liver	34507	no	yes	no
RAM13004	NAN	Cardio-NAN	RAM13004-Cardio-NAN	21734	no	yes	yes
	NAN	Liver-NAN	RAM13004-Liver-NAN	22420	no	no	no
	NAN	Lung-NAN	RAM13004-Lung-NAN	25747	no	no	no
	NAN	Spleen-NAN	RAM13004-Spleen-NAN	21845	no	no	no
	AN	Cardio-AN	RAM13004-Cardio-AN	22524	no	no	no
	AN	Liver-AN	RAM13004-Liver-AN	23842	no	no	no
	AN	Lung-AN	RAM13004-Lung-AN	24576	no	no	no
	AN	Spleen-AN	RAM13004-Spleen-AN	22342	no	no	no
	TUMOR	Liver	RAM13004-Liver	39059	no	yes	yes
	TUMOR	Spleen	RAM13004-Spleen	33741	no	yes	no
	TUMOR	Lung	RAM13004-Lung	31632	no	yes	yes
	TUMOR	Cardio	RAM13004-Cardio	32723	no	yes	no
RAM14001	NAN	Lung-NAN	RAM14001-Lung-NAN	23525	no	yes	no
	NAN	Spleen-NAN	RAM14001-Spleen-NAN	24456	no	no	no
	AN	Lung-AN	RAM14001-Lung-AN	24359	no	no	no
	AN	Spleen-AN	RAM14001-Spleen-AN	22615	no	no	no
	TUMOR	Lung	RAM14001-Lung	32925	no	yes	no
	TUMOR	Spleen	RAM14001-Spleen	39158	no	yes	no
RAM14003	TUMOR	Cardio	RAM14003-Cardio	42422	no	no	no
	TUMOR	Lung	RAM14003-Lung	46330	no	no	no
	TUMOR	Liver	RAM14003-Liver	42300	no	no	no
	TUMOR	Spleen	RAM14003-Spleen	49035	no	no	no
RAM14006	NAN	Brain-NAN	RAM14006-Brain-NAN	25964	no	no	no
	NAN	Cardio-NAN	RAM14006-Cardio-NAN	21365	no	no	no
	NAN	Liver-NAN	RAM14006-Liver-NAN	22471	no	no	no
	NAN	Lung-NAN	RAM14006-Lung-NAN	23276	no	yes	yes
	NAN	Spleen-NAN	RAM14006-Spleen-NAN	24828	no	no	no
	AN	Brain-AN	RAM14006-Brain-AN	26479	no	no	no
	AN	Cardio-AN	RAM14006-Cardio-AN	23308	no	no	no
	AN	Liver-AN	RAM14006-Liver-AN	22255	no	no	no
	AN	Lung-AN	RAM14006-Lung-AN	22732	no	no	no
	AN	Spleen-AN	RAM14006-Spleen-AN	24892	no	no	no
	TUMOR	Cardio	RAM14006-Cardio	33472	no	yes	no
	TUMOR	Liver	RAM14006-Liver1	46659	no	yes	no
	TUMOR	Lung	RAM14006-Lung1	30356	no	yes	no
	TUMOR	Brain	RAM14006-Brain	30756	no	yes	yes
	TUMOR	Spleen	RAM14006-Spleen	31588	no	yes	no
RAM19001	NAN	Lymph Node-NAN1	RAM19001-LN-NAN1	25659	no	no	no
	NAN	Lymph Node-NAN2	RAM19001-LN-NAN2	13006	no	no	no
	NAN	Lymph Node-NAN3	RAM19001-LN-NAN3	16284	no	no	no
	NAN	Soft tissue-NAN	RAM19001-ST-NAN	19925	no	no	no
	NAN	Lung-NAN2	RAM19001-Lung-NAN2	17427	no	no	no
	NAN	Plerua-NAN	RAM19001-Plerua-NAN	22132	no	no	no
	NAN	Liver-NAN1	RAM19001-Liver-NAN1	17547	no	no	no
	NAN	Spleen-NAN	RAM19001-Spleen-NAN	17543	no	no	no
	NAN	Brain-NAN	RAM19001-Brain-NAN	21501	no	yes	yes
	AN	Lymph Node-AN1	RAM19001-LN-AN1	13546	no	no	no
	AN	Lymph Node-AN2	RAM19001-LN-AN2	14078	no	no	no
	AN	Lymph Node-AN3	RAM19001-LN-AN3	17113	no	no	no
	AN	Soft tissue-AN	RAM19001-ST-AN	26616	no	no	no
	AN	Lung-AN1	RAM19001-Lung-AN1	28364	no	no	no
	AN	Lung-AN2	RAM19001-Lung-AN2	24653	no	no	no
	AN	Plerua-AN	RAM19001-Plerua-AN	13691	no	no	no
	AN	Liver-AN1	RAM19001-Liver-AN1	21799	no	no	no
	AN	Liver-AN2	RAM19001-Liver-AN2	27933	no	no	no
	AN	Spleen-AN	RAM19001-Spleen-AN	31094	no	no	no
	AN	Brain-AN	RAM19001-Brain-AN	25294	no	no	no
	TUMOR	Soft tissue	RAM19001-ST	11209	no	yes	no
	TUMOR	Lung1	RAM19001-Lung1	10259	no	yes	no
	TUMOR	Lung2	RAM19001-Lung2	16794	no	yes	yes
	TUMOR	Pleura	RAM19001-pleura	21756	no	yes	no
	TUMOR	Liver1	RAM19001-Liver1	11088	no	yes	yes
	TUMOR	Liver2	RAM19001-Liver2	9164	no	yes	no
RAM19002	NAN	Soft tissue-NAN	RAM19002-ST-NAN.A	11192	3 MRS	no	no
	NAN	Soft tissue-NAN	RAM19002-ST-NAN.B	20659		no	no
	NAN	Soft tissue-NAN	RAM19002-ST-NAN.C	12649		no	no
	NAN	Liver-NAN1	RAM19002-Liver-NAN1.A	12151	3 MRS	yes	no
	NAN	Liver-NAN1	RAM19002-Liver-NAN1.B	29107		no	no
	NAN	Liver-NAN1	RAM19002-Liver-NAN1.C	34847		no	no
	NAN	Brain-NAN	RAM19002-Brain-NAN.A	16751	3 MRS	yes	yes
	NAN	Brain-NAN	RAM19002-Brain-NAN.B	15308		no	no
	NAN	Brain-NAN	RAM19002-Brain-NAN.C	17291		no	no
	AN	Liver-AN1	RAM19002-Liver-AN1.A	13813	3 MRS	no	no
	AN	Liver-AN1	RAM19002-Liver-AN1.B	22976		no	no
	AN	Liver-AN1	RAM19002-Liver-AN1.C	12088		no	no
	AN	Brain-AN	RAM19002-Brain-AN.A	15267	3 MRS	no	no
	AN	Brain-AN	RAM19002-Brain-AN.B	15269		no	no
	AN	Brain-AN	RAM19002-Brain-AN.C	14600		no	no
	TUMOR	Soft tissue	RAM19002-ST.A	35924	3 MRS	yes	no
	TUMOR	Soft tissue	RAM19002-ST.B	35916		yes	no
	TUMOR	Soft tissue	RAM19002-ST.C	36771		yes	no
	TUMOR	Liver1	RAM19002-Liver1.A	15063	2 MRS	yes	yes
	TUMOR	Liver1	RAM19002-Liver1.B	15742		yes	no
	TUMOR	Liver2	RAM19002-Liver2.A	17861	3 MRS	yes	no
	TUMOR	Liver2	RAM19002-Liver2.B	13051		yes	no
	TUMOR	Liver2	RAM19002-Liver2.C	46086		yes	no
	TUMOR	Liver3	RAM19002-Liver3.A	22081	3 MRS	yes	no
	TUMOR	Liver3	RAM19002-Liver3.B	28114		yes	no
	TUMOR	Liver3	RAM19002-Liver3.C	43052		yes	no
RAM19003	NAN	Brain-NAN1	RAM19003-Brain-NAN1.A	25931	3 MRS	no	no
	NAN	Brain-NAN1	RAM19003-Brain-NAN1.B	25137		yes	yes
	NAN	Brain-NAN1	RAM19003-Brain-NAN1.C	24859		no	no
	NAN	Brain-NAN2	RAM19003-Brain-NAN2.A	32455	3 MRS	no	no
	NAN	Brain-NAN2	RAM19003-Brain-NAN2.B	31186		no	no
	NAN	Brain-NAN2	RAM19003-Brain-NAN2.C	30884		no	no
	NAN	Brain-NAN3	RAM19003-Brain-NAN3.A	26050	3 MRS	no	no
	NAN	Brain-NAN3	RAM19003-Brain-NAN3.B	26331		no	no
	NAN	Brain-NAN3	RAM19003-Brain-NAN3.C	28479		no	no
	NAN	Brain-NAN4	RAM19003-Brain-NAN4.A	28200	3 MRS	no	no
	NAN	Brain-NAN4	RAM19003-Brain-NAN4.B	27049		no	no
	NAN	Brain-NAN4	RAM19003-Brain-NAN4.C	26604		no	no
	NAN	Liver-NAN1	RAM19003-Liver-NAN1.A	18874	3 MRS	yes	no
	NAN	Liver-NAN1	RAM19003-Liver-NAN1.B	19693		no	no
	NAN	Liver-NAN1	RAM19003-Liver-NAN1.C	21017		no	no
	NAN	Liver-NAN2	RAM19003-Liver-NAN2.A	25329	3 MRS	no	no
	NAN	Liver-NAN2	RAM19003-Liver-NAN2.B	31664		no	no
	NAN	Liver-NAN2	RAM19003-Liver-NAN2.C	24203		no	no
	NAN	Liver-NAN3	RAM19003-Liver-NAN3.A	24065	3 MRS	no	no
	NAN	Liver-NAN3	RAM19003-Liver-NAN3.B	22638		no	no
	NAN	Liver-NAN3	RAM19003-Liver-NAN3.C	26755		no	no
	AN	Brain-AN1	RAM19003-Brain-AN1.A	24218	3 MRS	no	no
	AN	Brain-AN1	RAM19003-Brain-AN1.B	20946		no	no
	AN	Brain-AN1	RAM19003-Brain-AN1.C	23128		no	no
	AN	Brain-AN2	RAM19003-Brain-AN2.A	31534	3 MRS	no	no
	AN	Brain-AN2	RAM19003-Brain-AN2.B	28241		no	no
	AN	Brain-AN2	RAM19003-Brain-AN2.C	27255		no	no
	AN	Brain-AN3	RAM19003-Brain-AN3.A	33276	3 MRS	no	no
	AN	Brain-AN3	RAM19003-Brain-AN3.B	30677		no	no
	AN	Brain-AN3	RAM19003-Brain-AN3.C	28623		no	no
	AN	Brain-AN4	RAM19003-Brain-AN4.A	43886	3 MRS	no	no
	AN	Brain-AN4	RAM19003-Brain-AN4.B	27217		no	no
	AN	Brain-AN4	RAM19003-Brain-AN4.C	27856		no	no
	AN	Liver-AN1	RAM19003-Liver-AN1.A	20555	3 MRS	no	no
	AN	Liver-AN1	RAM19003-Liver-AN1.B	24052		no	no
	AN	Liver-AN1	RAM19003-Liver-AN1.C	23973		no	no
	AN	Liver-AN2	RAM19003-Liver-AN2.A	23014	3 MRS	no	no
	AN	Liver-AN2	RAM19003-Liver-AN2.B	23193		no	no
	AN	Liver-AN2	RAM19003-Liver-AN2.C	26320		no	no
	AN	Liver-AN3	RAM19003-Liver-AN3.A	24034	3 MRS	no	no
	AN	Liver-AN3	RAM19003-Liver-AN3.B	20948		no	no
	AN	Liver-AN3	RAM19003-Liver-AN3.C	19254		no	no
	TUMOR	Brain	RAM19003-Brain.B	29620	3 MRS	no	no
	TUMOR	Brain	RAM19003-Brain.C	28690		no	no
	TUMOR	Brain	RAM19003-Brain.A	26277		yes	yes
	TUMOR	Omentum1	RAM19003-Omentum1.A	37077	3 MRS	yes	no
	TUMOR	Omentum1	RAM19003-Omentum1.B	24186		no	no
	TUMOR	Omentum1	RAM19003-Omentum1.C	2338		no	no
	TUMOR	Omentum2	RAM19003-Omentum2.A	22911	3 MRS	no	no
	TUMOR	Omentum2	RAM19003-Omentum2.B	40032		no	no
	TUMOR	Omentum2	RAM19003-Omentum2.C	42057		yes	no
	TUMOR	Omentum3	RAM19003-Omentum3.A	42432	3 MRS	yes	no
	TUMOR	Omentum3	RAM19003-Omentum3.B	40920		no	no
	TUMOR	Omentum3	RAM19003-Omentum3.C	51511		no	no
	TUMOR	Omentum4	RAM19003-Omentum4.A	36781	3 MRS	yes	no
	TUMOR	Omentum4	RAM19003-Omentum4.B	52145		no	no
	TUMOR	Omentum4	RAM19003-Omentum4.C	47132		no	no
	TUMOR	Peritoneum	RAM19003-Peritoneum.B	48281	3 MRS	no	no
	TUMOR	Peritoneum	RAM19003-Peritoneum.A	51955		yes	no
	TUMOR	Peritoneum	RAM19003-Peritoneum.C	35953		no	no
	TUMOR	Liver1	RAM19003-Liver1.A	52442	3 MRS	yes	yes
	TUMOR	Liver1	RAM19003-Liver1.B	33877		no	no
	TUMOR	Liver1	RAM19003-Liver1.C	34102		no	no
	TUMOR	Liver2	RAM19003-Liver2	23396	no	yes	no
RAM19005	NAN	Soft tissue-NAN1	RAM19005-ST-NAN1.A	21965	3 MRS	no	no
	NAN	Soft tissue-NAN1	RAM19005-ST-NAN1.B	22266		no	no
	NAN	Soft tissue-NAN1	RAM19005-ST-NAN1.C	22061		no	no
	NAN	Soft tissue-NAN2	RAM19005-ST-NAN2.A	28252	3 MRS	no	no
	NAN	Soft tissue-NAN2	RAM19005-ST-NAN2.B	26180		no	no
	NAN	Soft tissue-NAN2	RAM19005-ST-NAN2.C	25065		no	no
	NAN	Lymph Node-NAN1	RAM19005-LN-NAN1.A	20557	3 MRS	no	no
	NAN	Lymph Node-NAN1	RAM19005-LN-NAN1.B	19697		no	no
	NAN	Lymph Node-NAN1	RAM19005-LN-NAN1.C	20152		no	no
	NAN	Cardio-NAN	RAM19005-Cardio-NAN.A	24076	3 MRS	no	no
	NAN	Cardio-NAN	RAM19005-Cardio-NAN.B	22310		no	no
	NAN	Cardio-NAN	RAM19005-Cardio-NAN.C	22520		no	no
	AN	Soft tissue-AN1	RAM19005-ST-AN1.A	21400	3 MRS	no	no
	AN	Soft tissue-AN1	RAM19005-ST-AN1.B	24772		no	no
	AN	Soft tissue-AN1	RAM19005-ST-AN1.C	28642		no	no
	AN	Soft tissue-AN2	RAM19005-ST-AN2.A	24892	3 MRS	no	no
	AN	Soft tissue-AN2	RAM19005-ST-AN2.B	24776		no	no
	AN	Soft tissue-AN2	RAM19005-ST-AN2.C	24766		no	no
	AN	Lymph Node-AN1	RAM19005-LN-AN1.A	25481	3 MRS	no	no
	AN	Lymph Node-AN1	RAM19005-LN-AN1.B	22369		no	no
	AN	Lymph Node-AN1	RAM19005-LN-AN1.C	22118		no	no
	AN	Cardio-AN	RAM19005-Cardio-AN.A	22497	3 MRS	no	no
	AN	Cardio-AN	RAM19005-Cardio-AN.B	23295		no	no
	AN	Cardio-AN	RAM19005-Cardio-AN.C	23884		no	no
	TUMOR	Soft tissue1	RAM19005-ST1.A	47548	3 MRS	yes	no
	TUMOR	Soft tissue1	RAM19005-ST1.B	50370		no	no
	TUMOR	Soft tissue1	RAM19005-ST1.C	44497		no	no
	TUMOR	Soft tissue3	RAM19005-ST3.A	40507	3 MRS	yes	no
	TUMOR	Soft tissue3	RAM19005-ST3.B	28687		no	no
	TUMOR	Soft tissue3	RAM19005-ST3.C	42171		no	no
	TUMOR	Lymph Node1	RAM19005-LN1.A	40553	3 MRS	no	no
	TUMOR	Lymph Node1	RAM19005-LN1.B	28246		no	no
	TUMOR	Lymph Node1	RAM19005-LN1.C	44483		yes	yes
	TUMOR	Lymph Node2	RAM19005-LN2.A	32366	3 MRS	no	no
	TUMOR	Lymph Node2	RAM19005-LN2.B	41999		no	no
	TUMOR	Lymph Node2	RAM19005-LN2.C	43646		yes	no
	TUMOR	Cardio	RAM19005-Cardio	31668	no	yes	no
	TUMOR	Adrenal1	RAM19005-Adrenal1.A	45381	2 MRS	yes	no
	TUMOR	Adrenal1	RAM19005-Adrenal1.B	30012		no	no
	TUMOR	Adrenal2	RAM19005-Adrenal2.A	49248	2 MRS	yes	yes
	TUMOR	Adrenal2	RAM19005-Adrenal2.B	35753		no	no
RAM19006	NAN	Brain-NAN	RAM19006-B-NAN.A	27222	2 MRS	yes	no
	NAN	Brain-NAN	RAM19006-B-NAN.B	26592		no	no
	AN	Brain-AN1	RAM19006-Brain-AN1.A	27396	2 MRS	no	no
	AN	Brain-AN1	RAM19006-Brain-AN1.B	23721		no	no
	AN	Brain-AN2	RAM19006-Brain-AN2	22920	no	no	no
	TUMOR	Brain1	RAM19006-Brain1	26019	no	yes	no
	TUMOR	Lung1	RAM19006-Lung1.A	37183	3 MRS	no	no
	TUMOR	Lung1	RAM19006-Lung1.B	42842		yes	no
	TUMOR	Lung1	RAM19006-Lung1.C	24502		no	no
	TUMOR	Lung2	RAM19006-Lung2.A	26303	3 MRS	no	no
	TUMOR	Lung2	RAM19006-Lung2.B	26171		yes	no
	TUMOR	Lung2	RAM19006-Lung2.C	27075		no	no
	TUMOR	Lung3	RAM19006-Lung3	25891	no	yes	no
	TUMOR	Lymph Node1	RAM19006-LN1	24010	no	yes	no
	TUMOR	Lymph Node2	RAM19006-LN2.A	24225	3 MRS	no	no
	TUMOR	Lymph Node2	RAM19006-LN2.B	24999		yes	no
	TUMOR	Lymph Node2	RAM19006-LN2.C	23884		no	no
	TUMOR	Lymph Node3	RAM19006-LN3.A	25862	3 MRS	yes	no
	TUMOR	Lymph Node3	RAM19006-LN3.B	24415		no	no
	TUMOR	Lymph Node3	RAM19006-LN3.C	24380		no	no
	TUMOR	Lung4	RAM19006-Lung4.A	25089	3 MRS	no	no
	TUMOR	Lung4	RAM19006-Lung4.B	28913		no	no
	TUMOR	Lung4	RAM19006-Lung4.C	22525		yes	no
MRS	Multi-region sampling

## Sheet: Supplementary Table 5
Clinical information for patient-matched tumors biopsied pretreatment and at disease progression
Cohort	Patient ID	Gender	Age	Sample name	Sample type	Location of biopsies	Pre-biopsy MAPKi or ICB	Immediate post-biopsy treatments	Driver mutation	PMID
MAPKi resistance cohort	Pt1	Male	51	B	Baseline	Subcutaneous	not applicable	vemurafenib	BRAF V600E	26359985
				DP1	DP	Subcutaneous, flank
	Pt2	Male	65	B	Baseline	Subcutaneous, abdomen	not applicable	vemurafenib	BRAF V600K	26359985
				DP1	DP	Subcutaneous, flank
				DP2	DP	Subcutaneous
	Pt3	Female	66	B	Baseline	Cutaneous, clavicular	not applicable	vemurafenib	BRAF V600E	26359985
				DP1	DP	Cutaneous, lateral neck
				DP2	DP	Cutaneous, clavicular
				DP3	DP	Cutaneous, shoulder
	Pt4	Male	61	B	Baseline	Subcutaneous, scalp	not applicable	vemurafenib	BRAF V600K	26359985
				DP	DP	Subcutaneous
	Pt5	Male	74	B	Baseline	Cutaneous, thigh	not applicable	vemurafenib	BRAF V600E	26359985
				DP1	DP	Cutaneous, thigh
				DP2	DP	Cutaneous, thigh
				DP3	DP	Cutaneous, thigh
	Pt6	Male	83	B	Baseline	Cutaneous, leg	not applicable	vemurafenib	BRAF V600K	26359985
				DP1	DP	Cutaneous, leg
				DP2	DP	Cutaneous, flank
	Pt7	Female	53	B	Baseline	Subcutaneous, leg	not applicable	vemurafenib	BRAF V600E	26359985
				DP	DP	Subcutaneous, leg
	Pt8	Female	47	B	Baseline	Cutaneous, leg	not applicable	vemurafenib	BRAF V600E	26359985
				DP1	DP	Cutaneous, foot
				DP2	DP	Cutaneous, leg
				DP3	DP	Cutaneous, leg
	Pt9	Female	47	B	Baseline	Subcutaneous, abdomen	not applicable	vemurafenib	BRAF V600E	26359985
				DP1	DP	Subcutaneous, chest
				DP2	DP	Cutaneous, shoulder
	Pt10	Male	65	B	Baseline	Cutaneous	not applicable	dabrafanib	BRAF V600E	26359985
				B2	Baseline	Cutaneous
				DP1	DP	Cutaneous
				DP2	DP	Cutaneous
				DP3	DP	Cutaneous
				DP4	DP	Cutaneous
				DP5	DP	Cutaneous
				DP6	DP	Cutaneous
				DP7	DP	Cutaneous
				DP8	DP	Subcutaneous, chest
				DP9	DP	Subcutaneous, chest
	Pt11	Male	59	B	Baseline	Subcutaneous, chest	not applicable	dabrafanib	BRAF V600K	26359985
				DP	DP	Subcutaneous, abdomen
	Pt12	Male	71	B	Baseline	Subcutaneous, chest	not applicable	vemurafenib	BRAF V600E	26359985
				DP	DP	Subcutaneous, abdomen
	Pt13	Female	38	B	Baseline	Lymph node, inguinal	not applicable	dabrafanib	BRAF V600K	26359985
				DP	DP	Subcutaneous, thigh
	Pt14	Female	58	B	Baseline	Subcutaneous, groin	not applicable	dabrafanib	BRAF V600E	26359985
				DP	DP	Subcutaneous, flank
	Pt15	Female	65	B	Baseline	Subcutaneous	not applicable	vemurafenib	BRAF V600E	26359985
				DP1	DP	Subcutaneous, flank
				DP2	DP	Subcutaneous, breast
	Pt16	Male	51	B	Baseline	Subcutaneous, scalp	not applicable	vemurafenib	BRAF V600E	26359985
				DP	DP	Subcutaneous, scalp
	Pt17	Female	41	B	Baseline	Breast	not applicable	vemurafenib	BRAF V600E	26359985
				DP1	DP	Lymph node, axillary
				DP2	DP	Intramuscular, shoulder
	Pt18	Male	41	B	Baseline	Axillary LN	not applicable	dabrafanib+trametinib	BRAF V600E	26359985
				DD-DP1	DP	Axillary LN
	Pt19	Male	58	B	Baseline	Subcutaneous, left upper arm	not applicable	vemurafenib+cobimetinib	BRAF V600E	26359985
				DD-DP1	DP	Subcutaneous, mid lower back
				DD-DP2	DP	Subcutaneous, flank/pelvis
	Pt20	Male	59	B	Baseline	Subcutaneous, left lower abdomen	MAPKi (vemurafenib)	vemurafenib	BRAF V600E	26359985
				DP1	DP	Subcutaneous, left lower abdomen
	Pt21	Male	47	B	Baseline	Cutaneous, right thigh	MAPKi (vemurafenib)	vemurafenib	BRAF V600E	26359985
				DP1	DP	Cutaneous, right thigh
				DP2	DP	Cutaneous, right thigh
				DD-DP1	DP	Cutaneous, right thigh		vemurafenib+cobimetinib	BRAF V600E	26359985
				DD-DP2	DP	Cutaneous, right thigh
	Pt22	Male	37	B	Baseline	Cutaneous, left face	MAPKi (vemurafenib)	dabrafanib+trametinib	BRAF V600E	26359985
				DD-DP1	DP	Cutaneous, left face
				DD-DP2	DP	Cutaneous, neck
				DD-DP3	DP	Cutaneous, neck
	Pt23	Male	67	B	Baseline	Cutaneous/subcutaneous, scalp	not applicable	dabrafanib+trametinib	BRAF V600K	26359985
				DD-DP1	DP	Cutaneous/subcutaneous, scalp
				DD-DP2	DP	Subcutaneous, head and neck
				DD-DP3	DP	Subcutaneous, head and neck
				DD-DP4	DP	Subcutaneous, head and neck
				DD-DP5	DP	Subcutaneous, head and neck
				DD-DP6	DP	Subcutaneous, head and neck
	Pt24	Male	69	B	Baseline	Subcutaneous, right leg	not applicable	dabrafanib+trametinib	BRAF V600R	26359985
				DD-DP1	DP	Subcutaneous, right leg
	Pt25	Male	39	B	Baseline	Lymph node, neck	not applicable	dabrafanib	BRAF V600K	26359985
				DP	DP	Subcutaneous,neck
	Pt26	Male	48	B	Baseline	Lymph node	not applicable	vemurafenib	BRAF V600E	26359985
				DP1	DP	Cutaneous, thigh, superior
				DP2	DP	Cutaneous, thigh, inferior
	Pt27	Male	64	B	Baseline	Subcutaneous, chest wall	not applicable	vemurafenib	BRAF V600E	26359985
				DP	DP	Lymph node, axillary
	Pt29	Male	55	B	Baseline	Subcutaneous, right leg	MAPKi (vemurafenib)	vemurafenib+cobimetinib	BRAF V600E	26359985
				DD-DP1	DP	Intramuscular, right shoulder
ICB resistance cohort	V07	Male	42	V07-pre	Baseline	abdomen	ICB (ipilimumab)	pembrolizumab	NRAS Q61K	-
				V07-AR	DP	spleen				-
	V32	Female	80	V32-pre	Baseline	lung	not applicable	nivolumab	NF1 Q2582*	-
				V32-AR	DP	lung				-
	V50	Male	77	V50-pre	Baseline	Axilla	not applicable	ipilimumab+nivolumab	NRAS Q61L	-
				V50-AR	DP	small bowel				-
	V51	Male	60	V51-pre	Baseline	subcutaneous	not applicable	ipilimumab+nivolumab	NRAS G12C	-
				V51-AR	DP	subcutaneous				-
	V52	Male	53	V52-pre	Baseline	omentum	MAPKi (dabrafenib+trametinib)	pembrolizumab	BRAF V600E	-
				V52-AR	DP	Liver				-
	V56	Male	62	V56-pre	Baseline	brain	ICB (ipilimumab)	pembrolizumab	NF1 Q2531*	-
				V56-AR	DP	heart				-
	V59	Female	50	V59-pre	Baseline	lung	not applicable	ipilimumab+nivolumab	NRAS Q61R	-
				V59-AR	DP	mediastinum				-

## Sheet: Supplementary Table 6
Clinical information and driver mutations for patient-derived xenograft models
PDX ID	Sample name	Sample type	Gender	Age	Prior treatment	Treatment	Driver mutation	Former name	PMIDs
Mel_PDX1	PDX1-V	MAPKi-sensitive	Female	85	Immunotherapy (Coxsackievirus A21 (V937))	trametinib	NRAS Q61R	PDX1	28923912, 33318037
	PDX1-R1	MAPKi-resistant
	PDX1-R2	MAPKi-resistant
	PDX1-R3	MAPKi-resistant
	PDX1-R4	MAPKi-resistant
Mel_PDX2	PDX2-V	MAPKi-sensitive	Female	80	Immunotherapy (Talimogene laherparepvec, Coxsackievirus A21)	trametinib	NRAS Q61L	-	-
	PDX2-R1	MAPKi-resistant
	PDX2-R2	MAPKi-resistant
	PDX2-R4	MAPKi-resistant
	PDX2-R5	MAPKi-resistant
Mel_PDX6	PDX6-B	MAPKi-sensitive	Female	48	ICB (nivolumab, ipilimubab+enoblituzumab)	trametinib	NRAS Q61R	-	-
	PDX6-R2	MAPKi-resistant
	PDX6-R3	MAPKi-resistant
Mel_PDX13	PDX13-V	MAPKi-sensitive	Male	N/A	ICB (Ipilimubab/temozolomide)	trametinib	BRAF S365L	-	-
	PDX13-R2	MAPKi-resistant
	PDX13-R3	MAPKi-resistant
	PDX13-R5	MAPKi-resistant
Mel_PDX19	PDX19-V	MAPKi-sensitive	Female	N/A	ICB (Coxsackievirus A21, randomized to Ipilimubab vs Ipilimubab + Nivolumab, Pembrolizumab)	trametinib	NRAS Q61R
	PDX19-R4	MAPKi-resistant						-	-
Mel_PDX25	PDX25-V	MAPKi-sensitive	Male	57	ICB (Imprime PCG + pembrolizumab)	trametinib	NRAS G13R	-	-
	PDX25-R1	MAPKi-resistant
	PDX25-R3	MAPKi-resistant
	PDX25-R4	MAPKi-resistant
Mel_PDX26	PDX26	MAPKi-sensitive	Male	78	Cancer vaccine (NEO-PV-01), ICB (NEO-PV-01+nivolumab)	trametinib	BRAF V600E; NF1 K1385*	-	-
	PDX26-R	MAPKi-resistant
Mel_PDX27	PDX27-V	MAPKi-sensitive	Male	63	ICB (SD-101+pembrolizumab)	trametinib	BRAF V600E	-	-
	PDX27-R1	MAPKi-resistant
	PDX27-R2	MAPKi-resistant
	PDX27-R3	MAPKi-resistant

## Sheet: Supplementary Table 7
TMB of BRAF and NRAS mutant melanoma from published cutaneous melanoma studies
Sample size	Composition	TMB	Stage	Prior treatment	Sequencing platform	Sequencing depth	Source
250 BRAF or NRAS mutant melanoma	42 primary cutaneous melanoma and 208 metastases	19.2 mutations/Mb	stage 0-IV	no MAPKi or ICB prior treatment	WES	87X	PMID：26091043
19 BRAF or NRAS mutant melanoma	lymph node or subcutaneous metastases	17.36 mutations/MB	stage IV	13 with prior ICB and 6 with prior MAPKi therapy and ICB	WES	98X	PMID: 29170503
31 BRAF or NRAS mutant melanoma	31 metastases	17.43 mutations/MB (non-synonymous)	stage IV	10 of 31 patients with prior MAPKi treatment	WES	140X	PMID: 26997480
108 BRAF or NRAS mutant melanoma	34 primary cutaneous melanoma, 60 metastases and 14 cell lines derived from metastases	39.62 mutations/MB	stage I-IV	NA	WGS	59X	PMID: 28467829
25 BRAF or NRAS mutant melanoma	25 metastases	17.28 mutations/MB	stage IV	9 with prior ICB, 2 with prior MAPKi and 9 with prior MAPKi and ICB	FoundationOne	NA	PMID: 27671167
60 BRAF mutant melanoma	60 metastases	41.46 mutations/MB	stage III-IV	no ICB prior treatment, 4 with prior MAPKi	WES	120X	PMIDs: 26359985, 24265155, 25600339

## Sheet: Supplementary Table 8
Significantly amplified and deleted regions and genes in the RAM tumor cohort analyzed by GISTIC2.0
Significantly amplified regions
Cytoband	13q13.1	10p15.1	7p22.3	9q13	7p15.3	12q12	7q34	7p15.1	7p15.2	2q21.2	4p16.3	12q24.31	17q25.3	11q22.3	19p13.3	7p14.3	22q13.2	15q26.3	22q13.1	19p12	16q22.1	5p15.31	3p12.3	1q32.3	16q24.3	5p15.33	14q24.1	22q12.3	1q42.13	9p11.2	17q21.32	22q11.21	8q24.13	7q36.3	16p13.3	11p15.4	4q27	11q13.5	10p13	8p11.21	2q31.1	3q12.1	11q25	7q36.1	4p16.3	10q11.22	16p11.2	11p15.2
q value	6e-11	1.55e-10	1.81e-09	3.17e-09	2.35e-08	4.41e-07	6.99e-07	8.02e-08	8.02e-08	2.12e-06	6.62e-07	1.92e-05	2.11e-05	3.36e-05	3.7e-05	6.75e-05	1.35e-09	6.75e-05	1.35e-09	0.00015074	0.00018505	8.78e-05	0.00025099	0.00032053	0.00038887	0.00013902	0.00068522	4.69e-05	0.00131	0.00038887	0.0028197	0.0043728	0.0045812	0.0036044	0.0064686	0.0012704	0.0085326	0.0085326	0.0082368	0.019101	0.020612	0.020612	0.028644	0.019101	0.003243	0.038419	0.035319	0.0060617
residual q value	6e-11	1.67e-09	4.19e-09	8.36e-09	7.6e-08	4.41e-07	8.47e-07	1.08e-06	1.08e-06	2.12e-06	4.34e-06	1.92e-05	2.11e-05	3.36e-05	3.7e-05	6.75e-05	0.00012662	0.0001593	0.00019509	0.00019783	0.00020447	0.00020518	0.00025099	0.00032053	0.00041835	0.00041936	0.00068522	0.00069413	0.00131	0.0015781	0.0028197	0.0043728	0.0045812	0.0049285	0.0064686	0.0076246	0.0085326	0.0085326	0.0096981	0.019101	0.020612	0.020612	0.028644	0.033373	0.036783	0.038419	0.03888	0.041847
wide peak boundaries	chr13:32799289-36863422	chr10:5778712-11056964	chr7:1482010-3207162	chr9:68430472-68438943	chr7:21648541-24869838	chr12:38596668-46601109	chr7:140259878-141731339	chr7:27184601-29080241	chr7:25255055-26730199	chr2:132860932-132861736	chr4:1207882-1330982	chr12:121882661-122265162	chr17:75200060-75484072	chr11:107598488-107779091	chr19:1221485-1488353	chr7:30191355-30818310	chr22:40797934-43023979	chr15:102226334-102292876	chr22:39355718-40564654	chr19:21752231-22715789	chr16:69782856-69965023	chr5:6745574-10637870	chr3:75703976-75842274	chr1:212618053-213066110	chr16:88922397-89390012	chr5:1085239-1424703	chr14:68944246-69328612	chr22:31523235-32831539	chr1:227757671-234464057	chr9:43998366-44429124	chr17:43598765-45094637	chr22:19068528-20339653	chr8:124206395-124442601	chr7:155295855-157156042	chr16:5248378-7713191	chr11:10050158-10506706	chr4:123140467-123237329	chr11:75314788-75908248	chr10:14562774-14948703	chr8:42044955-48752466	chr2:173861341-174233126	chr3:98379172-99643175	chr11:130770121-133722317	chr7:147956661-149027853	chr4:1736972-2273243	chr10:46943137-47405869	chr16:32095512-32128087	chr11:14842651-15134272
genes in wide peak	CCDC169-SOHLH2	ATP5C1	GNA12	LOC642236	CLK2P	ABCD2	BRAF	EVX1	HNRNPA2B1	[ANKRD30BL]	CTBP1	SETD1B	SEC14L1	SLC35F2	ATP5D	CRHR2	ACO2	TARSL2	ATF4	ZNF43	WWP2	ADCY2	LOC401074	ATF3	CBFA2T3	SLC6A3	ZFP36L1	LIMK2	ACTA1	LOC643648	CRHR1	ARVCF	ZHX1	MNX1	RBFOX1	ADM	KIAA1109	MAP6	HSPA14	CEBPD	RAPGEF4	COL8A1	OPCML	EZH2	FGFR3	PPYR1	[HERC2P4]	CALCA
	MAB21L1	GATA3	LFNG		DFNA5	CNTN1	NDUFB2	HOXA6	SKAP2		MAEA	RHOF	MIR4316		CIRBP	GARS	CYP2D7P1		MGAT3	ZNF208	NOB1	MTRR	FLJ20518	NSL1	CDH15	TERT	RAD51B	DRG1	AGT		MAPT	COMT	ATAD2	SHH		AMPD3		UVRAG	SUV39H2	CHRNB3	ZAK	ST3GAL6	NTM	ZNF212	LETM1	GPRIN2		CALCB
	RFC3	GDI2	NUDT1		IL6	NELL2	TAS2R38	HOXA7	NFE2L3		C4orf42	KDM2B			EFNA2	NOD1	CYP2D6		PDGFB	ZNF257		SEMA5A	ZNF717	FLVCR1	GALNS	SLC12A7		SLC5A1	ARF1		NSF	GP1BB	WDYHV1	UBE3C		SBF2		WNT11	FAM107B	FNTA	CDCA7	FILIP1L	SPATA19	ZNF282	WHSC1	SYT15		PDE3B
	DCLK1	IL2RA	MAFK		NPY	TWF1	SSBP1	HOXA9	KIAA0087			ORAI1			GAMT	INMT	CYB5R3		RPL3	ZNF98		PAPD7	FRG2C	NENF	ANKRD11	CLPTM1L		SLC5A4	GALNT2		WNT3	GSC2	C8orf76	DNAJB6				MOGAT2	CDNF	IKBKB	MLK7-AS1	C3orf26	SNX19	CUL1	WHSC2	FAM35B2		CYP2R1
	KL	IL15RA	MAD1L1		DNAH11	RNY5	MGAM	HOXA10	CBX3			TMEM120B			RPS15	GGCT	EP300		CACNA1I	ZNF676		CCT5	MIR4273	BATF3	TRAPPC2L	SLC6A19		YWHAH	GUK1		WNT9B	RANBP1	FAM83A	LMBR1				DGAT2		PLAT		DCBLD2		PDIA4	TACC3	AGAP9		INSC
	FRY	ITIH2	EIF3B		RAPGEF5	SCAF11	CLEC5A	HOXA11	SNX10			MORN3			STK11	FAM188B	XRCC6		SYNGR1	ZNF100		TAS2R1		TATDN3	SLC22A31	SLC6A18		DEPDC5	KCNK1		GOSR2	SLC25A1	LOC100131726	LINC00244				LOC283214		POLB		MIR548G		CNTNAP2	MXD4	LOC642826
	N4BP2L2	PFKFB3	IQCE		GPNMB	YAF2	DENND2A	HOXA13	NPVF			LOC338799			APC2	DKFZP586I1420	MCHR1		GRAP2	LOC641367		FASTKD3		C1orf227	ZNF778	MIR4457		SFI1	RAB4A		ARL17A	TBX1	ZHX1-C8ORF76	NOM1						PRKDC				ZNF398	ZFYVE28	LOC643650
	PDS5B	PRKCQ	INTS1		IGF2BP3	PDZRN4	TAS2R3	TAX1BP1	C7orf71						DAZAP1	C7orf41	NAGA		APOBEC3B	ZNF729		ROPN1L		FAM71A	ACSF3			RFPL3-AS1	TSNAX		C17orf69	CLDN5	MIR4663	C7orf13						SLC20A2				ZNF786	HAUS3	FAM25C
	NBEA	CELF2	SNX8		NUPL2	PLEKHA8P1	TAS2R4	CREB5	MIR148A						PCSK4	ZNRF2	NDUFA6		TAB1			C5orf49		FLVCR1-AS1	LINC00304			RFPL3	WNT9A		IMP5	HIRA		RNF32						VDAC3				ZNF425	NAT8L	ANXA8
	SOHLH2	KIN	FTSJ2		OSBPL3	IRAK4	MRPS33	TRIL	LOC441204						C19orf24	LOC401320	NHP2L1		TNRC6B			FAM173B			PABPN1L			RFPL2	HIST3H3		STH	UFD1L		RBM33						CHRNA6				LOC155060	POLN	ANXA8L1
	STARD13	ANKRD16	CHST12		TRA2A	PPHLN1	TAS2R5	HIBADH							MUM1	MIR550A1	PMM1		CBX7			CMBL			LOC400558			PATZ1	GNPAT		KIAA1267	CLTCL1		CNPY1						KIAA0146				C7orf33	C4orf48	LOC728643
	N4BP2L1	FAM208B	MICALL2		MPP6	KIF21A	AGK	CPVL							MIDN	MIR550B1	RANGAP1		SNORD43			LOC285692			LOC100287036			PISD	URB2		RPRML	DGCR14		LOC285889						DKK4				ZNF783	SCARNA22	FAM25B
	CG030	SFMBT2	TTYH3		TOMM7	ADAMTS20	KIAA1147	HOXA11-AS1							CIRBP-AS1	INMT-FAM188B	SREBF2		APOBEC3C			LOC442132						AP1B1P1	SPHAR		MGC57346	CDC45		LOC645249						THAP1				MIR548T	MIR943	FAM25G
	ZAR1L	ITIH5	PSMG3		CDCA7L	SLC38A1	ADCK2	JAZF1							C19orf25		ST13		SMCR7L			ANKRD33B						C22orf24	CAPN9		LRRC37A2	DGCR2								RNF170					MIR4800
	CCDC169	TAF3	CARD11		KLHL7	PUS7L	OR9A4	MIR196B							C19orf26		TCF20		APOBEC3G			LOC729506						INPP5J	COG2		LOC644172	TXNRD2								SGK196
	MIR548F5	FBXO18	KIAA1908		STK31	RACGAP1P	PRSS37	JAZF1-AS1							NDUFS7		TEF		RPS19BP1			SNORD123						PLA2G3	ABCB10		LOC644246	TSSK2								HOOK3
		RBM17	AMZ1		FAM126A	TMEM117	WEE2	LOC100133311									RBX1		FAM83F			MIR4278						C22orf28	TAF5L		NSFP1	TRMT2A								C8orf40
		SFTA1P	TMEM184A		CCDC126	ZCRB1	LOC100134713	HOTTIP									SLC25A17		RNU86			LOC100505738						EIF4ENIF1	DISC2		LOC100128977	ZDHHC8								HGSNAT
		LOC254312	BRAT1		C7orf30	SLC2A13	LOC100507421	LOC100506497									TOB2		SNORD83A			LOC100505806						RNF185	DISC1		LOC100130148	DGCR8								POTEA
		LOC399715	TFAMP1		STEAP1B	LRRK2		HOXA10-HOXA9									ZC3H7B		SNORD83B			MIR4458						PIK3IP1	TRIM17		ARL17B	GNB1L								MIR4469
		FLJ45983	ELFN1		RPS2P32	PRICKLE1											CSDC2		APOBEC3D			MIR4454						C22orf42	EGLN1			MRPL40
		LOC439949	MIR4648		C7orf46	ALG10B											RRP7A		ENTHD1			MIR4636						PRR14L	KIAA1383			RTN4R
		MIR3155A	MIR4655		SNORD93	CPNE8											PPPDE2		APOBEC3H									BPIFC	NUP133			C22orf29
		LOC100507127			LOC100506178	ANO6											SGSM3		APOBEC3A									LOC339666	GJC2			DGCR6L
		MIR3155B			KLHL7-AS1	ARID2											MKL1		APOBEC3F									MIR3928	SIPA1L2			C22orf39
						C12orf40											XPNPEP3		LOC100130899										RHOU			C22orf25
						GXYLT1											CENPM		LOC100506472										ARV1			LOC150185
						LOC400027											C22orf46												JMJD4			LOC150197
						DBX2											CCDC134												C1orf35			MIR185
																	L3MBTL2												TTC13			LOC729444
																	POLDIP3												PGBD5			MIR1286
																	PHF5A												PCNXL2			MIR1306
																	C22orf32												TRIM11			MIR3618
																	RRP7B												C1orf124			SEPT5-GP1BB
																	SERHL												OBSCN			MIR4761
																	TNFRSF13C												NTPCR
																	DNAJB7												KIAA1804
																	CHADL												C1orf198
																	MEI1												WNT3A
																	FAM109B												HIST3H2A
																	NFAM1												SNAP47
																	WBP2NL												C1orf96
																	POLR3H												C1orf131
																	SERHL2												MRPL55
																	RNU12												HIST3H2BB
																	BK250D10.8												SLC35F3
																	LOC388906												EXOC8
																	MIR33A												RNF187
																	SHISA8												IBA57
																	LOC100132273												ZNF678
																	MIR1281												PRSS38
																	MIR4766												FAM89A
																													ZNF847P
																													TRIM67
																													DUSP5P
																													SNRPD2P2
																													LOC100130093
																													LOC100287814
																													MIR1182
																													TSNAX-DISC1
																													MIR3620
																													MIR4666A
																													MIR4671
																													MIR4427
Significantly deleted regions
Cytoband	17q24.2	9p21.3	1q21.1	18q23	5p15.31	22q11.1	8p23.1	14q32.33	19p13.12	12p13.31	9p24.1	14q12	1q42.13	19q13.31	5q13.2	20q11.21	19p13.2	15q26.3	1p36.13	4p16.1	21q11.2	8p23.1	15q21.2	1p34.3	1q21.2	8p11.21	19q13.42	7p12.1	16p13.3	9p13.3	22q11.23	2q21.2	19q13.41	7q34	19q13.11	1q21.1	3q29	17p11.2	16q11.2	14q11.2	17p11.2	4q12	12q13.11	16p11.2	4q35.2	11q22.3	2q11.1	3p12.3	13q21.33
q value	3.12e-11	3.12e-11	7.6e-11	1.17e-07	9.5e-08	1.17e-07	2.13e-07	6.57e-07	8.43e-07	8.67e-07	2.4e-06	2.57e-06	3.47e-06	4.12e-06	3.65e-06	5.17e-06	5.51e-06	7.92e-06	1.35e-07	1.15e-05	1.51e-05	1.22e-07	2.82e-05	4.82e-05	3.47e-06	8.67e-07	6.54e-05	6.3e-05	0.00010156	1.55e-05	2.35e-05	0.00015842	0.00015842	0.00018252	0.00016875	1.05e-05	4.39e-06	4.6e-05	2.13e-07	0.00033381	3.46e-08	3.65e-06	0.00047157	2.66e-07	0.00056536	3.36e-05	0.00027509	0.0009458	0.0012879
residual q value	3.12e-11	3.4e-11	7.6e-11	1.17e-07	4.2e-07	4.62e-07	5.26e-07	6.57e-07	8.67e-07	2.19e-06	3.02e-06	3.02e-06	3.47e-06	4.59e-06	5.17e-06	5.17e-06	5.6e-06	7.91e-06	1.05e-05	1.15e-05	1.55e-05	2.27e-05	4.07e-05	4.82e-05	4.87e-05	5.53e-05	6.3e-05	6.75e-05	0.00010495	0.0001326	0.00014602	0.00015842	0.00015842	0.00017186	0.00017186	0.00018436	0.00020796	0.00024727	0.00030101	0.0003505	0.00038289	0.00047157	0.00047157	0.00053777	0.00059006	0.00081425	0.0010068	0.0012494	0.0012494
wide peak boundaries	chr17:65556448-66433751	chr9:20981574-25676793	chr1:120935662-142702057	chr18:77511314-78077248	chr5:6755320-7531054	chr22:1-16449783	chr8:6913032-8176220	chr14:106134629-107034378	chr19:15852945-16031308	chr12:9267469-9748208	chr9:4854500-8317778	chr14:25095312-28733629	chr1:226568137-227894223	chr19:43097873-43966928	chr5:69583661-71024922	chr20:26094813-29638188	chr19:8660292-9211364	chr15:102284676-102531392	chr1:16785565-16953538	chr4:8621090-9245670	chr21:11096004-14785648	chr8:11636927-12225512	chr15:37387063-59287955	chr1:38227831-38489379	chr1:148595017-149281738	chr8:42005305-43197644	chr19:55142862-55392525	chr7:51141161-54272634	chr16:2117258-2233291	chr9:33135086-33797616	chr22:23232109-23707009	chr2:132553944-133425911	chr19:52608535-52781651	chr7:141861236-142562680	chr19:29282898-37677747	chr1:145112314-145418261	chr3:194408539-195474401	chr17:21217871-21517646	chr16:33941932-47494499	chr14:1-20264592	chr17:21323250-25745047	chr4:48543008-53466326	chr12:44781683-48114126	chr16:32941561-46388406	chr4:190394720-191154276	chr11:107729909-108255422	chr2:91962967-95537571	chr3:75679877-77480125	chr13:63692006-73290457
genes in wide peak	hsa-mir-635	hsa-mir-31	hsa-mir-3118-1	TXNL4A	hsa-mir-4278	POTEH	hsa-mir-548i-3	ELK2AP	CYP4F2	hsa-mir-1244-3	MLANA	hsa-mir-3171	ITPKB	PSG1	GTF2H2	hsa-mir-663	MBD3L1	hsa-mir-1302-10	NBPF1	HMX1	hsa-mir-3156-3	CTSB	hsa-mir-628	FHL3	PPIAL4D	CHRNB3	KIR2DL1	HPVC1	hsa-mir-1225	ANXA2P2	BCR	hsa-mir-663b	PPP2R1A	PRSS1	APLP1	HFE2	hsa-mir-570	KCNJ12	hsa-mir-1826	OR11H2	WSB1	SGCB	NELL2	hsa-mir-1826	FRG1	ACAT1	LOC90499	hsa-mir-4273	DACH1
	BPTF	CDKN2A	EMBP1	ADNP2	LOC442132		DEFB4A	ADAM6	OR10H1	A2MP1	GLDC	hsa-mir-4307	PSEN2	PSG2	NAIP	MLLT10P1	MUC16	OR4F4	CROCCP3	USP17	ANKRD30BP2	FDFT1	hsa-mir-1266	INPP5B	LOC645166	FNTA	KIR2DL3	POM121L12	PKD1	AQP3	GNAZ	GPR39	ZNF616	PRSS2	ATP4A	NOTCH2NL	hsa-mir-3137	C17orf51	DNAJA2	POTEG	FAM27L	DCUN1D4	RNY5	TP53TG3	DUX4	ATM	ACTR3BP2	hsa-mir-1324	PCDH9
	KPNA2	CDKN2B		KCNG2	MIR4278		SPAG11B	KIAA0125	OR10H5	PZP	INSL4	GZMB	CDC42BPA	PSG3	PMCHL2	LOC284801	OR1M1	WASH3P	MIR3675	LOC650293	MIR3156-3	FAM86B1	hsa-mir-147b	MTF1	NBPF16	IKBKB	KIR2DL4	FLJ45974	RAB26	AQP7	RAB36	ANKRD30BL	ZNF836	PRSS58	CAPNS1	NBPF10	APOD	KCNJ18	ORC6	OR11H12	FLJ36000	OCIAD1	SCAF11	LOC146481	DUX2	NPAT	GGT8P	LOC401074	ATXN8OS
	SLC16A6	ELAVL2		RBFA	MIR4454		DEFB103B	LINC00226	CYP4F24P	DDX12P	JAK2	NOVA1	ADCK3	PSG4	SMN1	FRG1B	ZNF558	OR4F6				DEFB130	hsa-mir-1282	SF3A3	PPIAL4F	PLAT	KIR2DS4		SNORD60	BAG1	FBXW4P1	MIR663B		TRY6	CCNE1		PPP1R2		VPS35	OR4Q3	C17orf51	CWH43	PLEKHA8P1	LOC283914	DUX4L4	CUL5	ANKRD20A8P	FLJ20518	KLHL1
	ARSG	IFNA1		PQLC1			DEFB104A	LINC00221	UCA1	LOC642846	RLN1	STXBP6	ZNF678	PSG5	SMN2	MIR663A	ACTL9	OR4F15				USP17L2	hsa-mir-627	YRDC	PPIAL4E	POLB	KIR3DL1		TRAF7	NFX1	RTDR1			LOC730441	CD22		ACAP2		SHCBP1	OR4M1	MTRNR2L1	OCIAD2	SLC38A2	LOC390705	FRG2	RAB39A		ZNF717	OR7E156P
	NOL11	IFNA2		PARD6G			DEFB105A			MIR1244-1	RLN2	MIR4307	C1orf95	PSG6	SERF1A		OR2Z1	FAM138E				LOC392196	hsa-mir-4310	C1orf122		SLC20A2	KIR3DL2		MIR1225	PTENP1				LOC100124692	CEBPA		XXYLT1		NETO2	POTEM	MIR4522	SPATA18	SLC38A4	FLJ26245	DUX4L6			FRG2C	LINC00550
	AMZ2	IFNA4		HSBP1L1			DEFB106A			MIR1244-3	INSL6	LOC100505967	ZNF847P	PSG7	CARTPT			GPCRLTM7				DEFB135	hsa-mir-626	MANEAL		VDAC3	LILRB4		MIR3180-5	SPINK4				MOXD2P	CEBPG		MUC20		GPT2	LOC642426		LRRC66	RPAP3	UBE2MP1	DUX4L5			MIR1324
	C17orf58	IFNA5		LOC100130522			DEFB107A			MIR1244-2	KDM4C			PSG9	SMA5			DDX11L1				DEFB136	ADAM10			CHRNA6	LILRP2		MIR4516	CHMP5				MTRNR2L6	TBCB		MIR570		MYLK3				SLC38A1	LINC00273	DUX4L3			MIR4273
	LOC440461	IFNA6					FLJ10661			LOC100499405	RANBP6			PSG11	BDP1			DDX11L9				DEFB134	AQP9			AP3M2	KIR3DL3			NOL6					COX6B1		SDHAP2		ANKRD26P1				RACGAP1P	TP53TG3C	DUX4L2
	MIR635	IFNA7					LOC349196				CD274			PRG1	MCCC2							ZNF705D	B2M			DKK4				SUGT1P1					COX7A1		LOC100507391		LOC146481				FAM113B	TP53TG3B	LOC100288255
	SNORA38B	IFNA8					DEFB103A				C9orf46			CD177	LOC647859							FAM66D	BUB1B			THAP1				ANKRD18B					ETV2				LOC283914				ANO6	LOC100130700
	LOC100499466	IFNA10					FAM90A13				KIAA1432			TEX101	GTF2H2B							LOC100133267	CAPN3			RNF170									GPI				C16orf87				ARID2
		IFNA13					FAM90A5				ERMP1			LOC284344	SERF1B								CKMT1B			SGK196									FFAR1				FLJ26245				AMIGO2
		IFNA14					FAM90A7				PDCD1LG2			PSG8	GUSBP9								CYP19A1			HOOK3									FFAR3				UBE2MP1				LOC400027
		IFNA16					FAM90A8				TPD52L3			PSG10P									DUT			C8orf40									FFAR2				LINC00273				DBX2
		IFNA17					FAM90A18				IL33			LOC100289650									EPB42			HGSNAT									HPN				LOC100130700				LOC100233209
		IFNA21					FAM90A9				C9orf123												FBN1			MIR4469									LRP3								MIR4698
		IFNA22P					FAM90A10				UHRF2												FGF7												MAG
		IFNB1					DEFB107B				KIAA2026												GABPB1												NPHS1
		IFNW1					DEFB104B				MIR4665												GALK2												PEPD
		MTAP					DEFB106B																GANC												FXYD1
		C9orf53					DEFB105B																GATM												FXYD3
		KLHL9					DEFB109P1B																GCHFR												POLR2I
		DMRTA1					FAM90A14																PDIA3												SCN1B
		IFNE					SPAG11A																HDC												TYROBP
		PTPLAD2					FAM90A20																ONECUT1												UQCRFS1
		MIR31					FAM90A19																ITPKA												USF2
		FLJ35282					FAM66B																IVD												ZNF146
		MIR31HG					ZNF705G																LIPC												URI1
		CDKN2B-AS1					FAM66E																LTK												PDCD5
							LOC100132396																MAP1A												KIAA0355
							DEFB4B																MFAP1												ZNF536
							MIR548I3																MYO5A												MLL4
																							NEDD4												UBA2
																							PLCB2												TMEM147
																							MAPK6												POP4
																							RAB27A												HCST
																							RAD51												UPK1A
																							SLC12A1												SLC7A9
																							SORD												ZNF507
																							SPINT1												HAUS5
																							SRP14												ZNF345
																							TCF12												CLIP3
																							THBS1												LSM14A
																							TP53BP1												GAPDHS
																							TYRO3												ZBTB32
																							SLC30A4												LSR
																							EIF3J												FXYD7
																							JMJD7-PLA2G4B												FXYD5
																							SNAP23												GPATCH1
																							ALDH1A2												PSENEN
																							USP8												ZNF302
																							SLC28A2												LIN37
																							CCPG1												SLC7A10
																							COPS2												TSHZ3
																							TGM5												GRAMD1A
																							PIGB												ZFP14
																							PPIP5K1												ZNF529
																							SECISBP2L												HAMP
																							LCMT2												PRODH2
																							BCL2L10												CHST8
																							RASGRP1												KCTD15
																							SERF2												PLEKHF1
																							GNB5												RBM42
																							ARPP19												LRFN3
																							SLC27A2												IGFLR1
																							GPR176												LOC80054
																							CHP												C19orf12
																							OIP5												KIRREL2
																							BAHD1												ANKRD27
																							CEP152												PDCD2L
																							MAPKBP1												NFKBID
																							RTF1												CEP89
																							MGA												ZNF382
																							DMXL2												ZNF566
																							VPS39												ALKBH6
																							AP4E1												RHPN2
																							CCNDBP1												ZNF30
																							EID1												C19orf40
																							C15orf63												TDRD12
																							TMEM87A												ZNF461
																							RPAP1												DMKN
																							PYGO1												DKFZp566F0947
																							PLDN												ARHGAP33
																							RPUSD2												WDR88
																							TUBGCP4												WTIP
																							SCG3												ZNF792
																							TMOD3												HSPB6
																							TMOD2												ZNF420
																							EHD4												ZNF565
																							DUOX2												DPY19L3
																							MYEF2												ZNF599
																							NDUFAF1												FAM187B
																							RSL24D1												C19orf55
																							NUSAP1												LOC148145
																							SPTBN5												ZNF567
																							CTDSPL2												LGI4
																							DUOX1												C19orf46
																							DLL4												ZNF585A
																							INO80												THAP8
																							FAM63B												U2AF1L4
																							ZNF280D												LOC284395
																							TRPM7												SCGB2B2
																							PPP1R14D												WDR62
																							FLJ10038												ZFP82
																							HAUS2												LOC284408
																							FAM82A2												ZNF181
																							DNAJC17												ZNF260
																							MNS1												VSTM2B
																							MYO5C												ZNF850
																							FAM214A												SBSN
																							PAK6												ZNF829
																							DTWD1												ZNF568
																							CASC5												RGS9BP
																							STARD9												KRTDAP
																							VPS18												ZNF790
																							SQRDL												NUDT19
																							ZFP106												LOC400684
																							RFX7												LOC400685
																							SPATA5L1												SCGB1B2P
																							CHAC1												SDHAF1
																							SLTM												LOC644189
																							ATP8B4												LOC728752
																							WDR76												LOC100128675
																							TMEM62												LOC100128682
																							SEMA6D												SCGB2B3P
																							SPG11												LOC100134317
																							ELL3												LOC100505835
																							POLR2M												LOC100506469
																							C15orf48												LOC100506930
																							SPPL2A												THEG5
																							ZFYVE19												LOC100652909
																							CGNL1
																							FRMD5
																							DISP2
																							C15orf57
																							C15orf23
																							BMF
																							SHF
																							DUOXA1
																							CHST14
																							CASC4
																							TGM7
																							CATSPER2
																							LEO1
																							PLA2G4E
																							TRIM69
																							C15orf43
																							LOC145663
																							GCOM1
																							LOC145783
																							FLJ27352
																							TMCO5A
																							ZSCAN29
																							TTBK2
																							CDAN1
																							STRC
																							DYX1C1
																							SPRED1
																							ADAL
																							EXD1
																							FSIP1
																							RHOV
																							C15orf33
																							UBR1
																							PATL2
																							PLA2G4F
																							LRRC57
																							LYSMD2
																							WDR72
																							HMGN2P46
																							SLC24A5
																							PRTG
																							LOC283663
																							FAM98B
																							PLA2G4D
																							GLDN
																							MRPL42P5
																							USP50
																							TEX9
																							C15orf52
																							TNFAIP8L3
																							SHC4
																							CTXN2
																							C15orf53
																							C15orf54
																							DUOXA2
																							EIF2AK4
																							CATSPER2P1
																							UNC13C
																							CKMT1A
																							SERINC4
																							C15orf62
																							C15orf56
																							PHGR1
																							LOC645212
																							HSP90AB4P
																							MIR626
																							MIR627
																							MIR628
																							LOC728758
																							OIP5-AS1
																							MIR147B
																							LOC100129387
																							LOC100131089
																							ANKRD63
																							LOC100132724
																							JMJD7
																							PLA2G4B
																							MIR1266
																							MIR1282
																							LOC100306975
																							MIR4310
																							LOC100505648
																							SERF2-C15ORF63
																							DYX1C1-CCPG1
																							MIR4716
																							MIR4713
																							MIR4712
																							MYZAP
[truncated: 26 more columns]

## Sheet: Supplementary Table 9
Significantly amplified genes in RAM versus TCGA SKCM (BRAF and NRAS mutated) cohorts: results of two-sided Fisher’s exact test (P values were adjusted by FDR)
Gene	RAM cases with AMP	Num of RAM cases	AMP frequency in RAM	SKCM cases with AMP	Num of SKCM cases	AMP frequency in SKCM	P value	AdjPvalue
EZH2	8	10	0.8	0	289	0.003	3.12e-14	4.13e-11
XRCC2	8	10	0.8	0	289	0.003	3.12e-14	4.13e-11
CUX1	8	10	0.8	3	289	0.01	5.06e-12	2.76e-10
DDR2	8	10	0.8	4	289	0.014	1.51e-11	2.76e-10
FCGR2B	8	10	0.8	4	289	0.014	1.51e-11	2.76e-10
LMNA	8	10	0.8	4	289	0.014	1.51e-11	2.76e-10
MEF2D	8	10	0.8	4	289	0.014	1.51e-11	2.76e-10
NCSTN	8	10	0.8	4	289	0.014	1.51e-11	2.76e-10
NUF2	8	10	0.8	4	289	0.014	1.51e-11	2.76e-10
PBX1	8	10	0.8	4	289	0.014	1.51e-11	2.76e-10
SDHC	8	10	0.8	4	289	0.014	1.51e-11	2.76e-10
TPR	8	10	0.8	4	289	0.014	1.51e-11	2.76e-10
BCL3	7	10	0.7	1	289	0.003	2.41e-11	2.76e-10
BCL6	7	10	0.7	1	289	0.003	2.41e-11	2.76e-10
BCL7A	7	10	0.7	1	289	0.003	2.41e-11	2.76e-10
CLIP1	7	10	0.7	1	289	0.003	2.41e-11	2.76e-10
CNBP	7	10	0.7	1	289	0.003	2.41e-11	2.76e-10
EIF4A2	7	10	0.7	1	289	0.003	2.41e-11	2.76e-10
ELN	7	10	0.7	1	289	0.003	2.41e-11	2.76e-10
EPHB4	7	10	0.7	1	289	0.003	2.41e-11	2.76e-10
ERG	7	10	0.7	1	289	0.003	2.41e-11	2.76e-10
ETV5	7	10	0.7	1	289	0.003	2.41e-11	2.76e-10
FOXL2	7	10	0.7	1	289	0.003	2.41e-11	2.76e-10
GADD45B	7	10	0.7	1	289	0.003	2.41e-11	2.76e-10
GATA2	7	10	0.7	1	289	0.003	2.41e-11	2.76e-10
GTF2I	7	10	0.7	1	289	0.003	2.41e-11	2.76e-10
HIP1	7	10	0.7	1	289	0.003	2.41e-11	2.76e-10
HNF1A	7	10	0.7	1	289	0.003	2.41e-11	2.76e-10
ICOSLG	7	10	0.7	1	289	0.003	2.41e-11	2.76e-10
KDM2B	7	10	0.7	1	289	0.003	2.41e-11	2.76e-10
KLHL6	7	10	0.7	1	289	0.003	2.41e-11	2.76e-10
MAP2K2	7	10	0.7	1	289	0.003	2.41e-11	2.76e-10
MSI1	7	10	0.7	1	289	0.003	2.41e-11	2.76e-10
PATZ1	7	10	0.7	1	289	0.003	2.41e-11	2.76e-10
PRKCI	7	10	0.7	1	289	0.003	2.41e-11	2.76e-10
RAB35	7	10	0.7	1	289	0.003	2.41e-11	2.76e-10
RPN1	7	10	0.7	1	289	0.003	2.41e-11	2.76e-10
RUNX1	7	10	0.7	1	289	0.003	2.41e-11	2.76e-10
SETD1B	7	10	0.7	1	289	0.003	2.41e-11	2.76e-10
SETD4	7	10	0.7	1	289	0.003	2.41e-11	2.76e-10
SH3GL1	7	10	0.7	1	289	0.003	2.41e-11	2.76e-10
SOX2	7	10	0.7	1	289	0.003	2.41e-11	2.76e-10
TBX3	7	10	0.7	1	289	0.003	2.41e-11	2.76e-10
TERC	7	10	0.7	1	289	0.003	2.41e-11	2.76e-10
TFRC	7	10	0.7	1	289	0.003	2.41e-11	2.76e-10
TMPRSS2	7	10	0.7	1	289	0.003	2.41e-11	2.76e-10
TP63	7	10	0.7	1	289	0.003	2.41e-11	2.76e-10
U2AF1	7	10	0.7	1	289	0.003	2.41e-11	2.76e-10
VAV1	7	10	0.7	1	289	0.003	2.41e-11	2.76e-10
WWTR1	7	10	0.7	1	289	0.003	2.41e-11	2.76e-10
ZBTB20	7	10	0.7	1	289	0.003	2.41e-11	2.76e-10
NTRK1	8	10	0.8	5	289	0.017	3.9e-11	3.87e-10
PARP1	8	10	0.8	5	289	0.017	3.9e-11	3.87e-10
PRCC	8	10	0.8	5	289	0.017	3.9e-11	3.87e-10
RIT1	8	10	0.8	5	289	0.017	3.9e-11	3.87e-10
TRAF5	8	10	0.8	5	289	0.017	3.9e-11	3.87e-10
YY1AP1	8	10	0.8	5	289	0.017	3.9e-11	3.87e-10
CDC73	8	10	0.8	6	289	0.021	9.03e-11	7.36e-10
FCRL4	8	10	0.8	6	289	0.021	9.03e-11	7.36e-10
MNX1	8	10	0.8	6	289	0.021	9.03e-11	7.36e-10
PGBD5	8	10	0.8	6	289	0.021	9.03e-11	7.36e-10
PRRX1	8	10	0.8	6	289	0.021	9.03e-11	7.36e-10
SPRTN	8	10	0.8	6	289	0.021	9.03e-11	7.36e-10
BCL2L1	7	10	0.7	2	289	0.007	1.07e-10	7.36e-10
CD36	7	10	0.7	2	289	0.007	1.07e-10	7.36e-10
CDK6	7	10	0.7	2	289	0.007	1.07e-10	7.36e-10
EPHA3	7	10	0.7	2	289	0.007	1.07e-10	7.36e-10
GRM3	7	10	0.7	2	289	0.007	1.07e-10	7.36e-10
HGF	7	10	0.7	2	289	0.007	1.07e-10	7.36e-10
MAP3K13	7	10	0.7	2	289	0.007	1.07e-10	7.36e-10
NCOA3	7	10	0.7	2	289	0.007	1.07e-10	7.36e-10
PTPN11	7	10	0.7	2	289	0.007	1.07e-10	7.36e-10
RELN	7	10	0.7	2	289	0.007	1.07e-10	7.36e-10
TRRAP	7	10	0.7	2	289	0.007	1.07e-10	7.36e-10
DUSP22	9	10	0.9	14	289	0.048	1.68e-10	1.15e-09
IRF4	9	10	0.9	14	289	0.048	1.68e-10	1.15e-09
APH1A	8	10	0.8	7	289	0.024	1.92e-10	1.19e-09
ARNT	8	10	0.8	7	289	0.024	1.92e-10	1.19e-09
CKS1B	8	10	0.8	7	289	0.024	1.92e-10	1.19e-09
MCL1	8	10	0.8	7	289	0.024	1.92e-10	1.19e-09
MLLT11	8	10	0.8	7	289	0.024	1.92e-10	1.19e-09
MUC1	8	10	0.8	7	289	0.024	1.92e-10	1.19e-09
PTPRC	8	10	0.8	7	289	0.024	1.92e-10	1.19e-09
SETDB1	8	10	0.8	7	289	0.024	1.92e-10	1.19e-09
SND1	8	10	0.8	7	289	0.024	1.92e-10	1.19e-09
TPM3	8	10	0.8	7	289	0.024	1.92e-10	1.19e-09
ASXL1	7	10	0.7	3	289	0.01	3.55e-10	1.84e-09
DNMT3B	7	10	0.7	3	289	0.01	3.55e-10	1.84e-09
INSR	7	10	0.7	3	289	0.01	3.55e-10	1.84e-09
MAFB	7	10	0.7	3	289	0.01	3.55e-10	1.84e-09
PCLO	7	10	0.7	3	289	0.01	3.55e-10	1.84e-09
PIK3CG	7	10	0.7	3	289	0.01	3.55e-10	1.84e-09
PLCG1	7	10	0.7	3	289	0.01	3.55e-10	1.84e-09
PTPN1	7	10	0.7	3	289	0.01	3.55e-10	1.84e-09
PTPRT	7	10	0.7	3	289	0.01	3.55e-10	1.84e-09
SAMHD1	7	10	0.7	3	289	0.01	3.55e-10	1.84e-09
SDC4	7	10	0.7	3	289	0.01	3.55e-10	1.84e-09
SRC	7	10	0.7	3	289	0.01	3.55e-10	1.84e-09
TOP1	7	10	0.7	3	289	0.01	3.55e-10	1.84e-09
ZNF217	7	10	0.7	3	289	0.01	3.55e-10	1.84e-09
ACTB	8	10	0.8	8	289	0.028	3.82e-10	1.84e-09
ARID4B	8	10	0.8	8	289	0.028	3.82e-10	1.84e-09
BTG2	8	10	0.8	8	289	0.028	3.82e-10	1.84e-09
DDR1	8	10	0.8	8	289	0.028	3.82e-10	1.84e-09
FH	8	10	0.8	8	289	0.028	3.82e-10	1.84e-09
KEL	8	10	0.8	8	289	0.028	3.82e-10	1.84e-09
MDC1	8	10	0.8	8	289	0.028	3.82e-10	1.84e-09
POU5F1	8	10	0.8	8	289	0.028	3.82e-10	1.84e-09
BCL9	8	10	0.8	9	289	0.031	7.18e-10	2.96e-09
ELF3	8	10	0.8	9	289	0.031	7.18e-10	2.96e-09
HLA-B	8	10	0.8	9	289	0.031	7.18e-10	2.96e-09
HLA-C	8	10	0.8	9	289	0.031	7.18e-10	2.96e-09
IKBKE	8	10	0.8	9	289	0.031	7.18e-10	2.96e-09
IL10	8	10	0.8	9	289	0.031	7.18e-10	2.96e-09
LTB	8	10	0.8	9	289	0.031	7.18e-10	2.96e-09
NOTCH4	8	10	0.8	9	289	0.031	7.18e-10	2.96e-09
PDE4DIP	8	10	0.8	9	289	0.031	7.18e-10	2.96e-09
PHF1	8	10	0.8	9	289	0.031	7.18e-10	2.96e-09
PMS2	8	10	0.8	9	289	0.031	7.18e-10	2.96e-09
PRSS1	8	10	0.8	9	289	0.031	7.18e-10	2.96e-09
RAC1	8	10	0.8	9	289	0.031	7.18e-10	2.96e-09
SMO	8	10	0.8	9	289	0.031	7.18e-10	2.96e-09
STK19	8	10	0.8	9	289	0.031	7.18e-10	2.96e-09
TAP1	8	10	0.8	9	289	0.031	7.18e-10	2.96e-09
TAP2	8	10	0.8	9	289	0.031	7.18e-10	2.96e-09
TRIM27	8	10	0.8	9	289	0.031	7.18e-10	2.96e-09
APOBEC3B	7	10	0.7	4	289	0.014	9.67e-10	3.85e-09
AURKA	7	10	0.7	4	289	0.014	9.67e-10	3.85e-09
GNAS	7	10	0.7	4	289	0.014	9.67e-10	3.85e-09
MAPK1	7	10	0.7	4	289	0.014	9.67e-10	3.85e-09
MET	7	10	0.7	4	289	0.014	9.67e-10	3.85e-09
PDGFB	7	10	0.7	4	289	0.014	9.67e-10	3.85e-09
PRKDC	7	10	0.7	4	289	0.014	9.67e-10	3.85e-09
CCND3	8	10	0.8	10	289	0.035	1.28e-09	3.85e-09
FANCE	8	10	0.8	10	289	0.035	1.28e-09	3.85e-09
MGAM	8	10	0.8	10	289	0.035	1.28e-09	3.85e-09
SMYD3	8	10	0.8	10	289	0.035	1.28e-09	3.85e-09
SRSF3	8	10	0.8	10	289	0.035	1.28e-09	3.85e-09
TFEB	8	10	0.8	10	289	0.035	1.28e-09	3.85e-09
AFF3	6	10	0.6	1	289	0.003	1.54e-09	3.85e-09
ARID1A	6	10	0.6	1	289	0.003	1.54e-09	3.85e-09
ATF1	6	10	0.6	1	289	0.003	1.54e-09	3.85e-09
BABAM1	6	10	0.6	1	289	0.003	1.54e-09	3.85e-09
BARD1	6	10	0.6	1	289	0.003	1.54e-09	3.85e-09
BTG1	6	10	0.6	1	289	0.003	1.54e-09	3.85e-09
CD22	6	10	0.6	1	289	0.003	1.54e-09	3.85e-09
CD28	6	10	0.6	1	289	0.003	1.54e-09	3.85e-09
CDC42	6	10	0.6	1	289	0.003	1.54e-09	3.85e-09
CDH1	6	10	0.6	1	289	0.003	1.54e-09	3.85e-09
CEBPA	6	10	0.6	1	289	0.003	1.54e-09	3.85e-09
CIITA	6	10	0.6	1	289	0.003	1.54e-09	3.85e-09
CTLA4	6	10	0.6	1	289	0.003	1.54e-09	3.85e-09
DKK2	6	10	0.6	1	289	0.003	1.54e-09	3.85e-09
DUSP4	6	10	0.6	1	289	0.003	1.54e-09	3.85e-09
EIF4E	6	10	0.6	1	289	0.003	1.54e-09	3.85e-09
EPAS1	6	10	0.6	1	289	0.003	1.54e-09	3.85e-09
EPCAM	6	10	0.6	1	289	0.003	1.54e-09	3.85e-09
EPHA5	6	10	0.6	1	289	0.003	1.54e-09	3.85e-09
EPOR	6	10	0.6	1	289	0.003	1.54e-09	3.85e-09
ERBB4	6	10	0.6	1	289	0.003	1.54e-09	3.85e-09
ERCC3	6	10	0.6	1	289	0.003	1.54e-09	3.85e-09
ERCC4	6	10	0.6	1	289	0.003	1.54e-09	3.85e-09
FANCD2	6	10	0.6	1	289	0.003	1.54e-09	3.85e-09
FBXO11	6	10	0.6	1	289	0.003	1.54e-09	3.85e-09
FEV	6	10	0.6	1	289	0.003	1.54e-09	3.85e-09
FHIT	6	10	0.6	1	289	0.003	1.54e-09	3.85e-09
FUS	6	10	0.6	1	289	0.003	1.54e-09	3.85e-09
GRIN2A	6	10	0.6	1	289	0.003	1.54e-09	3.85e-09
HOXC13	6	10	0.6	1	289	0.003	1.54e-09	3.85e-09
ID3	6	10	0.6	1	289	0.003	1.54e-09	3.85e-09
IKZF2	6	10	0.6	1	289	0.003	1.54e-09	3.85e-09
INHA	6	10	0.6	1	289	0.003	1.54e-09	3.85e-09
KLF3	6	10	0.6	1	289	0.003	1.54e-09	3.85e-09
KMT2B	6	10	0.6	1	289	0.003	1.54e-09	3.85e-09
MAP3K6	6	10	0.6	1	289	0.003	1.54e-09	3.85e-09
MAPK3	6	10	0.6	1	289	0.003	1.54e-09	3.85e-09
MDS2	6	10	0.6	1	289	0.003	1.54e-09	3.85e-09
MLH1	6	10	0.6	1	289	0.003	1.54e-09	3.85e-09
MSH2	6	10	0.6	1	289	0.003	1.54e-09	3.85e-09
MSH6	6	10	0.6	1	289	0.003	1.54e-09	3.85e-09
MYD88	6	10	0.6	1	289	0.003	1.54e-09	3.85e-09
NADK	6	10	0.6	1	289	0.003	1.54e-09	3.85e-09
NCOA1	6	10	0.6	1	289	0.003	1.54e-09	3.85e-09
NCOR2	6	10	0.6	1	289	0.003	1.54e-09	3.85e-09
NFE2	6	10	0.6	1	289	0.003	1.54e-09	3.85e-09
PAX7	6	10	0.6	1	289	0.003	1.54e-09	3.85e-09
PAX8	6	10	0.6	1	289	0.003	1.54e-09	3.85e-09
PCM1	6	10	0.6	1	289	0.003	1.54e-09	3.85e-09
PLCG2	6	10	0.6	1	289	0.003	1.54e-09	3.85e-09
PPP2R2A	6	10	0.6	1	289	0.003	1.54e-09	3.85e-09
PRSS8	6	10	0.6	1	289	0.003	1.54e-09	3.85e-09
PTPN13	6	10	0.6	1	289	0.003	1.54e-09	3.85e-09
RAD51B	6	10	0.6	1	289	0.003	1.54e-09	3.85e-09
RANBP2	6	10	0.6	1	289	0.003	1.54e-09	3.85e-09
RAP1GDS1	6	10	0.6	1	289	0.003	1.54e-09	3.85e-09
REST	6	10	0.6	1	289	0.003	1.54e-09	3.85e-09
RHOH	6	10	0.6	1	289	0.003	1.54e-09	3.85e-09
RMI2	6	10	0.6	1	289	0.003	1.54e-09	3.85e-09
RPL22	6	10	0.6	1	289	0.003	1.54e-09	3.85e-09
SDHB	6	10	0.6	1	289	0.003	1.54e-09	3.85e-09
SESN2	6	10	0.6	1	289	0.003	1.54e-09	3.85e-09
SETD1A	6	10	0.6	1	289	0.003	1.54e-09	3.85e-09
SLC34A2	6	10	0.6	1	289	0.003	1.54e-09	3.85e-09
SMARCB1	6	10	0.6	1	289	0.003	1.54e-09	3.85e-09														SPG11												LOC100134317
SMG1	6	10	0.6	1	289	0.003	1.54e-09	3.85e-09														ELL3												LOC100505835
SNX29	6	10	0.6	1	289	0.003	1.54e-09	3.85e-09														POLR2M												LOC100506469
SOCS1	6	10	0.6	1	289	0.003	1.54e-09	3.85e-09														C15orf48												LOC100506930
TNFRSF17	6	10	0.6	1	289	0.003	1.54e-09	3.85e-09														SPPL2A												THEG5
TSHR	6	10	0.6	1	289	0.003	1.54e-09	3.85e-09														ZFYVE19												LOC100652909
U2AF2	6	10	0.6	1	289	0.003	1.54e-09	3.85e-09														CGNL1
AKT3	8	10	0.8	11	289	0.038	2.2e-09	5.38e-09														FRMD5
CDKN1A	8	10	0.8	11	289	0.038	2.2e-09	5.38e-09														DISP2
E2F3	8	10	0.8	11	289	0.038	2.2e-09	5.38e-09														C15orf57
ELK4	8	10	0.8	11	289	0.038	2.2e-09	5.38e-09														C15orf23
HMGA1	8	10	0.8	11	289	0.038	2.2e-09	5.38e-09														BMF
HSP90AB1	8	10	0.8	11	289	0.038	2.2e-09	5.38e-09														SHF
MDM4	8	10	0.8	11	289	0.038	2.2e-09	5.38e-09														DUOXA1
NFKBIE	8	10	0.8	11	289	0.038	2.2e-09	5.38e-09														CHST14
PIK3C2B	8	10	0.8	11	289	0.038	2.2e-09	5.38e-09														CASC4
PTK7	8	10	0.8	11	289	0.038	2.2e-09	5.38e-09														TGM7
RUNX2	8	10	0.8	11	289	0.038	2.2e-09	5.38e-09														CATSPER2
SLC45A3	8	10	0.8	11	289	0.038	2.2e-09	5.38e-09														LEO1
TRIM24	8	10	0.8	11	289	0.038	2.2e-09	5.38e-09														PLA2G4E
VEGFA	8	10	0.8	11	289	0.038	2.2e-09	5.38e-09														TRIM69
CHCHD7	7	10	0.7	5	289	0.017	2.3e-09	5.39e-09														C15orf43
LYN	7	10	0.7	5	289	0.017	2.3e-09	5.39e-09														LOC145663
MYH9	7	10	0.7	5	289	0.017	2.3e-09	5.39e-09														GCOM1
NCOA2	7	10	0.7	5	289	0.017	2.3e-09	5.39e-09														LOC145783
NFATC2	7	10	0.7	5	289	0.017	2.3e-09	5.39e-09														FLJ27352
PLAG1	7	10	0.7	5	289	0.017	2.3e-09	5.39e-09														TMCO5A
PRDM14	7	10	0.7	5	289	0.017	2.3e-09	5.39e-09														ZSCAN29
PREX2	7	10	0.7	5	289	0.017	2.3e-09	5.39e-09														TTBK2
RAC2	7	10	0.7	5	289	0.017	2.3e-09	5.39e-09														CDAN1
SOX17	7	10	0.7	5	289	0.017	2.3e-09	5.39e-09														STRC
SS18L1	7	10	0.7	5	289	0.017	2.3e-09	5.39e-09														DYX1C1
TCEA1	7	10	0.7	5	289	0.017	2.3e-09	5.39e-09														SPRED1
CREB3L2	8	10	0.8	12	289	0.042	3.65e-09	8.49e-09														ADAL
JARID2	8	10	0.8	12	289	0.042	3.65e-09	8.49e-09														EXD1
PIM1	8	10	0.8	12	289	0.042	3.65e-09	8.49e-09														FSIP1
NBN	7	10	0.7	6	289	0.021	4.94e-09	1.12e-08														RHOV
PAG1	7	10	0.7	6	289	0.021	4.94e-09	1.12e-08														C15orf33
RUNX1T1	7	10	0.7	6	289	0.021	4.94e-09	1.12e-08														UBR1
SALL4	7	10	0.7	6	289	0.021	4.94e-09	1.12e-08														PATL2
SOX10	7	10	0.7	6	289	0.021	4.94e-09	1.12e-08														PLA2G4F
WWP1	7	10	0.7	6	289	0.021	4.94e-09	1.12e-08														LRRC57
ACSL3	6	10	0.6	2	289	0.007	6.09e-09	1.21e-08														LYSMD2
ACVR1B	6	10	0.6	2	289	0.007	6.09e-09	1.21e-08														WDR72
ATIC	6	10	0.6	2	289	0.007	6.09e-09	1.21e-08														HMGN2P46
BRD4	6	10	0.6	2	289	0.007	6.09e-09	1.21e-08														SLC24A5
CHIC2	6	10	0.6	2	289	0.007	6.09e-09	1.21e-08														PRTG
COL1A1	6	10	0.6	2	289	0.007	6.09e-09	1.21e-08														LOC283663
CUL3	6	10	0.6	2	289	0.007	6.09e-09	1.21e-08														FAM98B
ELL	6	10	0.6	2	289	0.007	6.09e-09	1.21e-08														PLA2G4D
ERBB3	6	10	0.6	2	289	0.007	6.09e-09	1.21e-08														GLDN
EWSR1	6	10	0.6	2	289	0.007	6.09e-09	1.21e-08														MRPL42P5
FAT4	6	10	0.6	2	289	0.007	6.09e-09	1.21e-08														USP50
FBXW7	6	10	0.6	2	289	0.007	6.09e-09	1.21e-08														TEX9
FGFR1	6	10	0.6	2	289	0.007	6.09e-09	1.21e-08														C15orf52
FGFR3	6	10	0.6	2	289	0.007	6.09e-09	1.21e-08														TNFAIP8L3
FIP1L1	6	10	0.6	2	289	0.007	6.09e-09	1.21e-08														SHC4
HOXB13	6	10	0.6	2	289	0.007	6.09e-09	1.21e-08														CTXN2
HOXC11	6	10	0.6	2	289	0.007	6.09e-09	1.21e-08														C15orf53
IL2	6	10	0.6	2	289	0.007	6.09e-09	1.21e-08														C15orf54
IRF2	6	10	0.6	2	289	0.007	6.09e-09	1.21e-08														DUOXA2
IRS1	6	10	0.6	2	289	0.007	6.09e-09	1.21e-08														EIF2AK4
KDR	6	10	0.6	2	289	0.007	6.09e-09	1.21e-08														CATSPER2P1
KIT	6	10	0.6	2	289	0.007	6.09e-09	1.21e-08														UNC13C
LEF1	6	10	0.6	2	289	0.007	6.09e-09	1.21e-08														CKMT1A
LRRK2	6	10	0.6	2	289	0.007	6.09e-09	1.21e-08														SERINC4
MN1	6	10	0.6	2	289	0.007	6.09e-09	1.21e-08														C15orf62
MYH11	6	10	0.6	2	289	0.007	6.09e-09	1.21e-08														C15orf56
NOTCH3	6	10	0.6	2	289	0.007	6.09e-09	1.21e-08														PHGR1
PAX3	6	10	0.6	2	289	0.007	6.09e-09	1.21e-08														LOC645212
PHOX2B	6	10	0.6	2	289	0.007	6.09e-09	1.21e-08														HSP90AB4P
PIK3R2	6	10	0.6	2	289	0.007	6.09e-09	1.21e-08														MIR626
RABEP1	6	10	0.6	2	289	0.007	6.09e-09	1.21e-08														MIR627
SBDS	6	10	0.6	2	289	0.007	6.09e-09	1.21e-08														MIR628
SMAD3	6	10	0.6	2	289	0.007	6.09e-09	1.21e-08														LOC728758
STAT2	6	10	0.6	2	289	0.007	6.09e-09	1.21e-08														OIP5-AS1
TEC	6	10	0.6	2	289	0.007	6.09e-09	1.21e-08														MIR147B
TET2	6	10	0.6	2	289	0.007	6.09e-09	1.21e-08														LOC100129387
TLE3	6	10	0.6	2	289	0.007	6.09e-09	1.21e-08														LOC100131089
XBP1	6	10	0.6	2	289	0.007	6.09e-09	1.21e-08														ANKRD63
ZNF703	6	10	0.6	2	289	0.007	6.09e-09	1.21e-08														LOC100132724
BRAF	8	10	0.8	14	289	0.048	9.15e-09	1.8e-08														JMJD7
DEK	8	10	0.8	14	289	0.048	9.15e-09	1.8e-08														PLA2G4B
ARFRP1	7	10	0.7	7	289	0.024	9.78e-09	1.89e-08														MIR1266
HEY1	7	10	0.7	7	289	0.024	9.78e-09	1.89e-08														MIR1282
KMT2C	7	10	0.7	7	289	0.024	9.78e-09	1.89e-08														LOC100306975
POT1	7	10	0.7	7	289	0.024	9.78e-09	1.89e-08														MIR4310
PTK6	7	10	0.7	7	289	0.024	9.78e-09	1.89e-08														LOC100505648
RHEB	7	10	0.7	7	289	0.024	9.78e-09	1.89e-08														SERF2-C15ORF63
RTEL1	7	10	0.7	7	289	0.024	9.78e-09	1.89e-08														DYX1C1-CCPG1
UBR5	7	10	0.7	7	289	0.024	9.78e-09	1.89e-08														MIR4716
ATXN7	6	10	0.6	3	289	0.01	1.8e-08	3.23e-08														MIR4713
CCNE1	6	10	0.6	3	289	0.01	1.8e-08	3.23e-08														MIR4712
CRTC1	6	10	0.6	3	289	0.01	1.8e-08	3.23e-08														MYZAP
GAB1	6	10	0.6	3	289	0.01	1.8e-08	3.23e-08
HDAC7	6	10	0.6	3	289	0.01	1.8e-08	3.23e-08
HNRNPA2B1	6	10	0.6	3	289	0.01	1.8e-08	3.23e-08
JAK3	6	10	0.6	3	289	0.01	1.8e-08	3.23e-08
JAZF1	6	10	0.6	3	289	0.01	1.8e-08	3.23e-08
MAD2L2	6	10	0.6	3	289	0.01	1.8e-08	3.23e-08
MAP2K1	6	10	0.6	3	289	0.01	1.8e-08	3.23e-08
MEF2B	6	10	0.6	3	289	0.01	1.8e-08	3.23e-08
MTOR	6	10	0.6	3	289	0.01	1.8e-08	3.23e-08
NACA	6	10	0.6	3	289	0.01	1.8e-08	3.23e-08
PPFIBP1	6	10	0.6	3	289	0.01	1.8e-08	3.23e-08
SMARCD1	6	10	0.6	3	289	0.01	1.8e-08	3.23e-08
SPOP	6	10	0.6	3	289	0.01	1.8e-08	3.23e-08
WIF1	6	10	0.6	3	289	0.01	1.8e-08	3.23e-08
CARD11	7	10	0.7	8	289	0.028	1.82e-08	3.23e-08
CLTCL1	7	10	0.7	8	289	0.028	1.82e-08	3.23e-08
EIF3E	7	10	0.7	8	289	0.028	1.82e-08	3.23e-08
GNA12	7	10	0.7	8	289	0.028	1.82e-08	3.23e-08
HIRA	7	10	0.7	8	289	0.028	1.82e-08	3.23e-08
HLA-A	7	10	0.7	8	289	0.028	1.82e-08	3.23e-08
DAXX	7	10	0.7	9	289	0.031	3.2e-08	5.59e-08
EXT1	7	10	0.7	9	289	0.031	3.2e-08	5.59e-08
NDRG1	7	10	0.7	9	289	0.031	3.2e-08	5.59e-08
RAD21	7	10	0.7	9	289	0.031	3.2e-08	5.59e-08
BCR	6	10	0.6	4	289	0.014	4.46e-08	7.46e-08
DROSHA	6	10	0.6	4	289	0.014	4.46e-08	7.46e-08
FAT1	6	10	0.6	4	289	0.014	4.46e-08	7.46e-08
GLI1	6	10	0.6	4	289	0.014	4.46e-08	7.46e-08
GTSE1	6	10	0.6	4	289	0.014	4.46e-08	7.46e-08
HLF	6	10	0.6	4	289	0.014	4.46e-08	7.46e-08
HOXA3	6	10	0.6	4	289	0.014	4.46e-08	7.46e-08
IL7R	6	10	0.6	4	289	0.014	4.46e-08	7.46e-08
KMT2D	6	10	0.6	4	289	0.014	4.46e-08	7.46e-08
MSI2	6	10	0.6	4	289	0.014	4.46e-08	7.46e-08
ROBO1	6	10	0.6	4	289	0.014	4.46e-08	7.46e-08
UPF1	6	10	0.6	4	289	0.014	4.46e-08	7.46e-08
AGO2	7	10	0.7	10	289	0.035	5.39e-08	8.89e-08
MYC	7	10	0.7	10	289	0.035	5.39e-08	8.89e-08
RECQL4	7	10	0.7	10	289	0.035	5.39e-08	8.89e-08
RPTOR	7	10	0.7	10	289	0.035	5.39e-08	8.89e-08
TERT	7	10	0.7	10	289	0.035	5.39e-08	8.89e-08
BAP1	5	10	0.5	1	289	0.003	7.74e-08	1.06e-07
BCL2	5	10	0.5	1	289	0.003	7.74e-08	1.06e-07
BCOR	5	10	0.5	1	289	0.003	7.74e-08	1.06e-07
BCORL1	5	10	0.5	1	289	0.003	7.74e-08	1.06e-07
BRCA1	5	10	0.5	1	289	0.003	7.74e-08	1.06e-07
BRCA2	5	10	0.5	1	289	0.003	7.74e-08	1.06e-07
CACNA1D	5	10	0.5	1	289	0.003	7.74e-08	1.06e-07
CCT6B	5	10	0.5	1	289	0.003	7.74e-08	1.06e-07
CDK12	5	10	0.5	1	289	0.003	7.74e-08	1.06e-07
CDK8	5	10	0.5	1	289	0.003	7.74e-08	1.06e-07
CDX2	5	10	0.5	1	289	0.003	7.74e-08	1.06e-07
CRBN	5	10	0.5	1	289	0.003	7.74e-08	1.06e-07
CSF3R	5	10	0.5	1	289	0.003	7.74e-08	1.06e-07
CTNNB1	5	10	0.5	1	289	0.003	7.74e-08	1.06e-07
ELF4	5	10	0.5	1	289	0.003	7.74e-08	1.06e-07
ERBB2	5	10	0.5	1	289	0.003	7.74e-08	1.06e-07
ETV4	5	10	0.5	1	289	0.003	7.74e-08	1.06e-07
EZH1	5	10	0.5	1	289	0.003	7.74e-08	1.06e-07
FLT1	5	10	0.5	1	289	0.003	7.74e-08	1.06e-07
FLT3	5	10	0.5	1	289	0.003	7.74e-08	1.06e-07
FUBP1	5	10	0.5	1	289	0.003	7.74e-08	1.06e-07
GPC3	5	10	0.5	1	289	0.003	7.74e-08	1.06e-07
IKZF1	5	10	0.5	1	289	0.003	7.74e-08	1.06e-07
IKZF3	5	10	0.5	1	289	0.003	7.74e-08	1.06e-07
JUN	5	10	0.5	1	289	0.003	7.74e-08	1.06e-07
KDSR	5	10	0.5	1	289	0.003	7.74e-08	1.06e-07
LASP1	5	10	0.5	1	289	0.003	7.74e-08	1.06e-07
MAGED1	5	10	0.5	1	289	0.003	7.74e-08	1.06e-07
MALT1	5	10	0.5	1	289	0.003	7.74e-08	1.06e-07
MLLT6	5	10	0.5	1	289	0.003	7.74e-08	1.06e-07
MPEG1	5	10	0.5	1	289	0.003	7.74e-08	1.06e-07
MST1	5	10	0.5	1	289	0.003	7.74e-08	1.06e-07
MST1R	5	10	0.5	1	289	0.003	7.74e-08	1.06e-07
MYO18A	5	10	0.5	1	289	0.003	7.74e-08	1.06e-07
NEGR1	5	10	0.5	1	289	0.003	7.74e-08	1.06e-07
NF1	5	10	0.5	1	289	0.003	7.74e-08	1.06e-07
PARP3	5	10	0.5	1	289	0.003	7.74e-08	1.06e-07
PBRM1	5	10	0.5	1	289	0.003	7.74e-08	1.06e-07
PDS5B	5	10	0.5	1	289	0.003	7.74e-08	1.06e-07
PIGA	5	10	0.5	1	289	0.003	7.74e-08	1.06e-07
PMAIP1	5	10	0.5	1	289	0.003	7.74e-08	1.06e-07
PPARG	5	10	0.5	1	289	0.003	7.74e-08	1.06e-07
RAD51D	5	10	0.5	1	289	0.003	7.74e-08	1.06e-07
RAF1	5	10	0.5	1	289	0.003	7.74e-08	1.06e-07
RARA	5	10	0.5	1	289	0.003	7.74e-08	1.06e-07
RHOA	5	10	0.5	1	289	0.003	7.74e-08	1.06e-07
RRAGC	5	10	0.5	1	289	0.003	7.74e-08	1.06e-07
SDHAF2	5	10	0.5	1	289	0.003	7.74e-08	1.06e-07
SERPINB3	5	10	0.5	1	289	0.003	7.74e-08	1.06e-07
SERPINB4	5	10	0.5	1	289	0.003	7.74e-08	1.06e-07
SETBP1	5	10	0.5	1	289	0.003	7.74e-08	1.06e-07
SETD2	5	10	0.5	1	289	0.003	7.74e-08	1.06e-07
SETD5	5	10	0.5	1	289	0.003	7.74e-08	1.06e-07
SFPQ	5	10	0.5	1	289	0.003	7.74e-08	1.06e-07
SFRP4	5	10	0.5	1	289	0.003	7.74e-08	1.06e-07
SH2D1A	5	10	0.5	1	289	0.003	7.74e-08	1.06e-07
SLC1A2	5	10	0.5	1	289	0.003	7.74e-08	1.06e-07
SLFN11	5	10	0.5	1	289	0.003	7.74e-08	1.06e-07
SMARCE1	5	10	0.5	1	289	0.003	7.74e-08	1.06e-07
STAT3	5	10	0.5	1	289	0.003	7.74e-08	1.06e-07
STAT5A	5	10	0.5	1	289	0.003	7.74e-08	1.06e-07
STAT5B	5	10	0.5	1	289	0.003	7.74e-08	1.06e-07
STK40	5	10	0.5	1	289	0.003	7.74e-08	1.06e-07
SUZ12	5	10	0.5	1	289	0.003	7.74e-08	1.06e-07
TAF15	5	10	0.5	1	289	0.003	7.74e-08	1.06e-07
TNFRSF11A	5	10	0.5	1	289	0.003	7.74e-08	1.06e-07
VHL	5	10	0.5	1	289	0.003	7.74e-08	1.06e-07
XIAP	5	10	0.5	1	289	0.003	7.74e-08	1.06e-07
XPC	5	10	0.5	1	289	0.003	7.74e-08	1.06e-07
EP300	7	10	0.7	11	289	0.038	8.74e-08	1.19e-07
ARID2	6	10	0.6	5	289	0.017	9.69e-08	1.28e-07
BLM	6	10	0.6	5	289	0.017	9.69e-08	1.28e-07
CHD2	6	10	0.6	5	289	0.017	9.69e-08	1.28e-07
CLTC	6	10	0.6	5	289	0.017	9.69e-08	1.28e-07
COL2A1	6	10	0.6	5	289	0.017	9.69e-08	1.28e-07
CRTC3	6	10	0.6	5	289	0.017	9.69e-08	1.28e-07
DDIT3	6	10	0.6	5	289	0.017	9.69e-08	1.28e-07
FES	6	10	0.6	5	289	0.017	9.69e-08	1.28e-07
FURIN	6	10	0.6	5	289	0.017	9.69e-08	1.28e-07
IDH2	6	10	0.6	5	289	0.017	9.69e-08	1.28e-07
IGF1R	6	10	0.6	5	289	0.017	9.69e-08	1.28e-07
LIFR	6	10	0.6	5	289	0.017	9.69e-08	1.28e-07
MBD6	6	10	0.6	5	289	0.017	9.69e-08	1.28e-07
NAB2	6	10	0.6	5	289	0.017	9.69e-08	1.28e-07
NTRK3	6	10	0.6	5	289	0.017	9.69e-08	1.28e-07
POLG	6	10	0.6	5	289	0.017	9.69e-08	1.28e-07
RICTOR	6	10	0.6	5	289	0.017	9.69e-08	1.28e-07
RNF43	6	10	0.6	5	289	0.017	9.69e-08	1.28e-07
SETD7	6	10	0.6	5	289	0.017	9.69e-08	1.28e-07
SOX9	6	10	0.6	5	289	0.017	9.69e-08	1.28e-07
STAT6	6	10	0.6	5	289	0.017	9.69e-08	1.28e-07
AXIN2	6	10	0.6	6	289	0.021	1.92e-07	2.48e-07
BRIP1	6	10	0.6	6	289	0.021	1.92e-07	2.48e-07
CD79B	6	10	0.6	6	289	0.021	1.92e-07	2.48e-07
DDX5	6	10	0.6	6	289	0.021	1.92e-07	2.48e-07
FRS2	6	10	0.6	6	289	0.021	1.92e-07	2.48e-07
GNA13	6	10	0.6	6	289	0.021	1.92e-07	2.48e-07
LRIG3	6	10	0.6	6	289	0.021	1.92e-07	2.48e-07
NOD1	6	10	0.6	6	289	0.021	1.92e-07	2.48e-07
PICALM	6	10	0.6	6	289	0.021	1.92e-07	2.48e-07
PPM1D	6	10	0.6	6	289	0.021	1.92e-07	2.48e-07
PTPRB	6	10	0.6	6	289	0.021	1.92e-07	2.48e-07
AGO1	5	10	0.5	2	289	0.007	2.67e-07	3.18e-07
AR	5	10	0.5	2	289	0.007	2.67e-07	3.18e-07
BTK	5	10	0.5	2	289	0.007	2.67e-07	3.18e-07
CCNB3	5	10	0.5	2	289	0.007	2.67e-07	3.18e-07
CDKN1B	5	10	0.5	2	289	0.007	2.67e-07	3.18e-07
CDKN2C	5	10	0.5	2	289	0.007	2.67e-07	3.18e-07
CHD4	5	10	0.5	2	289	0.007	2.67e-07	3.18e-07
EPS15	5	10	0.5	2	289	0.007	2.67e-07	3.18e-07
ETV6	5	10	0.5	2	289	0.007	2.67e-07	3.18e-07
FAF1	5	10	0.5	2	289	0.007	2.67e-07	3.18e-07
FOXO4	5	10	0.5	2	289	0.007	2.67e-07	3.18e-07
HDAC1	5	10	0.5	2	289	0.007	2.67e-07	3.18e-07
INHBA	5	10	0.5	2	289	0.007	2.67e-07	3.18e-07
IRS4	5	10	0.5	2	289	0.007	2.67e-07	3.18e-07
KLF2	5	10	0.5	2	289	0.007	2.67e-07	3.18e-07
KRAS	5	10	0.5	2	289	0.007	2.67e-07	3.18e-07
LCK	5	10	0.5	2	289	0.007	2.67e-07	3.18e-07
LRP6	5	10	0.5	2	289	0.007	2.67e-07	3.18e-07
MAP3K14	5	10	0.5	2	289	0.007	2.67e-07	3.18e-07
MED12	5	10	0.5	2	289	0.007	2.67e-07	3.18e-07
MKNK1	5	10	0.5	2	289	0.007	2.67e-07	3.18e-07
MPL	5	10	0.5	2	289	0.007	2.67e-07	3.18e-07
MSN	5	10	0.5	2	289	0.007	2.67e-07	3.18e-07
MUTYH	5	10	0.5	2	289	0.007	2.67e-07	3.18e-07
NONO	5	10	0.5	2	289	0.007	2.67e-07	3.18e-07
PAK3	5	10	0.5	2	289	0.007	2.67e-07	3.18e-07
PIK3C2G	5	10	0.5	2	289	0.007	2.67e-07	3.18e-07
PTPN6	5	10	0.5	2	289	0.007	2.67e-07	3.18e-07
PTPRO	5	10	0.5	2	289	0.007	2.67e-07	3.18e-07
RPS6KA4	5	10	0.5	2	289	0.007	2.67e-07	3.18e-07
STAG2	5	10	0.5	2	289	0.007	2.67e-07	3.18e-07
STIL	5	10	0.5	2	289	0.007	2.67e-07	3.18e-07
TAF1	5	10	0.5	2	289	0.007	2.67e-07	3.18e-07
TAL1	5	10	0.5	2	289	0.007	2.67e-07	3.18e-07
TPM4	5	10	0.5	2	289	0.007	2.67e-07	3.18e-07
ZMYM3	5	10	0.5	2	289	0.007	2.67e-07	3.18e-07
ZNF384	5	10	0.5	2	289	0.007	2.67e-07	3.18e-07
MDM2	6	10	0.6	7	289	0.024	3.51e-07	4.14e-07
SESN3	6	10	0.6	7	289	0.024	3.51e-07	4.14e-07
ZNF750	6	10	0.6	7	289	0.024	3.51e-07	4.14e-07
ASPSCR1	6	10	0.6	8	289	0.028	6.08e-07	7.07e-07
CANT1	6	10	0.6	8	289	0.028	6.08e-07	7.07e-07
CDK4	6	10	0.6	8	289	0.028	6.08e-07	7.07e-07
CRKL	6	10	0.6	8	289	0.028	6.08e-07	7.07e-07
ETV1	6	10	0.6	8	289	0.028	6.08e-07	7.07e-07
LZTR1	6	10	0.6	8	289	0.028	6.08e-07	7.07e-07
SOCS3	6	10	0.6	8	289	0.028	6.08e-07	7.07e-07
SRSF2	6	10	0.6	8	289	0.028	6.08e-07	7.07e-07
ATRX	5	10	0.5	3	289	0.01	7.02e-07	7.99e-07
CCND2	5	10	0.5	3	289	0.01	7.02e-07	7.99e-07
ETNK1	5	10	0.5	3	289	0.01	7.02e-07	7.99e-07
FGF23	5	10	0.5	3	289	0.01	7.02e-07	7.99e-07
FGF6	5	10	0.5	3	289	0.01	7.02e-07	7.99e-07
KDM5A	5	10	0.5	3	289	0.01	7.02e-07	7.99e-07
PIK3R3	5	10	0.5	3	289	0.01	7.02e-07	7.99e-07
RAD52	5	10	0.5	3	289	0.01	7.02e-07	7.99e-07
RAD54L	5	10	0.5	3	289	0.01	7.02e-07	7.99e-07
RECQL	5	10	0.5	3	289	0.01	7.02e-07	7.99e-07
RPL5	5	10	0.5	3	289	0.01	7.02e-07	7.99e-07
ACTG1	6	10	0.6	9	289	0.031	1e-06	1.13e-06
ATP1A1	6	10	0.6	9	289	0.031	1e-06	1.13e-06
CD58	6	10	0.6	9	289	0.031	1e-06	1.13e-06
PPP4R2	6	10	0.6	9	289	0.031	1e-06	1.13e-06
RNF213	6	10	0.6	9	289	0.031	1e-06	1.13e-06
VTCN1	6	10	0.6	9	289	0.031	1e-06	1.13e-06
ERC1	5	10	0.5	4	289	0.014	1.56e-06	1.75e-06
HOXA11	5	10	0.5	4	289	0.014	1.56e-06	1.75e-06
HOXA13	5	10	0.5	4	289	0.014	1.56e-06	1.75e-06
HOXA9	5	10	0.5	4	289	0.014	1.56e-06	1.75e-06
HSD3B1	6	10	0.6	10	289	0.035	1.58e-06	1.78e-06
RYBP	6	10	0.6	10	289	0.035	1.58e-06	1.78e-06
CSDE1	6	10	0.6	11	289	0.038	2.42e-06	2.71e-06
NRAS	6	10	0.6	11	289	0.038	2.42e-06	2.71e-06
SHQ1	6	10	0.6	11	289	0.038	2.42e-06	2.71e-06
TRIM33	6	10	0.6	11	289	0.038	2.42e-06	2.71e-06
BCL10	5	10	0.5	5	289	0.017	3.07e-06	3.37e-06
YAP1	5	10	0.5	5	289	0.017	3.07e-06	3.37e-06
ABL1	4	10	0.4	1	289	0.003	3.16e-06	3.37e-06
ARHGAP26	4	10	0.4	1	289	0.003	3.16e-06	3.37e-06
CD74	4	10	0.4	1	289	0.003	3.16e-06	3.37e-06
CNTRL	4	10	0.4	1	289	0.003	3.16e-06	3.37e-06
CSF1R	4	10	0.4	1	289	0.003	3.16e-06	3.37e-06
DIS3	4	10	0.4	1	289	0.003	3.16e-06	3.37e-06
EPHA7	4	10	0.4	1	289	0.003	3.16e-06	3.37e-06
FGFR4	4	10	0.4	1	289	0.003	3.16e-06	3.37e-06
FLT4	4	10	0.4	1	289	0.003	3.16e-06	3.37e-06
KLF5	4	10	0.4	1	289	0.003	3.16e-06	3.37e-06
MAP3K7	4	10	0.4	1	289	0.003	3.16e-06	3.37e-06
MAPKAP1	4	10	0.4	1	289	0.003	3.16e-06	3.37e-06
NFIB	4	10	0.4	1	289	0.003	3.16e-06	3.37e-06
NPM1	4	10	0.4	1	289	0.003	3.16e-06	3.37e-06
PDGFRB	4	10	0.4	1	289	0.003	3.16e-06	3.37e-06
PNRC1	4	10	0.4	1	289	0.003	3.16e-06	3.37e-06
PPP6C	4	10	0.4	1	289	0.003	3.16e-06	3.37e-06
PTPRK	4	10	0.4	1	289	0.003	3.16e-06	3.37e-06
RB1	4	10	0.4	1	289	0.003	3.16e-06	3.37e-06
RSPO3	4	10	0.4	1	289	0.003	3.16e-06	3.37e-06
SET	4	10	0.4	1	289	0.003	3.16e-06	3.37e-06
SETDB2	4	10	0.4	1	289	0.003	3.16e-06	3.37e-06
FOXP1	6	10	0.6	12	289	0.042	3.58e-06	3.81e-06
NOTCH2	6	10	0.6	13	289	0.045	5.17e-06	5.5e-06
ATP6AP1	4	10	0.4	2	289	0.007	9.34e-06	9.76e-06
MTCP1	4	10	0.4	2	289	0.007	9.34e-06	9.76e-06
RPL10	4	10	0.4	2	289	0.007	9.34e-06	9.76e-06
TMEM30A	4	10	0.4	2	289	0.007	9.34e-06	9.76e-06
CSF1	5	10	0.5	7	289	0.024	9.37e-06	9.76e-06
PC	5	10	0.5	7	289	0.024	9.37e-06	9.76e-06
RPS6KB2	5	10	0.5	7	289	0.024	9.37e-06	9.76e-06
RBM15	5	10	0.5	8	289	0.028	1.5e-05	1.56e-05
MITF	6	10	0.6	17	289	0.059	1.83e-05	1.9e-05
ERCC5	4	10	0.4	3	289	0.01	2.14e-05	2.21e-05
FGF14	4	10	0.4	3	289	0.01	2.14e-05	2.21e-05
IRS2	4	10	0.4	3	289	0.01	2.14e-05	2.21e-05
GAB2	5	10	0.5	9	289	0.031	2.3e-05	2.36e-05
INPPL1	5	10	0.5	10	289	0.035	3.4e-05	3.48e-05
PAK1	5	10	0.5	10	289	0.035	3.4e-05	3.48e-05
TRIP13	5	10	0.5	10	289	0.035	3.4e-05	3.48e-05
CUL4A	4	10	0.4	4	289	0.014	4.22e-05	4.3e-05
NUMA1	5	10	0.5	11	289	0.038	4.88e-05	4.96e-05
YES1	4	10	0.4	5	289	0.017	7.47e-05	7.59e-05
MLLT3	3	10	0.3	1	289	0.003	0.0001069	0.000107979
PTPRD	3	10	0.3	1	289	0.003	0.0001069	0.000107979
FGF4	5	10	0.5	14	289	0.048	0.000124193	0.000125423
FGF3	5	10	0.5	15	289	0.052	0.000163159	0.00016476
FANCG	3	10	0.3	2	289	0.007	0.000262502	0.000264222
PAX5	3	10	0.3	2	289	0.007	0.000262502	0.000264222
ARID3C	3	10	0.3	3	289	0.01	0.000515665	0.000516835
CD274	3	10	0.3	3	289	0.01	0.000515665	0.000516835
MOB3B	3	10	0.3	3	289	0.01	0.000515665	0.000516835
CDKN2A	2	10	0.2	1	289	0.003	0.00297582	0.00297666
MTAP	2	10	0.2	1	289	0.003	0.00297582	0.00297666
Significantly deleted genes in RAM versus TCGA SKCM (BRAF and NRAS mutated) cohorts: results of two-sided Fisher’s exact test (p values were adjusted by FDR)
Gene	RAM cases with DEL	Num of RAM cases	DEL frequency in RAM	SKCM cases with DEL	Num of SKCM cases	DEL frequency in SKCM	P value	AdjPvalue
CD274	3	10	0.3	0	289	0	6.43e-07	7.01e-05
MTAP	2	10	0.2	0	289	0	6.43e-07	7.01e-05
RSPO3	4	10	0.4	0	289	0	6.43e-07	7.01e-05
PNRC1	4	10	0.4	0	289	0	6.43e-07	7.01e-05
PTPRD	3	10	0.3	0	289	0	6.43e-07	7.01e-05
EPHA7	4	10	0.4	0	289	0	6.43e-07	7.01e-05
CDKN2A	2	10	0.2	0	289	0	6.43e-07	7.01e-05
PTPRK	4	10	0.4	0	289	0	6.43e-07	7.01e-05
MAP3K7	4	10	0.4	0	289	0	6.43e-07	7.01e-05
TNFAIP3	4	10	0.4	2	289	0.007	9.34e-06	0.000662988
SGK1	4	10	0.4	2	289	0.007	9.34e-06	0.000662988
PDCD1LG2	3	10	0.3	2	289	0.007	9.34e-06	0.000662988
ESR1	4	10	0.4	2	289	0.007	9.34e-06	0.000662988
MYB	4	10	0.4	2	289	0.007	9.34e-06	0.000662988
IFNGR1	4	10	0.4	2	289	0.007	9.34e-06	0.000662988
ECT2L	4	10	0.4	2	289	0.007	9.34e-06	0.000662988
LATS1	4	10	0.4	2	289	0.007	9.34e-06	0.000662988
SMARCA2	3	10	0.3	2	289	0.007	9.34e-06	0.000662988
EZR	4	10	0.4	3	289	0.01	2.14e-05	0.00083974
ROS1	4	10	0.4	3	289	0.01	2.14e-05	0.00083974
JAK2	3	10	0.3	3	289	0.01	2.14e-05	0.00083974
PRDM1	4	10	0.4	3	289	0.01	2.14e-05	0.00083974
ATG5	4	10	0.4	3	289	0.01	2.14e-05	0.00083974
BACH2	4	10	0.4	3	289	0.01	2.14e-05	0.00083974
TMEM30A	4	10	0.4	0	289	0	2.72e-05	0.00083974
MOB3B	3	10	0.3	0	289	0	2.72e-05	0.00083974
YAP1	5	10	0.5	0	289	0	2.72e-05	0.00083974
ARID3C	3	10	0.3	0	289	0	2.72e-05	0.00083974
NFIB	4	10	0.4	0	289	0	2.72e-05	0.00083974
KLF2	5	10	0.5	0	289	0	2.72e-05	0.00083974
TPM4	5	10	0.5	0	289	0	2.72e-05	0.00083974
PAX5	3	10	0.3	0	289	0	2.72e-05	0.00083974
MLLT3	3	10	0.3	0	289	0	2.72e-05	0.00083974
FANCG	3	10	0.3	0	289	0	2.72e-05	0.00083974
FOXO3	4	10	0.4	4	289	0.014	4.22e-05	0.0012151
FYN	4	10	0.4	4	289	0.014	4.22e-05	0.0012151
KDM4C	3	10	0.3	4	289	0.014	4.22e-05	0.0012151
GOPC	4	10	0.4	4	289	0.014	4.22e-05	0.0012151
QKI	4	10	0.4	5	289	0.017	7.47e-05	0.00212256
SESN1	4	10	0.4	5	289	0.017	7.47e-05	0.00212256
ARID1B	4	10	0.4	5	289	0.017	7.47e-05	0.00212256
BIRC3	5	10	0.5	3	289	0.01	0.000515665	0.00750463
PGR	5	10	0.5	3	289	0.01	0.000515665	0.00750463
PSIP1	4	10	0.4	4	289	0.014	0.000886337	0.00750463
SETBP1	5	10	0.5	0	289	0	0.00101008	0.00750463
YES1	4	10	0.4	0	289	0	0.00101008	0.00750463
UPF1	6	10	0.6	0	289	0	0.00101008	0.00750463
BRD4	6	10	0.6	0	289	0	0.00101008	0.00750463
ELL	6	10	0.6	0	289	0	0.00101008	0.00750463
MLLT6	5	10	0.5	0	289	0	0.00101008	0.00750463
EZH1	5	10	0.5	0	289	0	0.00101008	0.00750463
BRCA1	5	10	0.5	0	289	0	0.00101008	0.00750463
TNFRSF11A	5	10	0.5	0	289	0	0.00101008	0.00750463
SERPINB3	5	10	0.5	0	289	0	0.00101008	0.00750463
RB1	4	10	0.4	0	289	0	0.00101008	0.00750463
FGF14	4	10	0.4	0	289	0	0.00101008	0.00750463
ROBO1	6	10	0.6	0	289	0	0.00101008	0.00750463
KLF5	4	10	0.4	0	289	0	0.00101008	0.00750463
STAT5B	5	10	0.5	0	289	0	0.00101008	0.00750463
JAK3	6	10	0.6	0	289	0	0.00101008	0.00750463
MEF2B	6	10	0.6	0	289	0	0.00101008	0.00750463
RAD51D	5	10	0.5	0	289	0	0.00101008	0.00750463
DIS3	4	10	0.4	0	289	0	0.00101008	0.00750463
SMARCE1	5	10	0.5	0	289	0	0.00101008	0.00750463
PIK3R2	6	10	0.6	0	289	0	0.00101008	0.00750463
HLA-A	7	10	0.7	0	289	0	0.00101008	0.00750463
IRS2	4	10	0.4	0	289	0	0.00101008	0.00750463
SLFN11	5	10	0.5	0	289	0	0.00101008	0.00750463
CCT6B	5	10	0.5	0	289	0	0.00101008	0.00750463
EPOR	6	10	0.6	0	289	0	0.00101008	0.00750463
KDSR	5	10	0.5	0	289	0	0.00101008	0.00750463
STAT3	5	10	0.5	0	289	0	0.00101008	0.00750463
BCL2	5	10	0.5	0	289	0	0.00101008	0.00750463
STAT5A	5	10	0.5	0	289	0	0.00101008	0.00750463
MALT1	5	10	0.5	0	289	0	0.00101008	0.00750463
IKZF3	5	10	0.5	0	289	0	0.00101008	0.00750463
ERBB2	5	10	0.5	0	289	0	0.00101008	0.00750463
ETV4	5	10	0.5	0	289	0	0.00101008	0.00750463
SERPINB4	5	10	0.5	0	289	0	0.00101008	0.00750463
MAP3K14	5	10	0.5	0	289	0	0.00101008	0.00750463
CUL4A	4	10	0.4	0	289	0	0.00101008	0.00750463
SETDB2	4	10	0.4	0	289	0	0.00101008	0.00750463
RARA	5	10	0.5	0	289	0	0.00101008	0.00750463
PMAIP1	5	10	0.5	0	289	0	0.00101008	0.00750463
DAXX	7	10	0.7	0	289	0	0.00101008	0.00750463
NF1	5	10	0.5	0	289	0	0.00101008	0.00750463
ERCC5	4	10	0.4	0	289	0	0.00101008	0.00750463
CRTC1	6	10	0.6	0	289	0	0.00101008	0.00750463
LASP1	5	10	0.5	0	289	0	0.00101008	0.00750463
NOTCH3	6	10	0.6	0	289	0	0.00101008	0.00750463
TAF15	5	10	0.5	0	289	0	0.00101008	0.00750463
MYO18A	5	10	0.5	0	289	0	0.00101008	0.00750463
CDK12	5	10	0.5	0	289	0	0.00101008	0.00750463
SUZ12	5	10	0.5	0	289	0	0.00101008	0.00750463
BABAM1	6	10	0.6	0	289	0	0.00101008	0.00750463
DDX6	5	10	0.5	7	289	0.024	0.00287887	0.0193
ATM	5	10	0.5	7	289	0.024	0.00287887	0.0193
BCL9L	5	10	0.5	7	289	0.024	0.00287887	0.0193
DDX10	5	10	0.5	7	289	0.024	0.00287887	0.0193
ETS1	5	10	0.5	7	289	0.024	0.00287887	0.0193
KCNJ5	5	10	0.5	7	289	0.024	0.00287887	0.0193
FLI1	5	10	0.5	7	289	0.024	0.00287887	0.0193
LYL1	6	10	0.6	1	289	0.003	0.00297582	0.0193
PRKAR1A	5	10	0.5	1	289	0.003	0.00297582	0.0193
SERP2	4	10	0.4	1	289	0.003	0.00297582	0.0193
CYSLTR2	4	10	0.4	1	289	0.003	0.00297582	0.0193
KLF6	3	10	0.3	1	289	0.003	0.00297582	0.0193
SUFU	3	10	0.3	1	289	0.003	0.00297582	0.0193
TLL2	3	10	0.3	1	289	0.003	0.00297582	0.0193
LCP1	4	10	0.4	1	289	0.003	0.00297582	0.0193
ZNF24	5	10	0.5	1	289	0.003	0.00297582	0.0193
ELP2	5	10	0.5	1	289	0.003	0.00297582	0.0193
CYP17A1	3	10	0.3	1	289	0.003	0.00297582	0.0193
PDCD11	3	10	0.3	1	289	0.003	0.00297582	0.0193
TLX1	3	10	0.3	1	289	0.003	0.00297582	0.0193
NT5C2	3	10	0.3	1	289	0.003	0.00297582	0.0193
NFKB2	3	10	0.3	1	289	0.003	0.00297582	0.0193
MLLT10	3	10	0.3	1	289	0.003	0.00297582	0.0193
CBL	5	10	0.5	8	289	0.028	0.00388751	0.0245336
PCSK7	5	10	0.5	8	289	0.028	0.00388751	0.0245336
SDHD	5	10	0.5	8	289	0.028	0.00388751	0.0245336
PAFAH1B2	5	10	0.5	8	289	0.028	0.00388751	0.0245336
POU2AF1	5	10	0.5	8	289	0.028	0.00388751	0.0245336
CHEK1	5	10	0.5	8	289	0.028	0.00388751	0.0245336
ARHGEF12	5	10	0.5	8	289	0.028	0.00388751	0.0245336
KMT2A	5	10	0.5	8	289	0.028	0.00388751	0.0245336
ZBTB16	5	10	0.5	9	289	0.031	0.00509034	0.0319609
SHOC2	3	10	0.3	2	289	0.007	0.00584474	0.0360503
TCF7L2	3	10	0.3	2	289	0.007	0.00584474	0.0360503
KIF5B	3	10	0.3	2	289	0.007	0.00584474	0.0360503
SMC3	3	10	0.3	2	289	0.007	0.00584474	0.0360503
TCF12	5	10	0.5	2	289	0.007	0.00584474	0.0360503

## Sheet: Supplementary Table 10
Significantly mutated genes in the RAM cohort identified by MutSig2CV (No multiple testing used)
Gene	P value	Expression level
B2M	1.88994e-05	Highly expressed
PGLYRP3	0.00203293	No expression
PRSS3	0.00218442	Expressed
PRIMA1	0.00304614	No expression
LYZL2	0.00393725	No expression
BRAF	0.0055782	Highly expressed
TRIM64B	0.00566477	No expression
TP53	0.00636161	Highly expressed
DAB1	0.00752045	No expression
PRSS27	0.00801206	Highly expressed
ATP6V1H	0.00814114	Highly expressed
RAC1	0.00947501	Highly expressed
ZNF214	0.0099733	Expressed
SLC4A8	0.0103247	Expressed
BLK	0.0110123	Expressed
NRAS	0.0124483	Highly expressed
SH3BP1	0.012633	Expressed
TMC4	0.0136629	Highly expressed
SCGB1D1	0.0146919	No expression
OTOS	0.0159928	No expression
SELL	0.0161141	Expressed
MYO9B	0.0168167	Highly expressed
WFDC11	0.0168547	No expression
KLK5	0.0177016	No expression
FAM47A	0.0177029	No expression
DNAJC11	0.0187261	Highly expressed
DEFA3	0.0188278	No expression
REG1B	0.0189879	No expression
OR52N1	0.0195043	No expression
PEAR1	0.0196417	Expressed
EMR1	0.0204129	No expression
KEL	0.020695	Expressed
BFAR	0.0207471	Highly expressed
COX7B2	0.0213598	No expression
TMEM88B	0.0214107	No expression
GTSF1L	0.0214343	No expression
C17orf98	0.0217467	No expression
ANAPC16	0.0234213	Expressed
WBP5	0.0239809	No expression
IL1RL1	0.0246976	Expressed
C8orf22	0.0249513	No expression
CNPY2	0.0251959	Expressed
PPP1R1A	0.0256318	No expression
CXorf66	0.0256369	No expression
OR4N2	0.0256429	No expression
GK5	0.0258889	Highly expressed
TNP2	0.0264917	No expression
IL1RL2	0.0265332	No expression
C13orf35	0.0274827	No expression
FGF1	0.0277057	Expressed
CABP5	0.0277171	No expression
OPALIN	0.0287218	No expression
C2orf76	0.029246	Expressed
OOEP	0.0295129	No expression
DPPA4	0.0300801	Expressed
MYL1	0.030859	No expression
DUSP19	0.0311064	Expressed
MASP2	0.0320017	Expressed
SFTA3	0.0325962	No expression
PTPRC	0.0327154	Highly expressed
RESP18	0.0340019	No expression
ATP6V1G3	0.034503	No expression
ZG16	0.0346096	No expression
PLRG1	0.0352324	Highly expressed
TMED10	0.0353312	Highly expressed
BCL2L11	0.0353552	Expressed
COPS7A	0.0364085	Highly expressed
UBE2L6	0.0366465	Highly expressed
MED11	0.0369582	Expressed
SVOP	0.0370224	No expression
LCN9	0.0373527	No expression
DUSP21	0.0374445	No expression
FLT3LG	0.0375179	No expression
UBE2K	0.0382571	Highly expressed
PTRH1	0.0386273	No expression
CXXC5	0.0401304	Highly expressed
MRVI1	0.0402455	Expressed
HOXC9	0.0403911	Expressed
ZG16B	0.0404916	No expression
GABRG1	0.0410416	No expression
GINS1	0.0415866	Expressed
METTL11B	0.0418327	No expression
DUSP22	0.0419889	Highly expressed
TMEM211	0.0426279	No expression
HRASLS	0.0429962	No expression
MAGEA12	0.0430386	Expressed
UCHL1	0.0431238	Expressed
SPG21	0.0439402	Highly expressed
MYBPC1	0.0439417	Expressed
SULT6B1	0.0440818	No expression
CAPSL	0.0444757	No expression
TIGIT	0.0446071	Expressed
TMBIM4	0.0447662	Expressed
DCAF15	0.0453506	Expressed
CETN2	0.0454485	Expressed
C20orf197	0.0457282	No expression
GDE1	0.0462451	Expressed
IMMP1L	0.0463039	Expressed
CDKN2A	0.047003	Highly expressed
IQCK	0.0471073	Expressed
UBE2T	0.0472401	Expressed
OVOL1	0.0472653	No expression
ATP6AP2	0.0477868	Highly expressed
GTF3C6	0.0477961	Expressed
PSPH	0.0478227	Highly expressed
PLBD1	0.0485081	Expressed
PMFBP1	0.0486765	Expressed
LY9	0.0491732	Expressed
CHD2	0.049219	Highly expressed
UPP1	0.049755	Highly expressed

[truncated: 6 more sheets: Supplementary Table 11, Supplementary Table 12, Supplementary Table 13, Supplementary Table 14, Supplementary Table 15, Supplementary Table 16]
