# Supplementary material for: Multi-organ landscape of therapy-resistant melanoma
Source: Nat Med. 2023 Apr 27;29(5):1123–34. doi: 10.1038/s41591-023-02304-9 (PMC10202813; doi:10.1038/s41591-023-02304-9)
Supplement: Source Data Fig. 1 — Statistical source data. [file 41591_2023_2304_MOESM3_ESM.xlsx]

## Sheet: 1a
Sample	Organ	Treatment	SNV	INDEL
RAM12.01-Brain1	Brain	MAPKi	10.3438	0.625
RAM12.01-Brain2	Brain	MAPKi	10.8438	0.53125
RAM12.01-Brain3	Brain	MAPKi	10.8438	0.625
RAM12.01-Brain4	Brain	MAPKi	11.3594	0.421875
RAM12.01-Brain5	Brain	MAPKi	10.8438	0.546875
RAM12.01-Brain9	Brain	MAPKi	12.25	0.59375
RAM12.01-Brain10	Brain	MAPKi	12.3594	0.6875
RAM12.01-LN	Lymph Node	MAPKi	2.15625	0.453125
RAM13003-Lung	Lung	MAPKi	36.9375	0.421875
RAM13003-Spleen	Spleen	MAPKi	34.3125	0.40625
RAM13003-Liver	Liver	MAPKi	12.2188	0.265625
RAM13003-Brain	Brain	MAPKi	29.5312	0.203125
RAM13004-Lung	Lung	ICB	25.5938	0.53125
RAM13004-Spleen	Spleen	ICB	24.3438	0.515625
RAM13004-Liver	Liver	ICB	27.5469	0.765625
RAM13004-Cardio	Cardio	ICB	28.8594	0.703125
RAN14001-Lung	Lung	MAPKi	12.3125	0.53125
RAN14001-Spleen	Spleen	MAPKi	12.2344	0.265625
RAM14006-Lung1	Lung	MAPKi+ICB	17.8438	0.46875
RAM14006-Spleen	Spleen	MAPKi+ICB	18.7344	0.578125
RAM14006-Liver1	Liver	MAPKi+ICB	18.1719	0.515625
RAM14006-Brain	Brain	MAPKi+ICB	17.9844	0.59375
RAM14006-Cardio	Cardio	MAPKi+ICB	18.2188	0.375
RAM14006-ST	Soft tissue	MAPKi+ICB	10.2344	1.10938
RAM14006-LN1	Lymph Node	MAPKi+ICB	13.625	1.8125
RAM14006-LN2	Lymph Node	MAPKi+ICB	13.9219	2.20312
RAM14006-Liver2	Liver	MAPKi+ICB	7.71875	0.6875
RAM14006-Lung2	Lung	MAPKi+ICB	12.5156	2.09375
RAM14006-Adrenal	Adrenal	MAPKi+ICB	13.9531	2
RAM19001-ST	Soft tissue	ICB	56.9844	0.609375
RAM19001-Lung1	Lung	ICB	69.6875	0.84375
RAM19001-Lung2	Lung	ICB	84.375	1
RAM19001-pleura	Pleura	ICB	92.7656	1.34375
RAM19001-LN	Lymph Node	ICB	73.1719	0.828125
RAM19001-Liver1	Liver	ICB	83.7031	0.828125
RAM19001-Liver2	Liver	ICB	82.6094	0.8125
RAM19002-ST.A	Soft tissue	ICB	234.609	2.0625
RAM19002-ST.B	Soft tissue	ICB	227.594	2.29688
RAM19002-ST.C	Soft tissue	ICB	219.625	1.78125
RAM19002-Liver1.A	Liver	ICB	277.938	1.3125
RAM19002-Liver1.B	Liver	ICB	256.844	0.984375
RAM19002-Liver2.A	Liver	ICB	5.5625	0.328125
RAM19002-Liver2.B	Liver	ICB	65	0.40625
RAM19002-Liver2.C	Liver	ICB	254.891	1.17188
RAM19002-Liver3.A	Liver	ICB	272.656	1.78125
RAM19002-Liver3.B	Liver	ICB	251.594	1.53125
RAM19002-Liver3.C	Liver	ICB	246.547	1.07812
RAM19003-Brain	Brain	MAPKi+ICB	19.4531	0.421875
RAM19003-Liver1	Liver	MAPKi+ICB	18.4219	0.265625
RAM19003-Liver2	Liver	MAPKi+ICB	16.0625	0.328125
RAM19003-Omentum1	Omentum	MAPKi+ICB	18.6094	0.359375
RAM19003-Omentum2	Omentum	MAPKi+ICB	17.7812	0.484375
RAM19003-Omentum3	Omentum	MAPKi+ICB	19.0156	0.4375
RAM19003-Omentum4	Omentum	MAPKi+ICB	17.5469	0.40625
RAM19003-Peritoneum	Peritoneum	MAPKi+ICB	18.0156	0.40625
RAM19005-ST1	Soft Tissue	ICB	96.5625	0.5
RAM19005-ST2	Soft Tissue	ICB	96.3906	0.53125
RAM19005-ST3	Soft Tissue	ICB	97.6719	0.625
RAM19005-ST4	Soft Tissue	ICB	89.4062	0.5625
RAM19005-Thyroid	Thyroid	ICB	96.1094	0.546875
RAM19005-LN1	Lymph Node	ICB	94.6406	0.578125
RAM19005-LN2	Lymph Node	ICB	98.1406	0.6875
RAM19005-Cardio	Cardio	ICB	91.8125	0.46875
RAM19005-Adrenal1	Adrenal	ICB	86.1094	0.46875
RAM19005-Adrenal2	Adrenal	ICB	94.7031	0.53125
RAM19005-Gallbladder	Gallbladder	ICB	85.875	0.546875
RAM19006-Brain	Brain	MAPKi+ICB	59.9844	0.25
RAM19006-LN1	Lymph Node	MAPKi+ICB	65.6562	0.296875
RAM19006-LN2	Lymph Node	MAPKi+ICB	71.4375	0.328125
RAM19006-LN3	Lymph Node	MAPKi+ICB	68.4375	0.375
RAM19006-Lung1	Lung	MAPKi+ICB	72.5781	0.3125
RAM19006-Lung2	Lung	MAPKi+ICB	38.3906	0.171875
RAM19006-Lung3	Lung	MAPKi+ICB	73.7031	0.3125
RAM19006-Lung4	Lung	MAPKi+ICB	68.5	0.375

## Sheet: 1b
	Significantly amplified genes						Significantly deleted genes
	RAM vs. TCGA	Post vs. pre MAPKi	Post vs. pre ICB				RAM vs. TCGA	Post vs. pre MAPKi	Post vs. pre ICB
	EZH2	KMT2C	ATP2B3				CD274	DAZ1	ARID1B
	XRCC2	RHEB	DUSP9				MTAP	DAZ3	BTG1
	PRKCI	BRAF					RSPO3	CD24	ECT2L
	TERC	EZH2					PNRC1	HDAC6	ERG
	EPHA3	KEL					PTPRD	MIR100	ESR1
	CUX1	RELN					EPHA7	MKRN3	EZR
	BCL6	MNX1					CDKN2A	TSPY3	GOPC
	BCL7A	XRCC2					PTPRK		IFNGR1
	CLIP1	CREB3L2					MAP3K7		KIF5B
	CNBP	MGAM					TNFAIP3		KLF6
	DUSP4	SMO					SGK1		LARP4B
	EIF4A2	TRIM24					PDCD1LG2		LATS1
	ELN						ESR1		MLLT10
	EPHB4						MYB		MYB
	ETV5						IFNGR1		PTPRK
	FHIT						ECT2L		QKI
	FOXL2						LATS1		ROS1
	GATA2						SMARCA2		RSPO3
	GTF2I						EZR		RUNX1
	HIP1						ROS1		SETD4
	HNF1A						JAK2		SGK1
	KDM2B						PRDM1		TNFAIP3
	KLHL6						ATG5
	MLH1						BACH2
	MSI1						TMEM30A
	MYD88						MOB3B
	PATZ1						YAP1
	PCM1						ARID3C
	PPP2R2A						NFIB
	RAB35						KLF2
	RAD51B						TPM4
	RPN1						PAX5
	SETD1B						MLLT3
	SOX2						FANCG
	TBX3						FOXO3
	TFRC						FYN
	TP63						KDM4C
	TSHR						GOPC
	WWTR1						QKI
	ZBTB20						SESN1
	MNX1						ARID1B
	BCL2L1						BIRC3
	CD36						PGR
	CDK6						PSIP1
	FGFR1						SETBP1
	GRM3						YES1
	HGF						UPF1
	LRRK2						BRD4
	MAP3K13						ELL
	NCOA3						MLLT6
	PTPN11						EZH1
	RELN						BRCA1
	SBDS						TNFRSF11A
	TRRAP						SERPINB3
	ZNF703						RB1
	SND1						FGF14
	ASXL1						ROBO1
	ATXN7						KLF5
	DNMT3B						STAT5B
	HDAC7						JAK3
	HNRNPA2B1						MEF2B
	JAZF1						RAD51D
	MAFB						DIS3
	PCLO						SMARCE1
	PIK3CG						PIK3R2
	PLCG1						HLA-A
	PPFIBP1						IRS2
	PTPN1						SLFN11
	PTPRT						CCT6B
	SAMHD1						EPOR
	SDC4						KDSR
	SRC						STAT3
	TOP1						BCL2
	ZNF217						STAT5A
	ACTB						MALT1
	KEL						IKZF3
	PDE4DIP						ERBB2
	PMS2						ETV4
	PRSS1						SERPINB4
	RAC1						MAP3K14
	SMO						CUL4A
	APOBEC3B						SETDB2
	AURKA						RARA
	DROSHA						PMAIP1
	GNAS						DAXX
	HOXA3						NF1
	IL7R						ERCC5
	LMNA						CRTC1
	MET						LASP1
	PDGFB						NOTCH3
	PRKDC						TAF15
	ROBO1						MYO18A
	TPR						CDK12
	MGAM						SUZ12
	TERT						BABAM1
	AFF3						DDX6
	ATF1						ATM
	BAP1						BCL9L
	BCOR						DDX10
	BCORL1						ETS1
	BTG1						KCNJ5
	CACNA1D						FLI1
	CD28						LYL1
	CDH1						PRKAR1A
	CIITA						SERP2
	CRBN						CYSLTR2
	CTNNB1						KLF6
	ELF4						SUFU
	EPAS1						TLL2
	EPCAM						LCP1
	EPHA5						ZNF24
	ERCC3						ELP2
	ERCC4						CYP17A1
	FANCD2						PDCD11
	FBXO11						TLX1
	FEV						NT5C2
	FUS						NFKB2
	GADD45B						MLLT10
	GPC3						CBL
	GRIN2A						PCSK7
	HOXC13						SDHD
	IKZF1						PAFAH1B2
	KLF3						POU2AF1
	MAGED1						CHEK1
	MAP2K2						ARHGEF12
	MAPK3						KMT2A
	MSH2						ZBTB16
	MSH6						SHOC2
	MST1						TCF7L2
	MST1R						KIF5B
	NADK						SMC3
	NCOA1						TCF12
	NCOR2
	NFE2
	PARP3
	PAX8
	PBRM1
	PIGA
	PLCG2
	PPARG
	PRSS8
	RAF1
	RANBP2
	REST
	RHOA
	RHOH
	RMI2
	SETD1A
	SETD2
	SETD5
	SFRP4
	SH2D1A
	SH3GL1
	SLC34A2
	SMARCB1
	SMG1
	SNX29
	SOCS1
	TNFRSF17
	VAV1
	VHL
	XIAP
	XPC
	TRIM24
	ARID2
	CHCHD7
	LIFR
	LYN
	MYH9
	NCOA2
	NFATC2
	PARP1
	PLAG1
	PRDM14
	PREX2
	RAC2
	RICTOR
	RIT1
	SOX17
	SS18L1
	TCEA1
	YY1AP1
	CREB3L2
	CDC73
	NBN
	NOD1
	PAG1
	PRRX1
	RUNX1T1
	SALL4
	SOX10
	WWP1
	ACVR1B
	AR
	BTK
	CCNB3
	CDKN1B
	CHD4
	CHIC2
	ERBB3
	ETV6
	EWSR1
	FGFR3
	FIP1L1
	FOXO4
	HOXC11
	INHBA
	IRS4
	KDR
	KIT
	KRAS
	LRP6
	MED12
	MN1
	MSN
	MYH11
	NONO
	PAK3
	PHOX2B
	PIK3C2G
	PTPN6
	PTPRO
	STAG2
	STAT2
	TAF1
	TEC
	TLE3
	XBP1
	ZMYM3
	ZNF384
	BRAF
	APH1A
	ARFRP1
	ARNT
	HEY1
	KMT2C
	MCL1
	MLLT11
	POT1
	PTK6
	RHEB
	RTEL1
	SETDB1
	UBR5
	ARID4B
	CARD11
	CLTCL1
	EIF3E
	ETV1
	FH
	GNA12
	HIRA
	HLA-A
	ATRX
	CCND2
	ETNK1
	FGF23
	FGF6
	INSR
	KDM5A
	NACA
	RAD52
	RECQL
	SMARCD1
	WIF1
	BCL9
	DAXX
	EXT1
	NDRG1
	PPP4R2
	RAD21
	TAP1
	TAP2
	TRIM27
	BCR
	DDR2
	ERC1
	FCGR2B
	GLI1
	HLF
	HOXA11
	HOXA13
	HOXA9
	KMT2D
	MAPK1
	MEF2D
	MSI2
	NCSTN
	NUF2
	PBX1
	SDHC
	AGO2
	MYC
	RECQL4
	RYBP
	SMYD3
	AKT3
	E2F3
	EP300
	SHQ1
	BLM
	CHD2
	CLTC
	COL2A1
	CRTC3
	DDIT3
	FES
	FURIN
	IDH2
	IGF1R
	MBD6
	NAB2
	NTRK1
	NTRK3
	POLG
	PRCC
	RNF43
	SOX9
	STAT6
	TRAF5
	ABL1
	ARID1A
	BARD1
	BCL2
	BCL3
	BRCA2
	CDC42
	CDK8
	CDX2
	CNTRL
	CTLA4
	DKK2
	EIF4E
	EPOR
	ERBB4
	FGFR4
	FLT1
	FLT3
	FLT4
	ID3
	IKZF2
	INHA
	KDSR
	MALT1
	MAP3K6
	MAPKAP1
	MDS2
	MPEG1
	NFIB
	PAX7
	PDS5B
	PMAIP1
	PPP6C
	PTPN13
	RAP1GDS1
	RPL22
	SDHAF2
	SDHB
	SERPINB3
	SERPINB4
	SESN2
	SET
	SETBP1
	SLC1A2
	TNFRSF11A
	U2AF2
	FOXP1
	JARID2
	AXIN2
	BRIP1
	CD79B
	DDX5
	FCRL4
	FRS2
	GNA13
	LRIG3
	PGBD5
	PICALM
	PPM1D
	PTPRB
	SPRTN
	DEK
	DUSP22
	IRF4
	ACSL3
	ATIC
	ATP6AP1
	BRD4
	COL1A1
	CUL3
	FAT4
	FBXW7
	HOXB13
	IL2
	IRF2
	IRS1
	LEF1
	MTCP1
	NOTCH3
	PAX3
	RABEP1
	RPL10
	RPS6KA4
	SMAD3
	TET2
	CKS1B
	MDM2
	MUC1
	PTPRC
	SESN3
	TPM3
	ZNF750
	ASPSCR1
	BTG2
	CANT1
	CDK4
	CRKL
	DDR1
	LZTR1
	MDC1
	POU5F1
	SOCS3
	SRSF2
	MITF
	GAB1
	MAD2L2
	MAP2K1
	MTOR
	SPOP
	ACTG1
	ELF3
	HLA-B
	HLA-C
	IKBKE
	IL10
	LTB
	NOTCH4
	PHF1
	RNF213
	STK19
	CCND3
	FANCE
	RPTOR
	SRSF3
	TFEB
	TRIP13
	FAT1
	GTSE1
	CDKN1A
	ELK4
	HMGA1
	MDM4
	PIK3C2B
	PTK7
	SLC45A3
	VEGFA
	PIM1
	SETD7
	YAP1
	YES1
	ARHGAP26
	BABAM1
	BRCA1
	CCT6B
	CD22
	CD74
	CDK12
	CEBPA
	CSF1R
	CSF3R
	DIS3
	EPHA7
	ERBB2
	ERG
	ETV4
	EZH1
	FUBP1
	ICOSLG
	IKZF3
	JUN
	KLF5
	KMT2B
	LASP1
	MAP3K7
	MLLT3
	MLLT6
	MYO18A
	NEGR1
	NF1
	NPM1
	PDGFRB
	PNRC1
	PTPRD
	RAD51D
	RARA
	RB1
	RRAGC
	RUNX1
	SETD4
	SETDB2
	SFPQ
	SLFN11
	SMARCE1
	STAT3
	STAT5A
	STAT5B
	STK40
	SUZ12
	TAF15
	TMPRSS2
	U2AF1
	PC
	RPS6KB2
	AGO1
	CDKN2C
	ELL
	EPS15
	FAF1
	FANCG
	HDAC1
	KLF2
	LCK
	MAP3K14
	MKNK1
	MPL
	MUTYH
	PAX5
	PIK3R2
	STIL
	TAL1
	TMEM30A
	TPM4
	ATP1A1
	CD58
	GAB2
	VTCN1
	ARID3C
	CCNE1
	CD274
	CRTC1
	ERCC5
	FGF14
	IRS2
	JAK3
	MEF2B
	MOB3B
	PIK3R3
	RAD54L
	RPL5
	HSD3B1
	INPPL1
	PAK1
	CSDE1
	HSP90AB1
	NFKBIE
	NRAS
	NUMA1
	RUNX2
	TRIM33
	CUL4A
	UPF1
	NOTCH2
	BCL10
	FGF4
	FGF3
	CSF1
	CDKN2A
	MTAP
	PTPRK
	RSPO3
	RBM15

## Sheet: 1c
	RAM12.01-Brain10	RAM12.01-Brain1	RAM12.01-Brain2	RAM12.01-Brain3	RAM12.01-Brain4	RAM12.01-Brain5	RAM12.01-LN	RAM12.01-Brain9	RAM13003-Lung	RAM13003-Spleen	RAM13003-Brain	RAM13003-Liver	RAN14001-Lung	RAN14001-Spleen	RAM13004-Liver	RAM13004-Spleen	RAM13004-Lung	RAM13004-Cardio	RAM19001-ST	RAM19001-Lung1	RAM19001-Lung2	RAM19001-pleura	RAM19001-LN	RAM19001-Liver1	RAM19001-Liver2	RAM19002-ST.A	RAM19002-ST.B	RAM19002-ST.C	RAM19002-Liver1.A	RAM19002-Liver1.B	RAM19002-Liver2.A	RAM19002-Liver2.B	RAM19002-Liver2.C	RAM19002-Liver3.A	RAM19002-Liver3.B	RAM19002-Liver3.C	RAM19005-ST1	RAM19005-ST2	RAM19005-ST3	RAM19005-Thyroid	RAM19005-LN1	RAM19005-LN2	RAM19005-Cardio	RAM19005-ST4	RAM19005-Adrenal1	RAM19005-Adrenal2	RAM19005-Gallbladder	RAM14006-ST	RAM14006-Cardio
B2M															Frame_Shift_Ins	Frame_Shift_Ins	Frame_Shift_Ins	Frame_Shift_Ins								Frame_Shift_Del	Frame_Shift_Del	Frame_Shift_Del	Frame_Shift_Del	Frame_Shift_Del				Frame_Shift_Del	Multi_Hit	Frame_Shift_Del
BRAF	Missense_Mutation	Missense_Mutation	Missense_Mutation	Missense_Mutation	Missense_Mutation	Missense_Mutation	Missense_Mutation	Missense_Mutation	Multi_Hit	Multi_Hit	Multi_Hit	Multi_Hit	Missense_Mutation	Missense_Mutation																							Missense_Mutation	Missense_Mutation	Missense_Mutation	Missense_Mutation	Missense_Mutation	Missense_Mutation	Missense_Mutation	Missense_Mutation	Missense_Mutation	Missense_Mutation	Missense_Mutation	In_Frame_Ins	In_Frame_Ins
TP53																										Splice_Site	Splice_Site	Splice_Site	Splice_Site					Splice_Site	Splice_Site
PRSS27								Missense_Mutation				Splice_Site
ATP6V1H																			Splice_Site	Splice_Site		Splice_Site	Splice_Site
RAC1																										Splice_Site	Splice_Site	Splice_Site	Splice_Site	Splice_Site			Splice_Site	Splice_Site	Splice_Site	Splice_Site													Missense_Mutation
NRAS															Missense_Mutation	Missense_Mutation	Missense_Mutation	Missense_Mutation	Missense_Mutation	Missense_Mutation	Missense_Mutation	Missense_Mutation	Missense_Mutation	Missense_Mutation	Missense_Mutation	Missense_Mutation	Missense_Mutation	Missense_Mutation	Missense_Mutation	Missense_Mutation	Missense_Mutation	Missense_Mutation	Missense_Mutation	Missense_Mutation	Missense_Mutation	Missense_Mutation
TMC4																								Frame_Shift_Del
MYO9B	Splice_Site		Splice_Site				Splice_Site		Missense_Mutation	Missense_Mutation	Missense_Mutation	Missense_Mutation				Splice_Site			Missense_Mutation	Missense_Mutation	Missense_Mutation	Missense_Mutation	Missense_Mutation	Missense_Mutation	Missense_Mutation	Missense_Mutation	Missense_Mutation	Missense_Mutation	Missense_Mutation	Missense_Mutation		Missense_Mutation	Missense_Mutation	Missense_Mutation	Missense_Mutation	Missense_Mutation	Missense_Mutation	Missense_Mutation	Missense_Mutation	Missense_Mutation	Missense_Mutation	Missense_Mutation	Missense_Mutation	Missense_Mutation	Missense_Mutation	Missense_Mutation	Missense_Mutation
DNAJC11									Missense_Mutation	Missense_Mutation	Missense_Mutation																										Nonsense_Mutation	Nonsense_Mutation	Nonsense_Mutation	Nonsense_Mutation	Nonsense_Mutation	Nonsense_Mutation	Nonsense_Mutation	Nonsense_Mutation	Nonsense_Mutation	Nonsense_Mutation	Nonsense_Mutation
BFAR									Missense_Mutation	Missense_Mutation	Missense_Mutation	Missense_Mutation								Frame_Shift_Del	Frame_Shift_Del	Frame_Shift_Del	Frame_Shift_Del	Frame_Shift_Del	Frame_Shift_Del
GK5													Nonsense_Mutation	Nonsense_Mutation																							Missense_Mutation	Missense_Mutation	Missense_Mutation	Missense_Mutation	Missense_Mutation	Missense_Mutation	Missense_Mutation	Missense_Mutation	Missense_Mutation	Missense_Mutation	Missense_Mutation
PTPRC																										Splice_Site	Splice_Site	Splice_Site	Splice_Site	Splice_Site				Splice_Site	Splice_Site	Splice_Site
PLRG1															Nonsense_Mutation	Nonsense_Mutation	Nonsense_Mutation	Nonsense_Mutation
COPS7A																																					Nonsense_Mutation	Nonsense_Mutation	Nonsense_Mutation	Nonsense_Mutation	Nonsense_Mutation	Nonsense_Mutation	Nonsense_Mutation	Nonsense_Mutation	Nonsense_Mutation	Nonsense_Mutation	Nonsense_Mutation
UBE2L6																										Splice_Site	Splice_Site	Splice_Site	Splice_Site	Splice_Site		Splice_Site	Splice_Site	Splice_Site	Splice_Site	Splice_Site
UBE2K
CXXC5																			Missense_Mutation	Missense_Mutation	Missense_Mutation	Missense_Mutation	Missense_Mutation	Missense_Mutation	Missense_Mutation	Nonsense_Mutation	Nonsense_Mutation	Nonsense_Mutation	Nonsense_Mutation	Nonsense_Mutation		Nonsense_Mutation	Nonsense_Mutation	Nonsense_Mutation	Nonsense_Mutation	Nonsense_Mutation
DUSP22															Multi_Hit	Multi_Hit	Multi_Hit	Multi_Hit								Missense_Mutation	Missense_Mutation	Missense_Mutation	Missense_Mutation	Missense_Mutation			Missense_Mutation	Missense_Mutation	Missense_Mutation	Missense_Mutation
SPG21																																Missense_Mutation	Missense_Mutation
CDKN2A													In_Frame_Del	In_Frame_Del
ATP6AP2																										Missense_Mutation	Missense_Mutation	Missense_Mutation	Missense_Mutation	Missense_Mutation	Missense_Mutation	Missense_Mutation	Missense_Mutation	Missense_Mutation	Missense_Mutation	Missense_Mutation	Missense_Mutation	Missense_Mutation	Missense_Mutation	Missense_Mutation	Missense_Mutation	Missense_Mutation	Missense_Mutation	Missense_Mutation	Missense_Mutation	Missense_Mutation	Missense_Mutation
CHD2																										Frame_Shift_Del	Frame_Shift_Del	Frame_Shift_Del	Frame_Shift_Del	Frame_Shift_Del			Frame_Shift_Del	Frame_Shift_Del	Frame_Shift_Del	Frame_Shift_Del
[truncated: 25 more columns]

## Sheet: 1d
Sample	Gene	Status
RAM12.01-Brain10	RAD51B	AMPL_nonMut
RAM12.01-Brain10	CLTCL1	AMPL_nonMut
RAM12.01-Brain10	PRKDC	AMPL_nonMut
RAM12.01-Brain10	HNRNPA2B1	AMPL_nonMut
RAM12.01-Brain10	MNX1	AMPL_nonMut
RAM12.01-Brain10	PATZ1	AMPL_nonMut
RAM12.01-Brain10	TERT	AMPL_nonMut
RAM12.01-Brain10	FGFR3	AMPL_nonMut
RAM12.01-Brain10	TRIM24	AMPL_nonMut
RAM12.01-Brain10	CREB3L2	AMPL_nonMut
RAM12.01-Brain10	PDGFB	AMPL_nonMut
RAM12.01-Brain10	RELN	AMPL_nonMut
RAM12.01-Brain10	KDM2B	AMPL_nonMut
RAM12.01-Brain10	EZH2	AMPL_nonMut
RAM12.01-Brain10	APOBEC3B	AMPL_nonMut
RAM12.01-Brain1	PDS5B	AMPL_nonMut
RAM12.01-Brain1	APOBEC3B	AMPL_nonMut
RAM12.01-Brain1	PATZ1	AMPL_nonMut
RAM12.01-Brain1	MGAM	AMPL_nonMut
RAM12.01-Brain1	PRKDC	AMPL_nonMut
RAM12.01-Brain1	EP300	AMPL_nonMut
RAM12.01-Brain1	TRIM24	AMPL_nonMut
RAM12.01-Brain1	CLTCL1	AMPL_nonMut
RAM12.01-Brain1	TERT	AMPL_nonMut
RAM12.01-Brain1	SETD1B	AMPL_Mut
RAM12.01-Brain1	PDGFB	AMPL_nonMut
RAM12.01-Brain1	FGFR3	AMPL_nonMut
RAM12.01-Brain1	HNRNPA2B1	AMPL_nonMut
RAM12.01-Brain1	GNA12	AMPL_nonMut
RAM12.01-Brain1	CREB3L2	AMPL_nonMut
RAM12.01-Brain1	KMT2C	AMPL_nonMut
RAM12.01-Brain1	BRAF	AMPL_Mut
RAM12.01-Brain1	RELN	AMPL_nonMut
RAM12.01-Brain1	HIRA	AMPL_nonMut
RAM12.01-Brain1	MNX1	AMPL_nonMut
RAM12.01-Brain1	SMO	AMPL_nonMut
RAM12.01-Brain1	PGBD5	AMPL_nonMut
RAM12.01-Brain1	KEL	AMPL_nonMut
RAM12.01-Brain1	JAZF1	AMPL_nonMut
RAM12.01-Brain1	NOD1	AMPL_nonMut
RAM12.01-Brain1	CARD11	AMPL_nonMut
RAM12.01-Brain1	KDM2B	AMPL_nonMut
RAM12.01-Brain1	EZH2	AMPL_nonMut
RAM12.01-Brain1	RAD51B	AMPL_nonMut
RAM12.01-Brain1	RHEB	AMPL_nonMut
RAM12.01-Brain1	LRRK2	AMPL_nonMut
RAM12.01-Brain1	ARID2	AMPL_nonMut
RAM12.01-Brain1	XRCC2	AMPL_nonMut
RAM12.01-Brain2	HNRNPA2B1	AMPL_nonMut
RAM12.01-Brain2	KMT2C	AMPL_nonMut
RAM12.01-Brain2	PATZ1	AMPL_nonMut
RAM12.01-Brain2	MGAM	AMPL_nonMut
RAM12.01-Brain2	JAZF1	AMPL_nonMut
RAM12.01-Brain2	APOBEC3B	AMPL_nonMut
RAM12.01-Brain2	RELN	AMPL_nonMut
RAM12.01-Brain2	BRAF	AMPL_Mut
RAM12.01-Brain2	CREB3L2	AMPL_nonMut
RAM12.01-Brain2	PDGFB	AMPL_nonMut
RAM12.01-Brain2	EZH2	AMPL_nonMut
RAM12.01-Brain2	EP300	AMPL_nonMut
RAM12.01-Brain2	XRCC2	AMPL_nonMut
RAM12.01-Brain2	NOD1	AMPL_nonMut
RAM12.01-Brain2	CLTCL1	AMPL_nonMut
RAM12.01-Brain2	TERT	AMPL_nonMut
RAM12.01-Brain2	KDM2B	AMPL_nonMut
RAM12.01-Brain2	PDS5B	AMPL_nonMut
RAM12.01-Brain2	KEL	AMPL_nonMut
RAM12.01-Brain2	MNX1	AMPL_nonMut
RAM12.01-Brain2	RHEB	AMPL_nonMut
RAM12.01-Brain2	HIRA	AMPL_nonMut
RAM12.01-Brain2	GNA12	AMPL_nonMut
RAM12.01-Brain2	SMO	AMPL_nonMut
RAM12.01-Brain2	SETD1B	AMPL_Mut
RAM12.01-Brain2	LRRK2	AMPL_nonMut
RAM12.01-Brain2	TRIM24	AMPL_nonMut
RAM12.01-Brain2	FGFR3	AMPL_nonMut
RAM12.01-Brain2	PGBD5	AMPL_nonMut
RAM12.01-Brain2	CARD11	AMPL_nonMut
RAM12.01-Brain2	ARID2	AMPL_nonMut
RAM12.01-Brain2	PRKDC	AMPL_nonMut
RAM12.01-Brain2	RAD51B	AMPL_nonMut
RAM12.01-Brain3	MGAM	AMPL_nonMut
RAM12.01-Brain3	PATZ1	AMPL_nonMut
RAM12.01-Brain3	RELN	AMPL_nonMut
RAM12.01-Brain3	KMT2C	AMPL_nonMut
RAM12.01-Brain3	EZH2	AMPL_nonMut
RAM12.01-Brain3	CREB3L2	AMPL_nonMut
RAM12.01-Brain3	JAZF1	AMPL_nonMut
RAM12.01-Brain3	KDM2B	AMPL_nonMut
RAM12.01-Brain3	NOD1	AMPL_nonMut
RAM12.01-Brain3	EP300	AMPL_nonMut
RAM12.01-Brain3	APOBEC3B	AMPL_nonMut
RAM12.01-Brain3	HNRNPA2B1	AMPL_nonMut
RAM12.01-Brain3	KEL	AMPL_nonMut
RAM12.01-Brain3	CLTCL1	AMPL_nonMut
RAM12.01-Brain3	RHEB	AMPL_nonMut
RAM12.01-Brain3	BRAF	AMPL_Mut
RAM12.01-Brain3	GNA12	AMPL_nonMut
RAM12.01-Brain3	HIRA	AMPL_nonMut
RAM12.01-Brain3	MNX1	AMPL_nonMut
RAM12.01-Brain3	PDS5B	AMPL_nonMut
RAM12.01-Brain3	XRCC2	AMPL_nonMut
RAM12.01-Brain3	SMO	AMPL_nonMut
RAM12.01-Brain3	TRIM24	AMPL_nonMut
RAM12.01-Brain3	CARD11	AMPL_nonMut
RAM12.01-Brain3	TERT	AMPL_nonMut
RAM12.01-Brain3	ARID2	AMPL_nonMut
RAM12.01-Brain3	PGBD5	AMPL_nonMut
RAM12.01-Brain3	PRKDC	AMPL_nonMut
RAM12.01-Brain3	RAD51B	AMPL_nonMut
RAM12.01-Brain3	PDGFB	AMPL_nonMut
RAM12.01-Brain3	FGFR3	AMPL_nonMut
RAM12.01-Brain3	LRRK2	AMPL_nonMut
RAM12.01-Brain3	SETD1B	AMPL_Mut
RAM12.01-Brain4	EZH2	AMPL_nonMut
RAM12.01-Brain4	KMT2C	AMPL_nonMut
RAM12.01-Brain4	KDM2B	AMPL_nonMut
RAM12.01-Brain4	NOD1	AMPL_nonMut
RAM12.01-Brain4	PDS5B	AMPL_nonMut
RAM12.01-Brain4	JAZF1	AMPL_nonMut
RAM12.01-Brain4	TRIM24	AMPL_nonMut
RAM12.01-Brain4	MGAM	AMPL_nonMut
RAM12.01-Brain4	PATZ1	AMPL_nonMut
RAM12.01-Brain4	ARID2	AMPL_nonMut
RAM12.01-Brain4	HIRA	AMPL_nonMut
RAM12.01-Brain4	GNA12	AMPL_nonMut
RAM12.01-Brain4	EP300	AMPL_nonMut
RAM12.01-Brain4	RELN	AMPL_nonMut
RAM12.01-Brain4	FGFR3	AMPL_nonMut
RAM12.01-Brain4	CREB3L2	AMPL_nonMut
RAM12.01-Brain4	CLTCL1	AMPL_nonMut
RAM12.01-Brain4	MNX1	AMPL_nonMut
RAM12.01-Brain4	APOBEC3B	AMPL_nonMut
RAM12.01-Brain4	RHEB	AMPL_nonMut
RAM12.01-Brain4	SMO	AMPL_nonMut
RAM12.01-Brain4	KEL	AMPL_nonMut
RAM12.01-Brain4	XRCC2	AMPL_nonMut
RAM12.01-Brain4	PGBD5	AMPL_nonMut
RAM12.01-Brain4	SETD1B	AMPL_Mut
RAM12.01-Brain4	PDGFB	AMPL_nonMut
RAM12.01-Brain4	TERT	AMPL_nonMut
RAM12.01-Brain4	HNRNPA2B1	AMPL_nonMut
RAM12.01-Brain4	CARD11	AMPL_nonMut
RAM12.01-Brain4	RAD51B	AMPL_nonMut
RAM12.01-Brain4	LRRK2	AMPL_nonMut
RAM12.01-Brain4	PRKDC	AMPL_nonMut
RAM12.01-Brain4	BRAF	AMPL_Mut
RAM12.01-Brain5	ARID2	AMPL_nonMut
RAM12.01-Brain5	GNA12	AMPL_nonMut
RAM12.01-Brain5	EZH2	AMPL_nonMut
RAM12.01-Brain5	LRRK2	AMPL_nonMut
RAM12.01-Brain5	PRKDC	AMPL_nonMut
RAM12.01-Brain5	FGFR3	AMPL_nonMut
RAM12.01-Brain5	KEL	AMPL_nonMut
RAM12.01-Brain5	BRAF	AMPL_Mut
RAM12.01-Brain5	NOD1	AMPL_nonMut
RAM12.01-Brain5	CLTCL1	AMPL_nonMut
RAM12.01-Brain5	SMO	AMPL_nonMut
RAM12.01-Brain5	RELN	AMPL_nonMut
RAM12.01-Brain5	PDGFB	AMPL_nonMut
RAM12.01-Brain5	KMT2C	AMPL_nonMut
RAM12.01-Brain5	APOBEC3B	AMPL_nonMut
RAM12.01-Brain5	RAD51B	AMPL_nonMut
RAM12.01-Brain5	CARD11	AMPL_nonMut
RAM12.01-Brain5	PGBD5	AMPL_nonMut
RAM12.01-Brain5	XRCC2	AMPL_nonMut
RAM12.01-Brain5	SETD1B	AMPL_Mut
RAM12.01-Brain5	KDM2B	AMPL_nonMut
RAM12.01-Brain5	TERT	AMPL_nonMut
RAM12.01-Brain5	TRIM24	AMPL_nonMut
RAM12.01-Brain5	MNX1	AMPL_nonMut
RAM12.01-Brain5	EP300	AMPL_nonMut
RAM12.01-Brain5	MGAM	AMPL_nonMut
RAM12.01-Brain5	RHEB	AMPL_nonMut
RAM12.01-Brain5	HIRA	AMPL_nonMut
RAM12.01-Brain5	JAZF1	AMPL_nonMut
RAM12.01-Brain5	HNRNPA2B1	AMPL_nonMut
RAM12.01-Brain5	PATZ1	AMPL_nonMut
RAM12.01-Brain5	CREB3L2	AMPL_nonMut
RAM12.01-LN	CARD11	AMPL_nonMut
RAM12.01-LN	EP300	AMPL_nonMut
RAM12.01-LN	PDGFB	AMPL_nonMut
RAM12.01-LN	GNA12	AMPL_nonMut
RAM12.01-LN	APOBEC3B	AMPL_nonMut
RAM12.01-Brain9	GNA12	AMPL_nonMut
RAM12.01-Brain9	SMO	AMPL_nonMut
RAM12.01-Brain9	ARID2	AMPL_nonMut
RAM12.01-Brain9	PDS5B	AMPL_nonMut
RAM12.01-Brain9	PATZ1	AMPL_nonMut
RAM12.01-Brain9	MGAM	AMPL_nonMut
RAM12.01-Brain9	TERT	AMPL_nonMut
RAM12.01-Brain9	JAZF1	AMPL_nonMut
RAM12.01-Brain9	PGBD5	AMPL_nonMut
RAM12.01-Brain9	MNX1	AMPL_nonMut
RAM12.01-Brain9	NOD1	AMPL_nonMut
RAM12.01-Brain9	APOBEC3B	AMPL_nonMut
RAM12.01-Brain9	KDM2B	AMPL_nonMut
RAM12.01-Brain9	FGFR3	AMPL_nonMut
RAM12.01-Brain9	RELN	AMPL_nonMut
RAM12.01-Brain9	CARD11	AMPL_nonMut
RAM12.01-Brain9	RHEB	AMPL_nonMut
RAM12.01-Brain9	KMT2C	AMPL_nonMut
RAM12.01-Brain9	KEL	AMPL_nonMut
RAM12.01-Brain9	EZH2	AMPL_nonMut
RAM12.01-Brain9	LRRK2	AMPL_nonMut
RAM12.01-Brain9	HNRNPA2B1	AMPL_nonMut
RAM12.01-Brain9	TRIM24	AMPL_nonMut
RAM12.01-Brain9	CREB3L2	AMPL_nonMut
RAM12.01-Brain9	EP300	AMPL_nonMut
RAM12.01-Brain9	PDGFB	AMPL_nonMut
RAM12.01-Brain9	PRKDC	AMPL_nonMut
RAM12.01-Brain9	CLTCL1	AMPL_nonMut
RAM12.01-Brain9	BRAF	AMPL_Mut
RAM12.01-Brain9	SETD1B	AMPL_Mut
RAM12.01-Brain9	RAD51B	AMPL_nonMut
RAM12.01-Brain9	XRCC2	AMPL_nonMut
RAM12.01-Brain9	HIRA	AMPL_nonMut
RAM13003-Lung	TRIM24	AMPL_nonMut
RAM13003-Lung	SMO	AMPL_nonMut
RAM13003-Lung	BRAF	AMPL_Mut
RAM13003-Lung	MNX1	AMPL_nonMut
RAM13003-Lung	EZH2	AMPL_nonMut
RAM13003-Lung	KEL	AMPL_nonMut
RAM13003-Lung	MGAM	AMPL_nonMut
RAM13003-Lung	CREB3L2	AMPL_nonMut
RAM13003-Spleen	EZH2	AMPL_nonMut
RAM13003-Spleen	BRAF	AMPL_Mut
RAM13003-Spleen	KDM2B	AMPL_nonMut
RAM13003-Spleen	SMO	AMPL_nonMut
RAM13003-Spleen	MGAM	AMPL_nonMut
RAM13003-Spleen	KEL	AMPL_nonMut
RAM13003-Spleen	BRAF	AMPL_Mut
RAM13003-Spleen	TRIM24	AMPL_nonMut
RAM13003-Spleen	XRCC2	AMPL_nonMut
RAM13003-Spleen	SETD1B	AMPL_nonMut
RAM13003-Spleen	CARD11	AMPL_nonMut
RAM13003-Spleen	MNX1	AMPL_nonMut
RAM13003-Spleen	GNA12	AMPL_nonMut
RAM13003-Spleen	CREB3L2	AMPL_nonMut
RAM13003-Brain	EZH2	AMPL_nonMut
RAM13003-Brain	BRAF	AMPL_Mut
RAM13003-Brain	KEL	AMPL_nonMut
RAM13003-Brain	MGAM	AMPL_nonMut
RAM13003-Brain	CREB3L2	AMPL_nonMut
RAM13003-Brain	BRAF	AMPL_Mut
RAM13003-Brain	TRIM24	AMPL_nonMut
RAM13003-Brain	MNX1	AMPL_nonMut
RAM13003-Brain	SMO	AMPL_nonMut
RAM13003-Liver	TERT	AMPL_nonMut
RAM13003-Liver	BRAF	AMPL_Mut
RAM13003-Liver	MNX1	AMPL_nonMut
RAM13003-Liver	TRIM24	AMPL_nonMut
RAM13003-Liver	BRAF	AMPL_Mut
RAM13003-Liver	KEL	AMPL_nonMut
RAM13003-Liver	SMO	AMPL_nonMut
RAM13003-Liver	CREB3L2	AMPL_nonMut
RAM13003-Liver	MGAM	AMPL_nonMut
RAM13004-Liver	CARD11	AMPL_nonMut
RAM13004-Liver	PGBD5	AMPL_nonMut
RAM13004-Liver	GNA12	AMPL_nonMut
RAM13004-Spleen	GNA12	AMPL_nonMut
RAM13004-Spleen	CARD11	AMPL_nonMut
RAM13004-Spleen	PGBD5	AMPL_nonMut
RAM13004-Lung	PGBD5	AMPL_nonMut
RAM13004-Lung	GNA12	AMPL_nonMut
RAM13004-Lung	CARD11	AMPL_nonMut
RAM13004-Cardio	PGBD5	AMPL_nonMut
RAM13004-Cardio	GNA12	AMPL_nonMut
RAM13004-Cardio	CARD11	AMPL_nonMut
RAN14001-Lung	ARID2	AMPL_nonMut
RAN14001-Lung	APOBEC3B	AMPL_nonMut
RAN14001-Lung	LRRK2	AMPL_nonMut
RAN14001-Lung	FGFR3	AMPL_nonMut
RAN14001-Lung	BRAF	AMPL_Mut
RAN14001-Lung	KDM2B	AMPL_nonMut
RAN14001-Lung	PGBD5	AMPL_nonMut
RAN14001-Lung	TRIM24	AMPL_nonMut
RAN14001-Lung	PDS5B	AMPL_nonMut
RAN14001-Lung	CARD11	AMPL_nonMut
RAN14001-Lung	SETD1B	AMPL_nonMut
RAN14001-Lung	KMT2C	AMPL_nonMut
RAN14001-Lung	GNA12	AMPL_nonMut
RAN14001-Lung	PATZ1	AMPL_nonMut
RAN14001-Lung	SMO	AMPL_nonMut
RAN14001-Lung	MNX1	AMPL_nonMut
RAN14001-Lung	JAZF1	AMPL_nonMut
RAN14001-Lung	RELN	AMPL_nonMut
RAN14001-Lung	HNRNPA2B1	AMPL_nonMut
RAN14001-Lung	PDGFB	AMPL_nonMut
RAN14001-Lung	MGAM	AMPL_nonMut
RAN14001-Lung	EP300	AMPL_nonMut
RAN14001-Lung	CREB3L2	AMPL_nonMut
RAN14001-Lung	RHEB	AMPL_nonMut
RAN14001-Lung	PRKDC	AMPL_nonMut
RAN14001-Lung	KEL	AMPL_nonMut
RAN14001-Lung	XRCC2	AMPL_nonMut
RAN14001-Lung	CLTCL1	AMPL_nonMut
RAN14001-Lung	HIRA	AMPL_nonMut
RAN14001-Lung	TERT	AMPL_nonMut
RAN14001-Lung	NOD1	AMPL_nonMut
RAN14001-Lung	EZH2	AMPL_nonMut
RAN14001-Spleen	PDGFB	AMPL_nonMut
RAN14001-Spleen	PDS5B	AMPL_nonMut
RAN14001-Spleen	KDM2B	AMPL_nonMut
RAN14001-Spleen	MNX1	AMPL_nonMut
RAN14001-Spleen	CARD11	AMPL_nonMut
RAN14001-Spleen	TRIM24	AMPL_nonMut
RAN14001-Spleen	KMT2C	AMPL_nonMut
RAN14001-Spleen	LRRK2	AMPL_nonMut
RAN14001-Spleen	PATZ1	AMPL_nonMut
RAN14001-Spleen	RELN	AMPL_nonMut
RAN14001-Spleen	JAZF1	AMPL_nonMut
RAN14001-Spleen	PGBD5	AMPL_nonMut
RAN14001-Spleen	BRAF	AMPL_Mut
RAN14001-Spleen	FGFR3	AMPL_nonMut
RAN14001-Spleen	CREB3L2	AMPL_nonMut
RAN14001-Spleen	MGAM	AMPL_nonMut
RAN14001-Spleen	ARID2	AMPL_nonMut
RAN14001-Spleen	SMO	AMPL_nonMut
RAN14001-Spleen	HIRA	AMPL_nonMut
RAN14001-Spleen	GNA12	AMPL_nonMut
RAN14001-Spleen	SETD1B	AMPL_nonMut
RAN14001-Spleen	EP300	AMPL_nonMut
RAN14001-Spleen	APOBEC3B	AMPL_nonMut
RAN14001-Spleen	RHEB	AMPL_nonMut
RAN14001-Spleen	PRKDC	AMPL_nonMut
RAN14001-Spleen	CLTCL1	AMPL_nonMut
RAN14001-Spleen	TERT	AMPL_nonMut
RAN14001-Spleen	RAD51B	AMPL_nonMut
RAN14001-Spleen	HOXA11	AMPL_nonMut
RAN14001-Spleen	HOXA9	AMPL_nonMut
RAN14001-Spleen	XRCC2	AMPL_nonMut
RAN14001-Spleen	EZH2	AMPL_nonMut
RAN14001-Spleen	NOD1	AMPL_nonMut
RAN14001-Spleen	KEL	AMPL_nonMut
RAN14001-Spleen	HNRNPA2B1	AMPL_nonMut
RAN14001-Spleen	HOXA13	AMPL_nonMut
RAM14006-ST	PDGFB	AMPL_nonMut
RAM14006-ST	CREB3L2	AMPL_nonMut
RAM14006-ST	LRRK2	AMPL_nonMut
RAM14006-ST	CARD11	AMPL_nonMut
RAM14006-ST	JAZF1	AMPL_nonMut
RAM14006-ST	PRKDC	AMPL_nonMut
RAM14006-ST	BRAF	AMPL_nonMut
RAM14006-ST	PDS5B	AMPL_nonMut
RAM14006-ST	MNX1	AMPL_nonMut
RAM14006-ST	GNA12	AMPL_nonMut
RAM14006-ST	RAD51B	AMPL_nonMut
RAM14006-ST	MGAM	AMPL_nonMut
RAM14006-ST	ARID2	AMPL_nonMut
RAM14006-ST	TRIM24	AMPL_nonMut
RAM14006-ST	RELN	AMPL_nonMut
RAM14006-ST	HOXA9	AMPL_nonMut
RAM14006-ST	FGFR3	AMPL_nonMut
RAM14006-ST	HIRA	AMPL_nonMut
RAM14006-ST	SETD1B	AMPL_nonMut
RAM14006-ST	CLTCL1	AMPL_nonMut
RAM14006-ST	HNRNPA2B1	AMPL_nonMut
RAM14006-ST	APOBEC3B	AMPL_nonMut
RAM14006-ST	HOXA11	AMPL_nonMut
RAM14006-ST	EP300	AMPL_nonMut
RAM14006-ST	RHEB	AMPL_nonMut
RAM14006-ST	XRCC2	AMPL_nonMut
RAM14006-ST	PATZ1	AMPL_nonMut
RAM14006-ST	EZH2	AMPL_nonMut
RAM14006-ST	NOD1	AMPL_nonMut
RAM14006-ST	PGBD5	AMPL_nonMut
RAM14006-ST	KMT2C	AMPL_nonMut
RAM14006-ST	KDM2B	AMPL_nonMut
RAM14006-ST	KEL	AMPL_nonMut
RAM14006-ST	SMO	AMPL_nonMut
RAM14006-ST	TERT	AMPL_nonMut
RAM14006-ST	HOXA13	AMPL_nonMut
RAM14006-Cardio	PRKDC	AMPL_nonMut
RAM14006-Cardio	MNX1	AMPL_nonMut
RAM14006-Cardio	CARD11	AMPL_nonMut
RAM14006-Cardio	HNRNPA2B1	AMPL_nonMut
RAM14006-Cardio	PDS5B	AMPL_nonMut
RAM14006-Cardio	MGAM	AMPL_nonMut
RAM14006-Cardio	HOXA9	AMPL_nonMut
RAM14006-Cardio	CREB3L2	AMPL_nonMut
RAM14006-Cardio	TRIM24	AMPL_nonMut
RAM14006-Cardio	SMO	AMPL_nonMut
RAM14006-Cardio	EZH2	AMPL_nonMut
RAM14006-Cardio	GNA12	AMPL_nonMut
RAM14006-Cardio	XRCC2	AMPL_nonMut
RAM14006-Cardio	KMT2C	AMPL_nonMut
RAM14006-Cardio	HOXA11	AMPL_nonMut
RAM14006-Cardio	RELN	AMPL_nonMut
RAM14006-Cardio	BRAF	AMPL_nonMut
RAM14006-Cardio	HOXA13	AMPL_nonMut
RAM14006-Cardio	KEL	AMPL_nonMut
RAM14006-Cardio	RHEB	AMPL_nonMut
RAM14006-Cardio	NOD1	AMPL_nonMut
RAM14006-Cardio	PGBD5	AMPL_nonMut
RAM14006-Cardio	JAZF1	AMPL_nonMut
RAM14006-LN1	MGAM	AMPL_nonMut
RAM14006-LN1	FGFR3	AMPL_nonMut
RAM14006-LN1	TRIM24	AMPL_nonMut
RAM14006-LN1	ARID2	AMPL_nonMut
RAM14006-LN1	LRRK2	AMPL_nonMut
RAM14006-LN1	PDS5B	AMPL_nonMut
RAM14006-LN1	HNRNPA2B1	AMPL_nonMut
RAM14006-LN1	CLTCL1	AMPL_nonMut
RAM14006-LN1	SETD1B	AMPL_nonMut
RAM14006-LN1	PDGFB	AMPL_nonMut
RAM14006-LN1	CARD11	AMPL_nonMut
RAM14006-LN1	HOXA9	AMPL_nonMut
RAM14006-LN1	MNX1	AMPL_nonMut
RAM14006-LN1	HIRA	AMPL_nonMut
RAM14006-LN1	CREB3L2	AMPL_nonMut
RAM14006-LN1	APOBEC3B	AMPL_nonMut
RAM14006-LN1	XRCC2	AMPL_nonMut
RAM14006-LN1	RAD51B	AMPL_nonMut
RAM14006-LN1	EP300	AMPL_nonMut
RAM14006-LN1	PGBD5	AMPL_nonMut
RAM14006-LN1	RELN	AMPL_Mut
RAM14006-LN1	RELN	AMPL_nonMut
RAM14006-LN1	EZH2	AMPL_nonMut
RAM14006-LN1	GNA12	AMPL_nonMut
RAM14006-LN1	NOD1	AMPL_nonMut
RAM14006-LN1	RHEB	AMPL_nonMut
RAM14006-LN1	SMO	AMPL_nonMut
RAM14006-LN1	HOXA11	AMPL_nonMut
RAM14006-LN1	BRAF	AMPL_nonMut
RAM14006-LN1	HOXA13	AMPL_nonMut
RAM14006-LN1	JAZF1	AMPL_nonMut
RAM14006-LN1	KDM2B	AMPL_nonMut
RAM14006-LN1	KMT2C	AMPL_nonMut
RAM14006-LN1	KEL	AMPL_nonMut
RAM14006-Liver2	MGAM	AMPL_nonMut
RAM14006-Liver2	SETD1B	AMPL_nonMut
RAM14006-Liver2	PDS5B	AMPL_nonMut
RAM14006-Liver2	TRIM24	AMPL_nonMut
RAM14006-Liver2	PRKDC	AMPL_nonMut
RAM14006-Liver2	ARID2	AMPL_nonMut
RAM14006-Liver2	MNX1	AMPL_nonMut
RAM14006-Liver2	FGFR3	AMPL_nonMut
RAM14006-Liver2	RELN	AMPL_nonMut
RAM14006-Liver2	CREB3L2	AMPL_nonMut
RAM14006-Liver2	LRRK2	AMPL_nonMut
RAM14006-Liver2	TERT	AMPL_nonMut
RAM14006-Liver2	PDGFB	AMPL_nonMut
RAM14006-Liver2	PATZ1	AMPL_nonMut
RAM14006-Liver2	HNRNPA2B1	AMPL_nonMut
RAM14006-Liver2	HOXA13	AMPL_nonMut
RAM14006-Liver2	XRCC2	AMPL_nonMut
RAM14006-Liver2	EZH2	AMPL_nonMut
RAM14006-Liver2	HOXA9	AMPL_nonMut
RAM14006-Liver2	NOD1	AMPL_nonMut
RAM14006-Liver2	GNA12	AMPL_nonMut
RAM14006-Liver2	RHEB	AMPL_nonMut
RAM14006-Liver2	KDM2B	AMPL_nonMut
RAM14006-Liver2	CLTCL1	AMPL_nonMut
RAM14006-Liver2	HIRA	AMPL_nonMut
RAM14006-Liver2	SMO	AMPL_nonMut
RAM14006-Liver2	EP300	AMPL_nonMut
RAM14006-Liver2	RAD51B	AMPL_nonMut
RAM14006-Liver2	HOXA11	AMPL_nonMut
RAM14006-Liver2	KMT2C	AMPL_nonMut
RAM14006-Liver2	BRAF	AMPL_nonMut
RAM14006-Liver2	CARD11	AMPL_nonMut
RAM14006-Liver2	KEL	AMPL_nonMut
RAM14006-Liver2	APOBEC3B	AMPL_nonMut
RAM14006-Liver2	PGBD5	AMPL_nonMut
RAM14006-Liver2	JAZF1	AMPL_nonMut
RAM14006-LN2	RELN	AMPL_Mut
RAM14006-LN2	TERT	AMPL_nonMut
RAM14006-LN2	HNRNPA2B1	AMPL_nonMut
RAM14006-LN2	LRRK2	AMPL_nonMut
RAM14006-LN2	TRIM24	AMPL_nonMut
RAM14006-LN2	PDGFB	AMPL_nonMut
RAM14006-LN2	SETD1B	AMPL_nonMut
RAM14006-LN2	PDS5B	AMPL_nonMut
RAM14006-LN2	ARID2	AMPL_nonMut
RAM14006-LN2	MGAM	AMPL_nonMut
RAM14006-LN2	RAD51B	AMPL_nonMut
RAM14006-LN2	MNX1	AMPL_nonMut
RAM14006-LN2	PRKDC	AMPL_nonMut
RAM14006-LN2	EP300	AMPL_nonMut
RAM14006-LN2	CLTCL1	AMPL_nonMut
RAM14006-LN2	KMT2C	AMPL_nonMut
RAM14006-LN2	RHEB	AMPL_nonMut
RAM14006-LN2	RELN	AMPL_nonMut
RAM14006-LN2	CREB3L2	AMPL_nonMut
RAM14006-LN2	HOXA13	AMPL_nonMut
RAM14006-LN2	GNA12	AMPL_nonMut
RAM14006-LN2	XRCC2	AMPL_nonMut
RAM14006-LN2	EZH2	AMPL_nonMut
RAM14006-LN2	NOD1	AMPL_nonMut
RAM14006-LN2	SMO	AMPL_nonMut
RAM14006-LN2	PGBD5	AMPL_nonMut
RAM14006-LN2	BRAF	AMPL_nonMut
RAM14006-LN2	CARD11	AMPL_nonMut
RAM14006-LN2	HOXA9	AMPL_nonMut
RAM14006-LN2	HOXA11	AMPL_nonMut
RAM14006-LN2	APOBEC3B	AMPL_nonMut
RAM14006-LN2	HIRA	AMPL_nonMut
RAM14006-LN2	KEL	AMPL_nonMut
RAM14006-LN2	PATZ1	AMPL_nonMut
RAM14006-LN2	KDM2B	AMPL_nonMut
RAM14006-LN2	JAZF1	AMPL_nonMut
RAM14006-Lung2	LRRK2	AMPL_nonMut
RAM14006-Lung2	CREB3L2	AMPL_nonMut
RAM14006-Lung2	TRIM24	AMPL_nonMut
RAM14006-Lung2	PRKDC	AMPL_nonMut
RAM14006-Lung2	MGAM	AMPL_nonMut
RAM14006-Lung2	SETD1B	AMPL_nonMut
RAM14006-Lung2	ARID2	AMPL_nonMut
RAM14006-Lung2	PDGFB	AMPL_nonMut
RAM14006-Lung2	HOXA13	AMPL_nonMut
RAM14006-Lung2	EP300	AMPL_nonMut
RAM14006-Lung2	HNRNPA2B1	AMPL_nonMut
RAM14006-Lung2	FGFR3	AMPL_nonMut
RAM14006-Lung2	TERT	AMPL_nonMut
RAM14006-Lung2	HOXA9	AMPL_nonMut
RAM14006-Lung2	MNX1	AMPL_nonMut
RAM14006-Lung2	CLTCL1	AMPL_nonMut
RAM14006-Lung2	KEL	AMPL_nonMut
RAM14006-Lung2	PDS5B	AMPL_nonMut
RAM14006-Lung2	NOD1	AMPL_nonMut
RAM14006-Lung2	APOBEC3B	AMPL_nonMut
RAM14006-Lung2	GNA12	AMPL_nonMut
RAM14006-Lung2	RHEB	AMPL_nonMut
RAM14006-Lung2	HIRA	AMPL_nonMut
RAM14006-Lung2	SMO	AMPL_nonMut
RAM14006-Lung2	KMT2C	AMPL_nonMut
RAM14006-Lung2	KDM2B	AMPL_nonMut
RAM14006-Lung2	EZH2	AMPL_nonMut
RAM14006-Lung2	XRCC2	AMPL_nonMut
RAM14006-Lung2	RELN	AMPL_Mut
RAM14006-Lung2	PGBD5	AMPL_nonMut
RAM14006-Lung2	BRAF	AMPL_nonMut
RAM14006-Lung2	PATZ1	AMPL_nonMut
RAM14006-Lung2	RAD51B	AMPL_nonMut
RAM14006-Lung2	RELN	AMPL_nonMut
RAM14006-Lung2	CARD11	AMPL_nonMut
RAM14006-Lung2	HOXA11	AMPL_nonMut
RAM14006-Lung2	JAZF1	AMPL_nonMut
RAM14006-Liver1	GNA12	AMPL_nonMut
RAM14006-Liver1	TRIM24	AMPL_nonMut
RAM14006-Liver1	MGAM	AMPL_nonMut
RAM14006-Liver1	PDS5B	AMPL_nonMut
RAM14006-Liver1	HNRNPA2B1	AMPL_nonMut
RAM14006-Liver1	SMO	AMPL_nonMut
RAM14006-Liver1	NOD1	AMPL_nonMut
RAM14006-Liver1	PRKDC	AMPL_nonMut
RAM14006-Liver1	HOXA9	AMPL_nonMut
RAM14006-Liver1	XRCC2	AMPL_nonMut
RAM14006-Liver1	HOXA11	AMPL_nonMut
RAM14006-Liver1	CREB3L2	AMPL_nonMut
RAM14006-Liver1	HOXA13	AMPL_nonMut
RAM14006-Liver1	RHEB	AMPL_nonMut
RAM14006-Liver1	JAZF1	AMPL_nonMut
RAM14006-Liver1	PGBD5	AMPL_nonMut
RAM14006-Liver1	EZH2	AMPL_nonMut
RAM14006-Liver1	RELN	AMPL_nonMut
RAM14006-Liver1	BRAF	AMPL_nonMut
RAM14006-Liver1	MNX1	AMPL_nonMut
RAM14006-Liver1	CARD11	AMPL_nonMut
RAM14006-Liver1	KMT2C	AMPL_nonMut
RAM14006-Lung1	HNRNPA2B1	AMPL_nonMut
RAM14006-Lung1	TRIM24	AMPL_nonMut
RAM14006-Lung1	HOXA9	AMPL_nonMut
RAM14006-Lung1	MGAM	AMPL_nonMut
RAM14006-Lung1	RHEB	AMPL_nonMut
RAM14006-Lung1	HOXA11	AMPL_nonMut
RAM14006-Lung1	SMO	AMPL_nonMut
RAM14006-Lung1	GNA12	AMPL_nonMut
RAM14006-Lung1	JAZF1	AMPL_nonMut
RAM14006-Lung1	XRCC2	AMPL_nonMut
RAM14006-Lung1	PRKDC	AMPL_nonMut
RAM14006-Lung1	KMT2C	AMPL_nonMut
RAM14006-Lung1	HOXA13	AMPL_nonMut
RAM14006-Lung1	KEL	AMPL_nonMut
RAM14006-Lung1	CREB3L2	AMPL_nonMut
RAM14006-Lung1	PDS5B	AMPL_nonMut
RAM14006-Lung1	BRAF	AMPL_nonMut
RAM14006-Lung1	PGBD5	AMPL_nonMut
RAM14006-Lung1	RELN	AMPL_nonMut
RAM14006-Lung1	NOD1	AMPL_nonMut
RAM14006-Lung1	MNX1	AMPL_nonMut
RAM14006-Lung1	EZH2	AMPL_nonMut
RAM14006-Lung1	CARD11	AMPL_nonMut
RAM14006-Brain	TRIM24	AMPL_nonMut
RAM14006-Brain	LRRK2	AMPL_nonMut
RAM14006-Brain	HNRNPA2B1	AMPL_nonMut
RAM14006-Brain	PDGFB	AMPL_nonMut
RAM14006-Brain	PRKDC	AMPL_nonMut
RAM14006-Brain	EZH2	AMPL_nonMut
RAM14006-Brain	TERT	AMPL_nonMut
RAM14006-Brain	CREB3L2	AMPL_nonMut
RAM14006-Brain	ARID2	AMPL_nonMut
RAM14006-Brain	KMT2C	AMPL_nonMut
RAM14006-Brain	MGAM	AMPL_Mut
RAM14006-Brain	CLTCL1	AMPL_nonMut
RAM14006-Brain	MGAM	AMPL_nonMut
RAM14006-Brain	EP300	AMPL_nonMut
RAM14006-Brain	KEL	AMPL_nonMut
RAM14006-Brain	HOXA9	AMPL_nonMut
RAM14006-Brain	SMO	AMPL_nonMut
RAM14006-Brain	FGFR3	AMPL_nonMut
RAM14006-Brain	KDM2B	AMPL_nonMut
RAM14006-Brain	PGBD5	AMPL_nonMut
RAM14006-Brain	HOXA11	AMPL_nonMut
RAM14006-Brain	PATZ1	AMPL_nonMut
RAM14006-Brain	HOXA13	AMPL_nonMut
RAM14006-Brain	HIRA	AMPL_nonMut
RAM14006-Brain	PDS5B	AMPL_nonMut
RAM14006-Brain	BRAF	AMPL_nonMut
RAM14006-Brain	SETD1B	AMPL_nonMut
RAM14006-Brain	GNA12	AMPL_nonMut
RAM14006-Brain	CARD11	AMPL_nonMut
RAM14006-Brain	APOBEC3B	AMPL_nonMut
RAM14006-Brain	MNX1	AMPL_nonMut
RAM14006-Brain	XRCC2	AMPL_nonMut
RAM14006-Brain	NOD1	AMPL_nonMut
RAM14006-Brain	JAZF1	AMPL_nonMut
RAM14006-Brain	RHEB	AMPL_nonMut
RAM14006-Brain	RELN	AMPL_nonMut
RAM14006-Adrenal	TRIM24	AMPL_nonMut
RAM14006-Adrenal	EZH2	AMPL_nonMut
RAM14006-Adrenal	SMO	AMPL_nonMut
RAM14006-Adrenal	LRRK2	AMPL_nonMut
RAM14006-Adrenal	PRKDC	AMPL_nonMut
RAM14006-Adrenal	MGAM	AMPL_nonMut
RAM14006-Adrenal	SETD1B	AMPL_nonMut
RAM14006-Adrenal	HOXA13	AMPL_nonMut
RAM14006-Adrenal	ARID2	AMPL_nonMut
RAM14006-Adrenal	XRCC2	AMPL_nonMut
RAM14006-Adrenal	FGFR3	AMPL_nonMut
RAM14006-Adrenal	HOXA11	AMPL_nonMut
RAM14006-Adrenal	HOXA9	AMPL_nonMut
RAM14006-Adrenal	CLTCL1	AMPL_nonMut
RAM14006-Adrenal	RAD51B	AMPL_nonMut
RAM14006-Adrenal	KMT2C	AMPL_nonMut
RAM14006-Adrenal	TERT	AMPL_nonMut
RAM14006-Adrenal	PATZ1	AMPL_nonMut
RAM14006-Adrenal	CREB3L2	AMPL_nonMut
RAM14006-Adrenal	HNRNPA2B1	AMPL_nonMut
RAM14006-Adrenal	KEL	AMPL_nonMut
RAM14006-Adrenal	PDGFB	AMPL_nonMut
RAM14006-Adrenal	GNA12	AMPL_nonMut
RAM14006-Adrenal	NOD1	AMPL_nonMut
RAM14006-Adrenal	HIRA	AMPL_nonMut
RAM14006-Adrenal	PGBD5	AMPL_nonMut
RAM14006-Adrenal	RHEB	AMPL_nonMut
RAM14006-Adrenal	RELN	AMPL_Mut
RAM14006-Adrenal	EP300	AMPL_nonMut
RAM14006-Adrenal	PDS5B	AMPL_nonMut
RAM14006-Adrenal	BRAF	AMPL_nonMut
RAM14006-Adrenal	MNX1	AMPL_nonMut
RAM14006-Adrenal	CARD11	AMPL_nonMut
RAM14006-Adrenal	JAZF1	AMPL_nonMut
RAM14006-Adrenal	APOBEC3B	AMPL_nonMut
RAM14006-Spleen	TRIM24	AMPL_nonMut
RAM14006-Spleen	HNRNPA2B1	AMPL_nonMut
RAM14006-Spleen	XRCC2	AMPL_nonMut
RAM14006-Spleen	MGAM	AMPL_nonMut
RAM14006-Spleen	EZH2	AMPL_nonMut
RAM14006-Spleen	PGBD5	AMPL_nonMut
RAM14006-Spleen	HOXA9	AMPL_nonMut
RAM14006-Spleen	CREB3L2	AMPL_nonMut
RAM14006-Spleen	HOXA11	AMPL_nonMut
RAM14006-Spleen	PRKDC	AMPL_nonMut
RAM14006-Spleen	HOXA13	AMPL_nonMut
RAM14006-Spleen	KEL	AMPL_nonMut
RAM14006-Spleen	NOD1	AMPL_nonMut
RAM14006-Spleen	KMT2C	AMPL_nonMut
RAM14006-Spleen	SMO	AMPL_nonMut
RAM14006-Spleen	RHEB	AMPL_nonMut
RAM14006-Spleen	MNX1	AMPL_nonMut
RAM14006-Spleen	CARD11	AMPL_nonMut
RAM14006-Spleen	GNA12	AMPL_nonMut
RAM14006-Spleen	RELN	AMPL_nonMut
RAM14006-Spleen	BRAF	AMPL_nonMut
RAM14006-Spleen	JAZF1	AMPL_nonMut
RAM14006-Spleen	PDS5B	AMPL_nonMut
RAM19003-Brain	MGAM	AMPL_nonMut
RAM19003-Brain	TRIM24	AMPL_nonMut
RAM19003-Brain	ARID2	AMPL_nonMut
RAM19003-Brain	PRKDC	AMPL_nonMut
RAM19003-Brain	HOXA9	AMPL_nonMut
RAM19003-Brain	SETD1B	AMPL_nonMut
RAM19003-Brain	CREB3L2	AMPL_nonMut
RAM19003-Brain	CLTCL1	AMPL_nonMut
RAM19003-Brain	FGFR3	AMPL_nonMut
RAM19003-Brain	KDM2B	AMPL_nonMut
RAM19003-Brain	HOXA11	AMPL_nonMut
RAM19003-Brain	HNRNPA2B1	AMPL_nonMut
RAM19003-Brain	LRRK2	AMPL_nonMut
RAM19003-Brain	KEL	AMPL_nonMut
RAM19003-Brain	EP300	AMPL_nonMut
RAM19003-Brain	RHEB	AMPL_nonMut
RAM19003-Brain	SMO	AMPL_nonMut
RAM19003-Brain	PDS5B	AMPL_nonMut
RAM19003-Brain	EZH2	AMPL_nonMut
RAM19003-Brain	HOXA13	AMPL_nonMut
RAM19003-Brain	NOD1	AMPL_nonMut
RAM19003-Brain	BRAF	AMPL_Mut
RAM19003-Brain	PDGFB	AMPL_nonMut
RAM19003-Brain	PATZ1	AMPL_nonMut
RAM19003-Brain	JAZF1	AMPL_nonMut
RAM19003-Brain	MNX1	AMPL_nonMut
RAM19003-Brain	RELN	AMPL_nonMut
RAM19003-Brain	RAD51B	AMPL_nonMut
RAM19003-Brain	HIRA	AMPL_nonMut
RAM19003-Brain	PGBD5	AMPL_nonMut
RAM19003-Brain	GNA12	AMPL_nonMut
RAM19003-Brain	CARD11	AMPL_nonMut
RAM19003-Brain	APOBEC3B	AMPL_nonMut
RAM19003-Brain	KMT2C	AMPL_nonMut
RAM19003-Brain	XRCC2	AMPL_nonMut
RAM19003-Liver1	MGAM	AMPL_nonMut
RAM19003-Liver1	LRRK2	AMPL_nonMut
RAM19003-Liver1	TRIM24	AMPL_nonMut
RAM19003-Liver1	ARID2	AMPL_nonMut
RAM19003-Liver1	CLTCL1	AMPL_nonMut
RAM19003-Liver1	SETD1B	AMPL_nonMut
RAM19003-Liver1	HOXA13	AMPL_nonMut
RAM19003-Liver1	BRAF	AMPL_Mut
RAM19003-Liver1	EZH2	AMPL_nonMut
RAM19003-Liver1	PGBD5	AMPL_nonMut
RAM19003-Liver1	PRKDC	AMPL_nonMut
RAM19003-Liver1	SMO	AMPL_nonMut
RAM19003-Liver1	PDGFB	AMPL_nonMut
RAM19003-Liver1	EP300	AMPL_nonMut
RAM19003-Liver1	XRCC2	AMPL_nonMut
RAM19003-Liver1	HNRNPA2B1	AMPL_nonMut
RAM19003-Liver1	CREB3L2	AMPL_nonMut
RAM19003-Liver1	KDM2B	AMPL_nonMut
RAM19003-Liver1	HOXA9	AMPL_nonMut
RAM19003-Liver1	PATZ1	AMPL_nonMut
RAM19003-Liver1	MNX1	AMPL_nonMut
RAM19003-Liver1	RHEB	AMPL_nonMut
RAM19003-Liver1	RELN	AMPL_nonMut
RAM19003-Liver1	NOD1	AMPL_nonMut
RAM19003-Liver1	CARD11	AMPL_nonMut
RAM19003-Liver1	KEL	AMPL_nonMut
RAM19003-Liver1	HOXA11	AMPL_nonMut
RAM19003-Liver1	HIRA	AMPL_nonMut
RAM19003-Liver1	KMT2C	AMPL_nonMut
RAM19003-Liver1	JAZF1	AMPL_nonMut
RAM19003-Liver1	GNA12	AMPL_nonMut
RAM19003-Liver1	APOBEC3B	AMPL_nonMut
RAM19003-Liver1	PDS5B	AMPL_nonMut
RAM19003-Liver2	EZH2	AMPL_nonMut
RAM19003-Liver2	ARID2	AMPL_nonMut
RAM19003-Liver2	HOXA13	AMPL_nonMut
RAM19003-Liver2	CREB3L2	AMPL_nonMut
RAM19003-Liver2	LRRK2	AMPL_nonMut
RAM19003-Liver2	MGAM	AMPL_nonMut
RAM19003-Liver2	EP300	AMPL_nonMut
RAM19003-Liver2	SMO	AMPL_nonMut
RAM19003-Liver2	MNX1	AMPL_nonMut
RAM19003-Liver2	SETD1B	AMPL_nonMut
RAM19003-Liver2	KMT2C	AMPL_nonMut
RAM19003-Liver2	RELN	AMPL_nonMut
RAM19003-Liver2	PRKDC	AMPL_nonMut
RAM19003-Liver2	PDGFB	AMPL_nonMut
RAM19003-Liver2	HOXA9	AMPL_nonMut
RAM19003-Liver2	RHEB	AMPL_nonMut
RAM19003-Liver2	NOD1	AMPL_nonMut
RAM19003-Liver2	HOXA11	AMPL_nonMut
RAM19003-Liver2	BRAF	AMPL_Mut
RAM19003-Liver2	KDM2B	AMPL_nonMut
RAM19003-Liver2	PGBD5	AMPL_nonMut
RAM19003-Liver2	CARD11	AMPL_nonMut
RAM19003-Liver2	HNRNPA2B1	AMPL_nonMut
RAM19003-Liver2	XRCC2	AMPL_nonMut
RAM19003-Liver2	JAZF1	AMPL_nonMut
RAM19003-Liver2	PATZ1	AMPL_nonMut
RAM19003-Liver2	GNA12	AMPL_nonMut
RAM19003-Liver2	APOBEC3B	AMPL_nonMut
RAM19003-Liver2	KEL	AMPL_nonMut
RAM19003-Liver2	TRIM24	AMPL_nonMut
RAM19003-Liver2	PDS5B	AMPL_nonMut
RAM19003-Omentum1	ARID2	AMPL_nonMut
RAM19003-Omentum1	HOXA13	AMPL_nonMut
RAM19003-Omentum1	SETD1B	AMPL_nonMut
RAM19003-Omentum1	CREB3L2	AMPL_nonMut
RAM19003-Omentum1	LRRK2	AMPL_nonMut
RAM19003-Omentum1	EZH2	AMPL_nonMut
RAM19003-Omentum1	XRCC2	AMPL_nonMut
RAM19003-Omentum1	HNRNPA2B1	AMPL_nonMut
RAM19003-Omentum1	MNX1	AMPL_nonMut
RAM19003-Omentum1	MGAM	AMPL_nonMut
RAM19003-Omentum1	PDGFB	AMPL_nonMut
RAM19003-Omentum1	KMT2C	AMPL_nonMut
RAM19003-Omentum1	CLTCL1	AMPL_nonMut
RAM19003-Omentum1	PRKDC	AMPL_nonMut
RAM19003-Omentum1	JAZF1	AMPL_nonMut
RAM19003-Omentum1	SMO	AMPL_nonMut
RAM19003-Omentum1	RHEB	AMPL_nonMut
RAM19003-Omentum1	EP300	AMPL_nonMut
RAM19003-Omentum1	RELN	AMPL_nonMut
RAM19003-Omentum1	HOXA11	AMPL_nonMut
RAM19003-Omentum1	BRAF	AMPL_Mut
RAM19003-Omentum1	GNA12	AMPL_nonMut
RAM19003-Omentum1	CARD11	AMPL_nonMut
RAM19003-Omentum1	KDM2B	AMPL_nonMut
RAM19003-Omentum1	HOXA9	AMPL_nonMut
RAM19003-Omentum1	PATZ1	AMPL_nonMut
RAM19003-Omentum1	NOD1	AMPL_nonMut
RAM19003-Omentum1	HIRA	AMPL_nonMut
RAM19003-Omentum1	PGBD5	AMPL_nonMut
RAM19003-Omentum1	KEL	AMPL_nonMut
RAM19003-Omentum1	TRIM24	AMPL_nonMut
RAM19003-Omentum1	PDS5B	AMPL_nonMut
RAM19003-Omentum1	APOBEC3B	AMPL_nonMut
RAM19003-Omentum2	ARID2	AMPL_nonMut
RAM19003-Omentum2	MNX1	AMPL_nonMut
RAM19003-Omentum2	CREB3L2	AMPL_nonMut
RAM19003-Omentum2	RHEB	AMPL_nonMut
RAM19003-Omentum2	SETD1B	AMPL_nonMut
RAM19003-Omentum2	PRKDC	AMPL_nonMut
RAM19003-Omentum2	EZH2	AMPL_nonMut
RAM19003-Omentum2	HNRNPA2B1	AMPL_nonMut
RAM19003-Omentum2	HOXA9	AMPL_nonMut
RAM19003-Omentum2	HOXA13	AMPL_nonMut
RAM19003-Omentum2	MGAM	AMPL_nonMut
RAM19003-Omentum2	EP300	AMPL_nonMut
RAM19003-Omentum2	LRRK2	AMPL_nonMut
RAM19003-Omentum2	HOXA11	AMPL_nonMut
RAM19003-Omentum2	SMO	AMPL_nonMut
RAM19003-Omentum2	TRIM24	AMPL_nonMut
RAM19003-Omentum2	XRCC2	AMPL_nonMut
RAM19003-Omentum2	APOBEC3B	AMPL_nonMut
RAM19003-Omentum2	KMT2C	AMPL_nonMut
RAM19003-Omentum2	PDGFB	AMPL_nonMut
RAM19003-Omentum2	PGBD5	AMPL_nonMut
RAM19003-Omentum2	JAZF1	AMPL_nonMut
RAM19003-Omentum2	BRAF	AMPL_Mut
RAM19003-Omentum2	RELN	AMPL_nonMut
RAM19003-Omentum2	NOD1	AMPL_nonMut
RAM19003-Omentum2	KEL	AMPL_nonMut
RAM19003-Omentum2	GNA12	AMPL_nonMut
RAM19003-Omentum2	CLTCL1	AMPL_nonMut
RAM19003-Omentum2	CARD11	AMPL_nonMut
RAM19003-Omentum2	HIRA	AMPL_nonMut
RAM19003-Omentum2	PDS5B	AMPL_nonMut
RAM19003-Omentum2	PATZ1	AMPL_nonMut
RAM19003-Omentum2	KDM2B	AMPL_nonMut
RAM19003-Omentum3	EP300	AMPL_nonMut
RAM19003-Omentum3	RELN	AMPL_nonMut
RAM19003-Omentum3	TERT	AMPL_nonMut
RAM19003-Omentum3	HOXA13	AMPL_nonMut
RAM19003-Omentum3	CARD11	AMPL_nonMut
RAM19003-Omentum3	SETD1B	AMPL_nonMut
RAM19003-Omentum3	PDGFB	AMPL_nonMut
RAM19003-Omentum3	EZH2	AMPL_nonMut
RAM19003-Omentum3	CREB3L2	AMPL_nonMut
RAM19003-Omentum3	ARID2	AMPL_nonMut
RAM19003-Omentum3	HOXA9	AMPL_nonMut
RAM19003-Omentum3	PRKDC	AMPL_nonMut
RAM19003-Omentum3	HOXA11	AMPL_nonMut
RAM19003-Omentum3	BRAF	AMPL_Mut
RAM19003-Omentum3	NOD1	AMPL_nonMut
RAM19003-Omentum3	APOBEC3B	AMPL_nonMut
RAM19003-Omentum3	RHEB	AMPL_nonMut
RAM19003-Omentum3	FGFR3	AMPL_nonMut
RAM19003-Omentum3	KMT2C	AMPL_nonMut
RAM19003-Omentum3	CLTCL1	AMPL_nonMut
RAM19003-Omentum3	PDS5B	AMPL_nonMut
RAM19003-Omentum3	XRCC2	AMPL_nonMut
RAM19003-Omentum3	TRIM24	AMPL_nonMut
RAM19003-Omentum3	LRRK2	AMPL_nonMut
RAM19003-Omentum3	MGAM	AMPL_nonMut
RAM19003-Omentum3	SMO	AMPL_nonMut
RAM19003-Omentum3	PGBD5	AMPL_nonMut
RAM19003-Omentum3	HNRNPA2B1	AMPL_nonMut
RAM19003-Omentum3	RAD51B	AMPL_nonMut
RAM19003-Omentum3	JAZF1	AMPL_nonMut
RAM19003-Omentum3	MNX1	AMPL_nonMut
RAM19003-Omentum3	KEL	AMPL_nonMut
RAM19003-Omentum3	GNA12	AMPL_nonMut
RAM19003-Omentum3	HIRA	AMPL_nonMut
RAM19003-Omentum3	PATZ1	AMPL_nonMut
RAM19003-Omentum3	KDM2B	AMPL_nonMut
RAM19003-Omentum4	SETD1B	AMPL_nonMut
RAM19003-Omentum4	PGBD5	AMPL_nonMut
RAM19003-Omentum4	PRKDC	AMPL_nonMut
RAM19003-Omentum4	BRAF	AMPL_Mut
RAM19003-Omentum4	EZH2	AMPL_nonMut
RAM19003-Omentum4	HOXA9	AMPL_nonMut
RAM19003-Omentum4	EP300	AMPL_nonMut
RAM19003-Omentum4	HOXA11	AMPL_nonMut
RAM19003-Omentum4	APOBEC3B	AMPL_nonMut
RAM19003-Omentum4	RELN	AMPL_nonMut
RAM19003-Omentum4	KEL	AMPL_nonMut
RAM19003-Omentum4	CREB3L2	AMPL_nonMut
RAM19003-Omentum4	CLTCL1	AMPL_nonMut
RAM19003-Omentum4	KMT2C	AMPL_nonMut
RAM19003-Omentum4	CARD11	AMPL_nonMut
RAM19003-Omentum4	PDGFB	AMPL_nonMut
RAM19003-Omentum4	SMO	AMPL_nonMut
RAM19003-Omentum4	NOD1	AMPL_nonMut
RAM19003-Omentum4	HOXA13	AMPL_nonMut
RAM19003-Omentum4	HIRA	AMPL_nonMut
RAM19003-Omentum4	RHEB	AMPL_nonMut
RAM19003-Omentum4	HNRNPA2B1	AMPL_nonMut
RAM19003-Omentum4	LRRK2	AMPL_nonMut
RAM19003-Omentum4	ARID2	AMPL_nonMut
RAM19003-Omentum4	PATZ1	AMPL_nonMut
RAM19003-Omentum4	MGAM	AMPL_nonMut
RAM19003-Omentum4	XRCC2	AMPL_nonMut
RAM19003-Omentum4	PDS5B	AMPL_nonMut
RAM19003-Omentum4	TRIM24	AMPL_nonMut
RAM19003-Omentum4	JAZF1	AMPL_nonMut
RAM19003-Omentum4	GNA12	AMPL_nonMut
RAM19003-Omentum4	KDM2B	AMPL_nonMut
RAM19003-Omentum4	MNX1	AMPL_nonMut
RAM19003-Peritoneum	BRAF	AMPL_Mut
RAM19003-Peritoneum	SMO	AMPL_nonMut
RAM19003-Peritoneum	HOXA13	AMPL_nonMut
RAM19003-Peritoneum	RELN	AMPL_nonMut
RAM19003-Peritoneum	PATZ1	AMPL_nonMut
RAM19003-Peritoneum	PGBD5	AMPL_nonMut
RAM19003-Peritoneum	SETD1B	AMPL_nonMut
RAM19003-Peritoneum	RHEB	AMPL_nonMut
RAM19003-Peritoneum	CLTCL1	AMPL_nonMut
RAM19003-Peritoneum	EP300	AMPL_nonMut
RAM19003-Peritoneum	HNRNPA2B1	AMPL_nonMut
RAM19003-Peritoneum	PDGFB	AMPL_nonMut
RAM19003-Peritoneum	PDS5B	AMPL_nonMut
RAM19003-Peritoneum	KMT2C	AMPL_nonMut
RAM19003-Peritoneum	PRKDC	AMPL_nonMut
RAM19003-Peritoneum	HOXA9	AMPL_nonMut
RAM19003-Peritoneum	CREB3L2	AMPL_nonMut
RAM19003-Peritoneum	HIRA	AMPL_nonMut
RAM19003-Peritoneum	NOD1	AMPL_nonMut
RAM19003-Peritoneum	ARID2	AMPL_nonMut
RAM19003-Peritoneum	GNA12	AMPL_nonMut
RAM19003-Peritoneum	MNX1	AMPL_nonMut
RAM19003-Peritoneum	KDM2B	AMPL_nonMut
RAM19003-Peritoneum	HOXA11	AMPL_nonMut
RAM19003-Peritoneum	APOBEC3B	AMPL_nonMut
RAM19003-Peritoneum	XRCC2	AMPL_nonMut
RAM19003-Peritoneum	TRIM24	AMPL_nonMut
RAM19003-Peritoneum	JAZF1	AMPL_nonMut
RAM19003-Peritoneum	EZH2	AMPL_nonMut
RAM19003-Peritoneum	MGAM	AMPL_nonMut
RAM19003-Peritoneum	LRRK2	AMPL_nonMut
RAM19003-Peritoneum	CARD11	AMPL_nonMut
RAM19003-Peritoneum	KEL	AMPL_nonMut
RAM19005-ST1	XRCC2	AMPL_nonMut
RAM19005-ST1	PGBD5	AMPL_nonMut
RAM19005-ST1	EZH2	AMPL_nonMut
RAM19005-ST1	PRKDC	AMPL_nonMut
RAM19005-ST1	KEL	AMPL_nonMut
RAM19005-ST1	RHEB	AMPL_nonMut
RAM19005-ST1	SMO	AMPL_nonMut
RAM19005-ST1	KMT2C	AMPL_nonMut
RAM19005-ST1	CREB3L2	AMPL_nonMut
RAM19005-ST1	KEL	AMPL_Mut
RAM19005-ST1	BRAF	AMPL_Mut
RAM19005-ST1	MNX1	AMPL_nonMut
RAM19005-ST1	RELN	AMPL_Mut
RAM19005-ST1	TRIM24	AMPL_nonMut
RAM19005-ST1	RELN	AMPL_nonMut
RAM19005-ST1	MGAM	AMPL_nonMut
RAM19005-ST2	PDGFB	AMPL_nonMut
RAM19005-ST2	CLTCL1	AMPL_nonMut
RAM19005-ST2	PRKDC	AMPL_nonMut
RAM19005-ST2	EZH2	AMPL_nonMut
RAM19005-ST2	BRAF	AMPL_Mut
RAM19005-ST2	XRCC2	AMPL_nonMut
RAM19005-ST2	KMT2C	AMPL_nonMut
RAM19005-ST2	RHEB	AMPL_nonMut
RAM19005-ST2	KEL	AMPL_Mut
RAM19005-ST2	RELN	AMPL_nonMut
RAM19005-ST2	MNX1	AMPL_nonMut
RAM19005-ST2	EP300	AMPL_nonMut
RAM19005-ST2	SMO	AMPL_nonMut
RAM19005-ST2	HIRA	AMPL_nonMut
RAM19005-ST2	MGAM	AMPL_nonMut
RAM19005-ST2	CREB3L2	AMPL_nonMut
RAM19005-ST2	APOBEC3B	AMPL_nonMut
RAM19005-ST2	PGBD5	AMPL_nonMut
RAM19005-ST2	RELN	AMPL_Mut
RAM19005-ST2	KEL	AMPL_nonMut
RAM19005-ST2	TRIM24	AMPL_nonMut
RAM19005-ST2	PATZ1	AMPL_nonMut
RAM19005-ST3	XRCC2	AMPL_nonMut
RAM19005-ST3	KEL	AMPL_Mut
RAM19005-ST3	KMT2C	AMPL_nonMut
RAM19005-ST3	BRAF	AMPL_Mut
RAM19005-ST3	EZH2	AMPL_nonMut
RAM19005-ST3	RHEB	AMPL_nonMut
RAM19005-ST3	KEL	AMPL_nonMut
RAM19005-ST3	CREB3L2	AMPL_nonMut
RAM19005-ST3	PGBD5	AMPL_nonMut
RAM19005-ST3	PRKDC	AMPL_nonMut
RAM19005-ST3	TRIM24	AMPL_nonMut
RAM19005-ST3	MNX1	AMPL_nonMut
RAM19005-ST3	SMO	AMPL_nonMut
RAM19005-ST3	RELN	AMPL_nonMut
RAM19005-ST3	RELN	AMPL_Mut
RAM19005-ST3	MGAM	AMPL_nonMut
RAM19005-Thyroid	RHEB	AMPL_nonMut
RAM19005-Thyroid	TRIM24	AMPL_nonMut
RAM19005-Thyroid	MGAM	AMPL_nonMut
RAM19005-Thyroid	KEL	AMPL_nonMut
RAM19005-Thyroid	XRCC2	AMPL_nonMut
RAM19005-Thyroid	CREB3L2	AMPL_nonMut
RAM19005-Thyroid	BRAF	AMPL_Mut
RAM19005-Thyroid	KEL	AMPL_Mut
RAM19005-Thyroid	SMO	AMPL_nonMut
RAM19005-Thyroid	MNX1	AMPL_nonMut
RAM19005-Thyroid	PRKDC	AMPL_nonMut
RAM19005-Thyroid	RELN	AMPL_Mut
RAM19005-Thyroid	RELN	AMPL_nonMut
RAM19005-Thyroid	EZH2	AMPL_nonMut
RAM19005-Thyroid	PGBD5	AMPL_nonMut
RAM19005-Thyroid	KMT2C	AMPL_nonMut
RAM19005-LN1	XRCC2	AMPL_nonMut
RAM19005-LN1	TRIM24	AMPL_nonMut
RAM19005-LN1	EZH2	AMPL_nonMut
RAM19005-LN1	PRKDC	AMPL_nonMut
RAM19005-LN1	MGAM	AMPL_nonMut
RAM19005-LN1	RHEB	AMPL_nonMut
RAM19005-LN1	RELN	AMPL_Mut
RAM19005-LN1	CREB3L2	AMPL_nonMut
RAM19005-LN1	KMT2C	AMPL_nonMut
RAM19005-LN1	BRAF	AMPL_Mut
RAM19005-LN1	SMO	AMPL_nonMut
RAM19005-LN1	RELN	AMPL_nonMut
RAM19005-LN1	KEL	AMPL_Mut
RAM19005-LN1	MNX1	AMPL_nonMut
RAM19005-LN1	KEL	AMPL_nonMut
RAM19005-LN1	PGBD5	AMPL_nonMut
RAM19005-LN2	TRIM24	AMPL_nonMut
RAM19005-LN2	RHEB	AMPL_nonMut
RAM19005-LN2	RELN	AMPL_nonMut
RAM19005-LN2	KEL	AMPL_Mut
RAM19005-LN2	PRKDC	AMPL_nonMut
RAM19005-LN2	MGAM	AMPL_nonMut
RAM19005-LN2	PGBD5	AMPL_nonMut
RAM19005-LN2	SMO	AMPL_nonMut
RAM19005-LN2	KEL	AMPL_nonMut
RAM19005-LN2	KMT2C	AMPL_nonMut
RAM19005-LN2	XRCC2	AMPL_nonMut
RAM19005-LN2	RELN	AMPL_Mut
RAM19005-LN2	EZH2	AMPL_nonMut
RAM19005-LN2	CREB3L2	AMPL_nonMut
RAM19005-LN2	MNX1	AMPL_nonMut
RAM19005-LN2	BRAF	AMPL_Mut
RAM19005-Cardio	RELN	AMPL_nonMut
RAM19005-Cardio	CLTCL1	AMPL_nonMut
RAM19005-Cardio	XRCC2	AMPL_nonMut
RAM19005-Cardio	BRAF	AMPL_Mut
RAM19005-Cardio	MNX1	AMPL_nonMut
RAM19005-Cardio	PGBD5	AMPL_nonMut
RAM19005-Cardio	SMO	AMPL_nonMut
RAM19005-Cardio	HIRA	AMPL_nonMut
RAM19005-Cardio	PDGFB	AMPL_nonMut
RAM19005-Cardio	MGAM	AMPL_nonMut
RAM19005-Cardio	TRIM24	AMPL_nonMut
RAM19005-Cardio	KEL	AMPL_nonMut
RAM19005-Cardio	PRKDC	AMPL_nonMut
RAM19005-Cardio	KEL	AMPL_Mut
RAM19005-Cardio	KMT2C	AMPL_nonMut
RAM19005-Cardio	RHEB	AMPL_nonMut
RAM19005-Cardio	RELN	AMPL_Mut
RAM19005-Cardio	CREB3L2	AMPL_nonMut
RAM19005-Cardio	EP300	AMPL_nonMut
RAM19005-Cardio	PATZ1	AMPL_nonMut
RAM19005-Cardio	APOBEC3B	AMPL_nonMut
RAM19005-Cardio	EZH2	AMPL_nonMut
RAM19005-ST4	TRIM24	AMPL_nonMut
RAM19005-ST4	CREB3L2	AMPL_nonMut
RAM19005-ST4	MGAM	AMPL_nonMut
RAM19005-ST4	RELN	AMPL_Mut
RAM19005-ST4	XRCC2	AMPL_nonMut
RAM19005-ST4	BRAF	AMPL_Mut
RAM19005-ST4	RELN	AMPL_nonMut
RAM19005-ST4	KMT2C	AMPL_nonMut
RAM19005-ST4	PGBD5	AMPL_nonMut
RAM19005-ST4	KEL	AMPL_nonMut
RAM19005-ST4	EZH2	AMPL_nonMut
RAM19005-ST4	KEL	AMPL_Mut
RAM19005-ST4	SMO	AMPL_nonMut
RAM19005-ST4	RHEB	AMPL_nonMut
RAM19005-ST4	MNX1	AMPL_nonMut
RAM19005-Adrenal1	PRKDC	AMPL_nonMut
RAM19005-Adrenal2	TRIM24	AMPL_nonMut
RAM19005-Adrenal2	KEL	AMPL_Mut
RAM19005-Adrenal2	CREB3L2	AMPL_nonMut
RAM19005-Adrenal2	MGAM	AMPL_nonMut
RAM19005-Adrenal2	EZH2	AMPL_nonMut
RAM19005-Adrenal2	RELN	AMPL_nonMut
RAM19005-Adrenal2	KEL	AMPL_nonMut
RAM19005-Adrenal2	PRKDC	AMPL_nonMut
RAM19005-Adrenal2	RELN	AMPL_Mut
RAM19005-Adrenal2	RHEB	AMPL_nonMut
RAM19005-Adrenal2	KMT2C	AMPL_nonMut
RAM19005-Adrenal2	PGBD5	AMPL_nonMut
RAM19005-Adrenal2	SMO	AMPL_nonMut
RAM19005-Adrenal2	BRAF	AMPL_Mut
RAM19005-Adrenal2	XRCC2	AMPL_nonMut
RAM19005-Adrenal2	MNX1	AMPL_nonMut
RAM19005-Gallbladder	RHEB	AMPL_nonMut
RAM19005-Gallbladder	KEL	AMPL_Mut
RAM19005-Gallbladder	MGAM	AMPL_nonMut
RAM19005-Gallbladder	PGBD5	AMPL_nonMut
RAM19005-Gallbladder	RELN	AMPL_nonMut
RAM19005-Gallbladder	RELN	AMPL_Mut
RAM19005-Gallbladder	PRKDC	AMPL_nonMut
RAM19005-Gallbladder	XRCC2	AMPL_nonMut
RAM19005-Gallbladder	SMO	AMPL_nonMut
RAM19005-Gallbladder	KEL	AMPL_nonMut
RAM19005-Gallbladder	CREB3L2	AMPL_nonMut
RAM19005-Gallbladder	BRAF	AMPL_Mut
RAM19005-Gallbladder	MNX1	AMPL_nonMut
RAM19005-Gallbladder	KMT2C	AMPL_nonMut
RAM19005-Gallbladder	TRIM24	AMPL_nonMut
RAM19005-Gallbladder	EZH2	AMPL_nonMut
RAM19006-Lung1	PDGFB	AMPL_nonMut
RAM19006-Lung1	HOXA11	AMPL_nonMut
RAM19006-Lung1	TERT	AMPL_nonMut
RAM19006-Lung1	KEL	AMPL_Mut
RAM19006-Lung1	BRAF	AMPL_Mut
RAM19006-Lung1	XRCC2	AMPL_nonMut
RAM19006-Lung1	SETD1B	AMPL_nonMut
RAM19006-Lung1	CREB3L2	AMPL_Mut
RAM19006-Lung1	LRRK2	AMPL_nonMut
RAM19006-Lung1	ARID2	AMPL_nonMut
RAM19006-Lung1	RAD51B	AMPL_Mut
RAM19006-Lung1	JAZF1	AMPL_nonMut
RAM19006-Lung1	RHEB	AMPL_nonMut
RAM19006-Lung1	NOD1	AMPL_nonMut
RAM19006-Lung1	TERT	AMPL_Mut
RAM19006-Lung1	EZH2	AMPL_nonMut
RAM19006-Lung1	HNRNPA2B1	AMPL_nonMut
RAM19006-Lung1	PRKDC	AMPL_nonMut
RAM19006-Lung1	KDM2B	AMPL_nonMut
RAM19006-Lung1	RELN	AMPL_nonMut
RAM19006-Lung1	RELN	AMPL_Mut
RAM19006-Lung1	RELN	AMPL_Mut
RAM19006-Lung1	HOXA13	AMPL_nonMut
RAM19006-Lung1	FGFR3	AMPL_nonMut
RAM19006-Lung1	HOXA9	AMPL_nonMut
RAM19006-Lung1	PATZ1	AMPL_nonMut
RAM19006-Lung1	MGAM	AMPL_Mut
RAM19006-Lung1	CREB3L2	AMPL_nonMut
RAM19006-Lung1	KMT2C	AMPL_nonMut
RAM19006-Lung1	EP300	AMPL_nonMut
RAM19006-Lung1	HIRA	AMPL_nonMut
RAM19006-Lung1	APOBEC3B	AMPL_nonMut
RAM19006-Lung1	MGAM	AMPL_Mut
RAM19006-Lung1	MNX1	AMPL_nonMut
RAM19006-Lung1	SMO	AMPL_nonMut
RAM19006-Lung1	CLTCL1	AMPL_nonMut
RAM19006-Lung1	TRIM24	AMPL_nonMut
RAM19006-Lung1	MGAM	AMPL_nonMut
RAM19006-Lung3	KMT2C	AMPL_nonMut
RAM19006-Lung3	SMO	AMPL_nonMut
RAM19006-Lung3	CREB3L2	AMPL_Mut
RAM19006-Lung3	CREB3L2	AMPL_nonMut
RAM19006-Lung3	TRIM24	AMPL_nonMut
RAM19006-Lung2	HNRNPA2B1	AMPL_nonMut
RAM19006-Lung2	HOXA9	AMPL_nonMut
RAM19006-Lung2	KEL	AMPL_nonMut
RAM19006-Lung2	HOXA13	AMPL_nonMut
RAM19006-Lung2	CREB3L2	AMPL_Mut
RAM19006-Lung2	EZH2	AMPL_nonMut
RAM19006-Lung2	HOXA11	AMPL_nonMut
RAM19006-Lung2	PRKDC	AMPL_nonMut
RAM19006-Lung2	TERT	AMPL_nonMut
RAM19006-Lung2	RHEB	AMPL_nonMut
RAM19006-Lung2	XRCC2	AMPL_nonMut
RAM19006-Lung2	NOD1	AMPL_nonMut
RAM19006-Lung2	KMT2C	AMPL_nonMut
RAM19006-Lung2	JAZF1	AMPL_nonMut
RAM19006-Lung2	RELN	AMPL_nonMut
RAM19006-Lung2	TRIM24	AMPL_nonMut
RAM19006-Lung2	RELN	AMPL_Mut
RAM19006-Lung2	MGAM	AMPL_nonMut
RAM19006-Lung2	RELN	AMPL_Mut
RAM19006-Lung2	BRAF	AMPL_Mut
RAM19006-Lung2	SMO	AMPL_nonMut
RAM19006-Lung2	MNX1	AMPL_nonMut
RAM19006-LN1	RHEB	AMPL_nonMut
RAM19006-LN1	TERT	AMPL_nonMut
RAM19006-LN1	ARID2	AMPL_nonMut
RAM19006-LN1	TRIM24	AMPL_nonMut
RAM19006-LN1	HOXA11	AMPL_nonMut
RAM19006-LN1	PATZ1	AMPL_nonMut
RAM19006-LN1	NOD1	AMPL_nonMut
RAM19006-LN1	APOBEC3B	AMPL_nonMut
RAM19006-LN1	EP300	AMPL_nonMut
RAM19006-LN1	EZH2	AMPL_nonMut
RAM19006-LN1	PDGFB	AMPL_nonMut
RAM19006-LN1	RELN	AMPL_Mut
RAM19006-LN1	CREB3L2	AMPL_Mut
RAM19006-LN1	XRCC2	AMPL_nonMut
RAM19006-LN1	RAD51B	AMPL_Mut
RAM19006-LN1	KEL	AMPL_Mut
RAM19006-LN1	MNX1	AMPL_nonMut
RAM19006-LN1	RELN	AMPL_nonMut
RAM19006-LN1	CLTCL1	AMPL_nonMut
RAM19006-LN1	KMT2C	AMPL_nonMut
RAM19006-LN1	RELN	AMPL_Mut
RAM19006-LN1	KDM2B	AMPL_nonMut
RAM19006-LN1	SETD1B	AMPL_nonMut
RAM19006-LN1	TERT	AMPL_Mut
RAM19006-LN1	HOXA13	AMPL_nonMut
RAM19006-LN1	CREB3L2	AMPL_nonMut
RAM19006-LN1	MGAM	AMPL_nonMut
RAM19006-LN1	HNRNPA2B1	AMPL_nonMut
RAM19006-LN1	SMO	AMPL_nonMut
RAM19006-LN1	LRRK2	AMPL_nonMut
RAM19006-LN1	MGAM	AMPL_Mut
RAM19006-LN1	FGFR3	AMPL_nonMut
RAM19006-LN1	BRAF	AMPL_Mut
RAM19006-LN1	HIRA	AMPL_nonMut
RAM19006-LN1	PRKDC	AMPL_nonMut
RAM19006-LN1	HOXA9	AMPL_nonMut
RAM19006-LN1	JAZF1	AMPL_nonMut
RAM19006-LN2	MGAM	AMPL_Mut
RAM19006-LN2	RHEB	AMPL_nonMut
RAM19006-LN2	FGFR3	AMPL_nonMut
RAM19006-LN2	CLTCL1	AMPL_nonMut
RAM19006-LN2	HOXA13	AMPL_nonMut
RAM19006-LN2	APOBEC3B	AMPL_nonMut
RAM19006-LN2	XRCC2	AMPL_nonMut
RAM19006-LN2	SETD1B	AMPL_nonMut
RAM19006-LN2	RELN	AMPL_nonMut
RAM19006-LN2	SMO	AMPL_nonMut
RAM19006-LN2	ARID2	AMPL_nonMut
RAM19006-LN2	RELN	AMPL_Mut
RAM19006-LN2	HOXA9	AMPL_nonMut
RAM19006-LN2	PATZ1	AMPL_nonMut
RAM19006-LN2	NOD1	AMPL_nonMut
RAM19006-LN2	PDGFB	AMPL_nonMut
RAM19006-LN2	MNX1	AMPL_nonMut
RAM19006-LN2	HNRNPA2B1	AMPL_nonMut
RAM19006-LN2	EZH2	AMPL_nonMut
RAM19006-LN2	KMT2C	AMPL_nonMut
RAM19006-LN2	RELN	AMPL_Mut
RAM19006-LN2	TERT	AMPL_nonMut
RAM19006-LN2	HOXA11	AMPL_nonMut
RAM19006-LN2	MGAM	AMPL_nonMut
RAM19006-LN2	TRIM24	AMPL_nonMut
RAM19006-LN2	RAD51B	AMPL_Mut
RAM19006-LN2	EP300	AMPL_nonMut
RAM19006-LN2	HIRA	AMPL_nonMut
RAM19006-LN2	BRAF	AMPL_Mut
RAM19006-LN2	KDM2B	AMPL_nonMut
RAM19006-LN2	CREB3L2	AMPL_Mut
RAM19006-LN2	PGBD5	AMPL_nonMut
RAM19006-LN2	PRKDC	AMPL_nonMut
RAM19006-LN2	TERT	AMPL_Mut
RAM19006-LN2	LRRK2	AMPL_nonMut
RAM19006-LN2	CREB3L2	AMPL_nonMut
RAM19006-LN2	JAZF1	AMPL_nonMut
RAM19006-LN2	KEL	AMPL_Mut
RAM19006-LN3	RHEB	AMPL_nonMut
RAM19006-LN3	RELN	AMPL_Mut
RAM19006-LN3	HOXA13	AMPL_nonMut
RAM19006-LN3	KMT2C	AMPL_nonMut
RAM19006-LN3	XRCC2	AMPL_nonMut
RAM19006-LN3	SMO	AMPL_nonMut
RAM19006-LN3	SETD1B	AMPL_nonMut
RAM19006-LN3	EZH2	AMPL_nonMut
RAM19006-LN3	HNRNPA2B1	AMPL_nonMut
RAM19006-LN3	RELN	AMPL_Mut
RAM19006-LN3	RELN	AMPL_nonMut
RAM19006-LN3	PATZ1	AMPL_nonMut
RAM19006-LN3	MGAM	AMPL_Mut
RAM19006-LN3	MGAM	AMPL_Mut
RAM19006-LN3	HOXA11	AMPL_nonMut
RAM19006-LN3	CREB3L2	AMPL_nonMut
RAM19006-LN3	NOD1	AMPL_nonMut
RAM19006-LN3	KDM2B	AMPL_nonMut
RAM19006-LN3	MNX1	AMPL_nonMut
RAM19006-LN3	CREB3L2	AMPL_Mut
RAM19006-LN3	LRRK2	AMPL_nonMut
RAM19006-LN3	BRAF	AMPL_Mut
RAM19006-LN3	TERT	AMPL_nonMut
RAM19006-LN3	KEL	AMPL_Mut
RAM19006-LN3	RAD51B	AMPL_Mut
RAM19006-LN3	JAZF1	AMPL_nonMut
RAM19006-LN3	PRKDC	AMPL_nonMut
RAM19006-LN3	HOXA9	AMPL_nonMut
RAM19006-LN3	MGAM	AMPL_nonMut
RAM19006-LN3	ARID2	AMPL_nonMut
RAM19006-LN3	EP300	AMPL_nonMut
RAM19006-LN3	TERT	AMPL_Mut
RAM19006-LN3	TRIM24	AMPL_nonMut
RAM19006-Lung4	FGFR3	AMPL_nonMut
RAM19006-Lung4	HOXA13	AMPL_nonMut
RAM19006-Lung4	HOXA11	AMPL_nonMut
RAM19006-Lung4	MGAM	AMPL_Mut
RAM19006-Lung4	CLTCL1	AMPL_nonMut
RAM19006-Lung4	KMT2C	AMPL_nonMut
RAM19006-Lung4	HIRA	AMPL_nonMut
RAM19006-Lung4	NOD1	AMPL_nonMut
RAM19006-Lung4	APOBEC3B	AMPL_nonMut
RAM19006-Lung4	PATZ1	AMPL_nonMut
RAM19006-Lung4	RELN	AMPL_Mut
RAM19006-Lung4	RELN	AMPL_Mut
RAM19006-Lung4	SETD1B	AMPL_nonMut
RAM19006-Lung4	RHEB	AMPL_nonMut
RAM19006-Lung4	MGAM	AMPL_Mut
RAM19006-Lung4	MGAM	AMPL_nonMut
RAM19006-Lung4	JAZF1	AMPL_nonMut
RAM19006-Lung4	CREB3L2	AMPL_nonMut
RAM19006-Lung4	TERT	AMPL_Mut
RAM19006-Lung4	RELN	AMPL_nonMut
RAM19006-Lung4	XRCC2	AMPL_nonMut
RAM19006-Lung4	EZH2	AMPL_nonMut
RAM19006-Lung4	HNRNPA2B1	AMPL_nonMut
RAM19006-Lung4	BRAF	AMPL_Mut
RAM19006-Lung4	PGBD5	AMPL_nonMut
RAM19006-Lung4	HOXA9	AMPL_nonMut
RAM19006-Lung4	MNX1	AMPL_nonMut
RAM19006-Lung4	RAD51B	AMPL_Mut
RAM19006-Lung4	EP300	AMPL_nonMut
RAM19006-Lung4	TRIM24	AMPL_nonMut
RAM19006-Lung4	KEL	AMPL_Mut
RAM19006-Lung4	CREB3L2	AMPL_Mut
RAM19006-Lung4	PRKDC	AMPL_nonMut
RAM19006-Lung4	SMO	AMPL_nonMut
RAM19006-Lung4	PDGFB	AMPL_nonMut
RAM19006-Lung4	KDM2B	AMPL_nonMut

## Sheet: 1e
Sample	Gene	Status
RAM12.01-Brain10	KDM4C	DEL_nonMut
RAM12.01-Brain1	KDM4C	DEL_nonMut
RAM12.01-Brain2	KDM4C	DEL_nonMut
RAM12.01-Brain3	KDM4C	DEL_nonMut
RAM12.01-Brain4	KDM4C	DEL_nonMut
RAM12.01-Brain9	KDM4C	DEL_nonMut
RAM13004-Liver	CDKN2A	DEL_nonMut
RAM13004-Liver	TCF12	DEL_nonMut
RAM13004-Liver	KDM4C	DEL_nonMut
RAM13004-Liver	ATM	DEL_nonMut
RAM13004-Liver	JAK2	DEL_nonMut
RAM13004-Liver	CD274	DEL_nonMut
RAM13004-Liver	PDCD1LG2	DEL_nonMut
RAM13004-Spleen	RSPO3	DEL_nonMut
RAM13004-Spleen	CDKN2A	DEL_nonMut
RAM13004-Spleen	ESR1	DEL_nonMut
RAM13004-Spleen	LATS1	DEL_Mut
RAM13004-Spleen	QKI	DEL_nonMut
RAM13004-Spleen	MYB	DEL_nonMut
RAM13004-Spleen	PDCD1LG2	DEL_nonMut
RAM13004-Spleen	EZR	DEL_nonMut
RAM13004-Spleen	MTAP	DEL_nonMut
RAM13004-Spleen	IFNGR1	DEL_nonMut
RAM13004-Spleen	ROS1	DEL_nonMut
RAM13004-Spleen	SGK1	DEL_nonMut
RAM13004-Spleen	CD274	DEL_nonMut
RAM13004-Spleen	ECT2L	DEL_nonMut
RAM13004-Spleen	TCF12	DEL_nonMut
RAM13004-Spleen	ATM	DEL_nonMut
RAM13004-Spleen	PTPRK	DEL_nonMut
RAM13004-Spleen	KDM4C	DEL_nonMut
RAM13004-Spleen	GOPC	DEL_nonMut
RAM13004-Spleen	ARID1B	DEL_nonMut
RAM13004-Spleen	TNFAIP3	DEL_nonMut
RAM13004-Spleen	JAK2	DEL_nonMut
RAM13004-Lung	CDKN2A	DEL_nonMut
RAM13004-Lung	KDM4C	DEL_nonMut
RAM13004-Lung	CD274	DEL_nonMut
RAM13004-Lung	MTAP	DEL_nonMut
RAM13004-Lung	ATM	DEL_nonMut
RAM13004-Lung	TCF12	DEL_nonMut
RAM13004-Lung	PDCD1LG2	DEL_nonMut
RAM13004-Lung	JAK2	DEL_nonMut
RAM13004-Cardio	KDM4C	DEL_nonMut
RAM13004-Cardio	CDKN2A	DEL_nonMut
RAM13004-Cardio	CD274	DEL_nonMut
RAM13004-Cardio	PDCD1LG2	DEL_nonMut
RAM13004-Cardio	ATM	DEL_nonMut
RAM13004-Cardio	MTAP	DEL_nonMut
RAM13004-Cardio	TCF12	DEL_nonMut
RAM13004-Cardio	JAK2	DEL_nonMut
RAM14006-Cardio	ESR1	DEL_nonMut
RAM14006-Cardio	MYB	DEL_nonMut
RAM14006-Cardio	ARID1B	DEL_nonMut
RAM14006-Cardio	SGK1	DEL_nonMut
RAM14006-Cardio	PTPRK	DEL_nonMut
RAM14006-Cardio	RSPO3	DEL_Mut
RAM14006-Cardio	TCF12	DEL_nonMut
RAM14006-Cardio	GOPC	DEL_nonMut
RAM14006-Cardio	TNFAIP3	DEL_nonMut
RAM14006-Cardio	QKI	DEL_nonMut
RAM14006-Cardio	IFNGR1	DEL_nonMut
RAM14006-Cardio	ROS1	DEL_nonMut
RAM14006-Cardio	LATS1	DEL_nonMut
RAM14006-Cardio	ECT2L	DEL_nonMut
RAM14006-Cardio	EZR	DEL_nonMut
RAM14006-Liver1	MYB	DEL_nonMut
RAM14006-Liver1	IFNGR1	DEL_nonMut
RAM14006-Liver1	SGK1	DEL_nonMut
RAM14006-Liver1	RSPO3	DEL_Mut
RAM14006-Liver1	PTPRK	DEL_nonMut
RAM14006-Liver1	ECT2L	DEL_nonMut
RAM14006-Liver1	ROS1	DEL_nonMut
RAM14006-Liver1	ESR1	DEL_nonMut
RAM14006-Liver1	TNFAIP3	DEL_nonMut
RAM14006-Liver1	TCF12	DEL_nonMut
RAM14006-Liver1	QKI	DEL_nonMut
RAM14006-Liver1	GOPC	DEL_nonMut
RAM14006-Liver1	ARID1B	DEL_nonMut
RAM14006-Liver1	LATS1	DEL_nonMut
RAM14006-Liver1	EZR	DEL_nonMut
RAM14006-Lung1	SGK1	DEL_nonMut
RAM14006-Lung1	IFNGR1	DEL_nonMut
RAM14006-Lung1	MYB	DEL_nonMut
RAM14006-Lung1	ROS1	DEL_nonMut
RAM14006-Lung1	RSPO3	DEL_Mut
RAM14006-Lung1	QKI	DEL_nonMut
RAM14006-Lung1	ESR1	DEL_nonMut
RAM14006-Lung1	PTPRK	DEL_nonMut
RAM14006-Lung1	ARID1B	DEL_nonMut
RAM14006-Lung1	TCF12	DEL_nonMut
RAM14006-Lung1	TNFAIP3	DEL_nonMut
RAM14006-Lung1	ECT2L	DEL_nonMut
RAM14006-Lung1	GOPC	DEL_nonMut
RAM14006-Lung1	LATS1	DEL_nonMut
RAM14006-Lung1	EZR	DEL_nonMut
RAM14006-Spleen	SGK1	DEL_nonMut
RAM14006-Spleen	MYB	DEL_nonMut
RAM14006-Spleen	RSPO3	DEL_Mut
RAM14006-Spleen	ARID1B	DEL_nonMut
RAM14006-Spleen	PTPRK	DEL_nonMut
RAM14006-Spleen	QKI	DEL_nonMut
RAM14006-Spleen	ECT2L	DEL_nonMut
RAM14006-Spleen	TNFAIP3	DEL_nonMut
RAM14006-Spleen	TCF12	DEL_nonMut
RAM14006-Spleen	IFNGR1	DEL_nonMut
RAM14006-Spleen	EZR	DEL_nonMut
RAM14006-Spleen	LATS1	DEL_nonMut
RAM14006-Spleen	ESR1	DEL_nonMut
RAM14006-Spleen	ROS1	DEL_nonMut
RAM14006-Spleen	GOPC	DEL_nonMut
RAM19001-ST	ATM	DEL_nonMut
RAM19001-Lung1	ATM	DEL_nonMut
RAM19001-Lung2	ATM	DEL_nonMut
RAM19001-pleura	BRCA1	DEL_Mut
RAM19001-LN	ATM	DEL_nonMut
RAM19001-LN	MTAP	DEL_nonMut
RAM19001-LN	JAK2	DEL_nonMut
RAM19001-LN	CD274	DEL_nonMut
RAM19001-LN	KDM4C	DEL_nonMut
RAM19001-LN	CDKN2A	DEL_nonMut
RAM19001-LN	PDCD1LG2	DEL_nonMut
RAM19001-Liver1	ATM	DEL_nonMut
RAM19005-ST1	IFNGR1	DEL_nonMut
RAM19005-ST1	ARID1B	DEL_nonMut
RAM19005-ST1	TNFAIP3	DEL_nonMut
RAM19005-ST1	KIF5B	DEL_nonMut
RAM19005-ST1	PTPRK	DEL_nonMut
RAM19005-ST1	SGK1	DEL_nonMut
RAM19005-ST1	QKI	DEL_nonMut
RAM19005-ST1	GOPC	DEL_nonMut
RAM19005-ST1	ROS1	DEL_nonMut
RAM19005-ST1	ESR1	DEL_nonMut
RAM19005-ST1	MLLT10	DEL_nonMut
RAM19005-ST1	MYB	DEL_nonMut
RAM19005-ST1	RSPO3	DEL_nonMut
RAM19005-ST1	KLF6	DEL_nonMut
RAM19005-ST1	ECT2L	DEL_nonMut
RAM19005-ST1	LATS1	DEL_nonMut
RAM19005-ST1	EZR	DEL_nonMut
RAM19005-ST2	MYB	DEL_nonMut
RAM19005-ST2	GOPC	DEL_nonMut
RAM19005-ST2	KIF5B	DEL_nonMut
RAM19005-ST2	LATS1	DEL_nonMut
RAM19005-ST2	IFNGR1	DEL_nonMut
RAM19005-ST2	QKI	DEL_nonMut
RAM19005-ST2	ECT2L	DEL_nonMut
RAM19005-ST2	TNFAIP3	DEL_nonMut
RAM19005-ST2	ARID1B	DEL_nonMut
RAM19005-ST2	PTPRK	DEL_nonMut
RAM19005-ST2	RSPO3	DEL_nonMut
RAM19005-ST2	ESR1	DEL_nonMut
RAM19005-ST2	SGK1	DEL_nonMut
RAM19005-ST2	KLF6	DEL_nonMut
RAM19005-ST2	MLLT10	DEL_nonMut
RAM19005-ST2	EZR	DEL_nonMut
RAM19005-ST2	ROS1	DEL_nonMut
RAM19005-ST3	ARID1B	DEL_nonMut
RAM19005-ST3	ESR1	DEL_nonMut
RAM19005-ST3	PTPRK	DEL_nonMut
RAM19005-ST3	QKI	DEL_nonMut
RAM19005-ST3	IFNGR1	DEL_nonMut
RAM19005-ST3	MLLT10	DEL_nonMut
RAM19005-ST3	RSPO3	DEL_nonMut
RAM19005-ST3	GOPC	DEL_nonMut
RAM19005-ST3	TNFAIP3	DEL_nonMut
RAM19005-ST3	SGK1	DEL_nonMut
RAM19005-ST3	LATS1	DEL_nonMut
RAM19005-ST3	ECT2L	DEL_nonMut
RAM19005-ST3	KIF5B	DEL_nonMut
RAM19005-ST3	EZR	DEL_nonMut
RAM19005-ST3	KLF6	DEL_nonMut
RAM19005-ST3	MYB	DEL_nonMut
RAM19005-ST3	ROS1	DEL_nonMut
RAM19005-Thyroid	PTPRK	DEL_nonMut
RAM19005-Thyroid	IFNGR1	DEL_nonMut
RAM19005-Thyroid	SGK1	DEL_nonMut
RAM19005-Thyroid	RSPO3	DEL_nonMut
RAM19005-Thyroid	ESR1	DEL_nonMut
RAM19005-Thyroid	EZR	DEL_nonMut
RAM19005-Thyroid	TNFAIP3	DEL_nonMut
RAM19005-Thyroid	ECT2L	DEL_nonMut
RAM19005-Thyroid	KIF5B	DEL_nonMut
RAM19005-Thyroid	GOPC	DEL_nonMut
RAM19005-Thyroid	QKI	DEL_nonMut
RAM19005-Thyroid	LATS1	DEL_nonMut
RAM19005-Thyroid	ARID1B	DEL_nonMut
RAM19005-Thyroid	MYB	DEL_nonMut
RAM19005-Thyroid	ROS1	DEL_nonMut
RAM19005-Thyroid	KLF6	DEL_nonMut
RAM19005-Thyroid	MLLT10	DEL_nonMut
RAM19005-LN1	TNFAIP3	DEL_nonMut
RAM19005-LN1	RSPO3	DEL_nonMut
RAM19005-LN1	ESR1	DEL_nonMut
RAM19005-LN1	SGK1	DEL_nonMut
RAM19005-LN1	IFNGR1	DEL_nonMut
RAM19005-LN1	ARID1B	DEL_nonMut
RAM19005-LN1	EZR	DEL_nonMut
RAM19005-LN1	MYB	DEL_nonMut
RAM19005-LN1	LATS1	DEL_nonMut
RAM19005-LN1	ECT2L	DEL_nonMut
RAM19005-LN1	GOPC	DEL_nonMut
RAM19005-LN1	KIF5B	DEL_nonMut
RAM19005-LN1	ROS1	DEL_nonMut
RAM19005-LN1	MLLT10	DEL_nonMut
RAM19005-LN1	PTPRK	DEL_nonMut
RAM19005-LN1	QKI	DEL_nonMut
RAM19005-LN1	KLF6	DEL_nonMut
RAM19005-LN2	SGK1	DEL_nonMut
RAM19005-LN2	IFNGR1	DEL_nonMut
RAM19005-LN2	GOPC	DEL_nonMut
RAM19005-LN2	MYB	DEL_nonMut
RAM19005-LN2	ROS1	DEL_nonMut
RAM19005-LN2	ECT2L	DEL_nonMut
RAM19005-LN2	RSPO3	DEL_nonMut
RAM19005-LN2	KIF5B	DEL_nonMut
RAM19005-LN2	PTPRK	DEL_nonMut
RAM19005-LN2	TNFAIP3	DEL_nonMut
RAM19005-LN2	ARID1B	DEL_nonMut
RAM19005-LN2	LATS1	DEL_nonMut
RAM19005-LN2	MLLT10	DEL_nonMut
RAM19005-LN2	EZR	DEL_nonMut
RAM19005-LN2	ESR1	DEL_nonMut
RAM19005-LN2	KLF6	DEL_nonMut
RAM19005-LN2	QKI	DEL_nonMut
RAM19005-Cardio	ECT2L	DEL_nonMut
RAM19005-Cardio	RSPO3	DEL_nonMut
RAM19005-Cardio	KIF5B	DEL_nonMut
RAM19005-Cardio	EZR	DEL_nonMut
RAM19005-Cardio	IFNGR1	DEL_nonMut
RAM19005-Cardio	ARID1B	DEL_nonMut
RAM19005-Cardio	PTPRK	DEL_nonMut
RAM19005-Cardio	SGK1	DEL_nonMut
RAM19005-Cardio	GOPC	DEL_nonMut
RAM19005-Cardio	ROS1	DEL_nonMut
RAM19005-Cardio	QKI	DEL_nonMut
RAM19005-Cardio	ESR1	DEL_nonMut
RAM19005-Cardio	MLLT10	DEL_nonMut
RAM19005-Cardio	KLF6	DEL_nonMut
RAM19005-Cardio	MYB	DEL_nonMut
RAM19005-Cardio	TNFAIP3	DEL_nonMut
RAM19005-Cardio	LATS1	DEL_nonMut
RAM19005-ST4	ARID1B	DEL_nonMut
RAM19005-ST4	ROS1	DEL_nonMut
RAM19005-ST4	IFNGR1	DEL_nonMut
RAM19005-ST4	SGK1	DEL_nonMut
RAM19005-ST4	TNFAIP3	DEL_nonMut
RAM19005-ST4	ECT2L	DEL_nonMut
RAM19005-ST4	KIF5B	DEL_nonMut
RAM19005-ST4	ESR1	DEL_nonMut
RAM19005-ST4	GOPC	DEL_nonMut
RAM19005-ST4	MLLT10	DEL_nonMut
RAM19005-ST4	KLF6	DEL_nonMut
RAM19005-ST4	PTPRK	DEL_nonMut
RAM19005-ST4	RSPO3	DEL_nonMut
RAM19005-ST4	EZR	DEL_nonMut
RAM19005-ST4	MYB	DEL_nonMut
RAM19005-ST4	LATS1	DEL_nonMut
RAM19005-ST4	QKI	DEL_nonMut
RAM19005-Adrenal1	KLF6	DEL_nonMut
RAM19005-Adrenal1	IFNGR1	DEL_nonMut
RAM19005-Adrenal1	MLLT10	DEL_nonMut
RAM19005-Adrenal1	SGK1	DEL_nonMut
RAM19005-Adrenal1	ROS1	DEL_nonMut
RAM19005-Adrenal1	ARID1B	DEL_nonMut
RAM19005-Adrenal1	TNFAIP3	DEL_nonMut
RAM19005-Adrenal1	KIF5B	DEL_nonMut
RAM19005-Adrenal1	RSPO3	DEL_nonMut
RAM19005-Adrenal1	ESR1	DEL_nonMut
RAM19005-Adrenal1	GOPC	DEL_nonMut
RAM19005-Adrenal1	EZR	DEL_nonMut
RAM19005-Adrenal1	QKI	DEL_nonMut
RAM19005-Adrenal1	ECT2L	DEL_nonMut
RAM19005-Adrenal1	PTPRK	DEL_nonMut
RAM19005-Adrenal1	MYB	DEL_nonMut
RAM19005-Adrenal1	LATS1	DEL_nonMut
RAM19005-Adrenal2	IFNGR1	DEL_nonMut
RAM19005-Adrenal2	SGK1	DEL_nonMut
RAM19005-Adrenal2	TNFAIP3	DEL_nonMut
RAM19005-Adrenal2	MLLT10	DEL_nonMut
RAM19005-Adrenal2	KIF5B	DEL_nonMut
RAM19005-Adrenal2	ROS1	DEL_nonMut
RAM19005-Adrenal2	RSPO3	DEL_nonMut
RAM19005-Adrenal2	GOPC	DEL_nonMut
RAM19005-Adrenal2	ARID1B	DEL_nonMut
RAM19005-Adrenal2	ESR1	DEL_nonMut
RAM19005-Adrenal2	ECT2L	DEL_nonMut
RAM19005-Adrenal2	EZR	DEL_nonMut
RAM19005-Adrenal2	KLF6	DEL_nonMut
RAM19005-Adrenal2	QKI	DEL_nonMut
RAM19005-Adrenal2	PTPRK	DEL_nonMut
RAM19005-Adrenal2	MYB	DEL_nonMut
RAM19005-Adrenal2	LATS1	DEL_nonMut
RAM19005-Gallbladder	ROS1	DEL_nonMut
RAM19005-Gallbladder	IFNGR1	DEL_nonMut
RAM19005-Gallbladder	KIF5B	DEL_nonMut
RAM19005-Gallbladder	MLLT10	DEL_nonMut
RAM19005-Gallbladder	EZR	DEL_nonMut
RAM19005-Gallbladder	ARID1B	DEL_nonMut
RAM19005-Gallbladder	RSPO3	DEL_nonMut
RAM19005-Gallbladder	ESR1	DEL_nonMut
RAM19005-Gallbladder	SGK1	DEL_nonMut
RAM19005-Gallbladder	MYB	DEL_nonMut
RAM19005-Gallbladder	KLF6	DEL_nonMut
RAM19005-Gallbladder	TNFAIP3	DEL_nonMut
RAM19005-Gallbladder	ECT2L	DEL_nonMut
RAM19005-Gallbladder	QKI	DEL_nonMut
RAM19005-Gallbladder	GOPC	DEL_nonMut
RAM19005-Gallbladder	LATS1	DEL_nonMut
RAM19005-Gallbladder	PTPRK	DEL_nonMut
RAM19006-Brain	KIF5B	DEL_nonMut
RAM19006-Brain	ARID1B	DEL_nonMut
RAM19006-Brain	ROS1	DEL_nonMut
RAM19006-Brain	SGK1	DEL_nonMut
RAM19006-Brain	EZR	DEL_nonMut
RAM19006-Brain	ESR1	DEL_nonMut
RAM19006-Brain	TNFAIP3	DEL_nonMut
RAM19006-Brain	PDCD1LG2	DEL_nonMut
RAM19006-Brain	IFNGR1	DEL_nonMut
RAM19006-Brain	MYB	DEL_nonMut
RAM19006-Brain	MTAP	DEL_nonMut
RAM19006-Brain	KLF6	DEL_nonMut
RAM19006-Brain	GOPC	DEL_nonMut
RAM19006-Brain	CD274	DEL_nonMut
RAM19006-Brain	RSPO3	DEL_nonMut
RAM19006-Brain	LATS1	DEL_nonMut
RAM19006-Brain	ECT2L	DEL_nonMut
RAM19006-Brain	QKI	DEL_nonMut
RAM19006-Brain	MLLT10	DEL_nonMut
RAM19006-Brain	CDKN2A	DEL_nonMut
RAM19006-Brain	PTPRK	DEL_nonMut
RAM19006-Brain	KDM4C	DEL_nonMut
RAM19006-Brain	BRCA1	DEL_nonMut
RAM19006-Brain	ATM	DEL_nonMut
RAM19006-Brain	JAK2	DEL_nonMut
RAM19006-Lung3	PDCD1LG2	DEL_nonMut
RAM19006-Lung3	MTAP	DEL_nonMut
RAM19006-Lung3	KIF5B	DEL_nonMut
RAM19006-Lung3	CD274	DEL_nonMut
RAM19006-Lung3	MLLT10	DEL_nonMut
RAM19006-Lung3	BRCA1	DEL_nonMut
RAM19006-Lung3	CDKN2A	DEL_nonMut
RAM19006-Lung3	KLF6	DEL_nonMut
RAM19006-Lung3	JAK2	DEL_nonMut
RAM19006-Lung3	KDM4C	DEL_nonMut
RAM19006-Lung3	ATM	DEL_nonMut
RAM19006-Lung2	PDCD1LG2	DEL_nonMut
RAM19006-Lung2	KIF5B	DEL_nonMut
RAM19006-Lung2	MLLT10	DEL_nonMut
RAM19006-Lung2	KLF6	DEL_nonMut
RAM19006-Lung2	CDKN2A	DEL_nonMut
RAM19006-Lung2	CD274	DEL_nonMut
RAM19006-Lung2	MTAP	DEL_nonMut
RAM19006-Lung2	KDM4C	DEL_nonMut
RAM19006-Lung2	JAK2	DEL_nonMut
RAM19006-Lung2	ATM	DEL_nonMut
RAM19006-LN1	ATM	DEL_nonMut
RAM19006-LN1	BRCA1	DEL_nonMut

## Sheet: 1f
Sample	Gene	VAF/NAF Ratio
RAM12.01-Brain1	SETD1B	0.5625
RAM12.01-Brain1	BRAF	0.960784
RAM12.01-Brain2	SETD1B	1.12766
RAM12.01-Brain2	BRAF	0.960784
RAM12.01-Brain3	SETD1B	0.785714
RAM12.01-Brain3	BRAF	5.66667
RAM12.01-Brain4	SETD1B	0.724138
RAM12.01-Brain4	BRAF	1.22222
RAM12.01-Brain5	SETD1B	0.851852
RAM12.01-Brain5	BRAF	1.04082
RAM12.01-Brain9	SETD1B	0.587302
RAM12.01-Brain9	BRAF	4.88235
RAM13003-Lung	BRAF	4.26316
RAM13003-Spleen	BRAF	2.22581
RAM13003-Spleen	BRAF	2.33333
RAM13003-Brain	BRAF	1.77778
RAM13003-Brain	BRAF	1.85714
RAM13003-Liver	BRAF	0.818182
RAM13003-Liver	BRAF	0.785714
RAN14001-Lung	BRAF	0.470588
RAN14001-Spleen	BRAF	0.923077
RAM14006-LN1	RELN	1.04082
RAM14006-LN2	RELN	1.85714
RAM14006-Lung2	RELN	1
RAM14006-Brain	MGAM	0.0752688
RAM14006-Adrenal	RELN	1.22222
RAM19003-Brain	BRAF	1.38095
RAM19003-Liver1	BRAF	2.57143
RAM19003-Liver2	BRAF	0.666667
RAM19003-Omentum1	BRAF	2.7037
RAM19003-Omentum2	BRAF	11.5
RAM19003-Omentum3	BRAF	2.84615
RAM19003-Omentum4	BRAF	2.44828
RAM19003-Peritoneum	BRAF	2.22581
RAM19005-ST1	KEL	0.388889
RAM19005-ST1	RELN	0.428571
RAM19005-ST1	BRAF	1.32558
RAM19005-ST2	BRAF	1.43902
RAM19005-ST2	KEL	0.369863
RAM19005-ST2	RELN	0.428571
RAM19005-ST3	BRAF	1.77778
RAM19005-ST3	KEL	0.388889
RAM19005-ST3	RELN	0.388889
RAM19005-Thyroid	BRAF	1.77778
RAM19005-Thyroid	RELN	0.388889
RAM19005-Thyroid	KEL	0.351351
RAM19005-LN1	RELN	0.470588
RAM19005-LN1	KEL	0.408451
RAM19005-LN1	BRAF	1.5
RAM19005-LN2	BRAF	1.17391
RAM19005-LN2	RELN	0.428571
RAM19005-LN2	KEL	0.408451
RAM19005-Cardio	KEL	0.333333
RAM19005-Cardio	BRAF	0.960784
RAM19005-Cardio	RELN	0.315789
RAM19005-ST4	BRAF	1.5
RAM19005-ST4	KEL	0.369863
RAM19005-ST4	RELN	0.388889
RAM19005-Adrenal2	KEL	0.351351
RAM19005-Adrenal2	BRAF	1.32558
RAM19005-Adrenal2	RELN	0.428571
RAM19005-Gallbladder	RELN	0.408451
RAM19005-Gallbladder	BRAF	1.7027
RAM19005-Gallbladder	KEL	0.428571
RAM19006-Lung1	RAD51B	0.162791
RAM19006-Lung1	TERT	0.176471
RAM19006-Lung1	RELN	0.149425
RAM19006-Lung1	BRAF	0.449275
RAM19006-Lung1	KEL	0.190476
RAM19006-Lung1	MGAM	0.149425
RAM19006-Lung1	RELN	0.162791
RAM19006-Lung1	CREB3L2	0.149425
RAM19006-Lung1	MGAM	0.136364
RAM19006-Lung3	CREB3L2	0.204819
RAM19006-Lung2	CREB3L2	0.0752688
RAM19006-Lung2	RELN	0.0752688
RAM19006-Lung2	BRAF	0.190476
RAM19006-Lung2	RELN	0.0638298
RAM19006-LN1	RELN	0.176471
RAM19006-LN1	RELN	0.0869565
RAM19006-LN1	MGAM	0.111111
RAM19006-LN1	CREB3L2	0.149425
RAM19006-LN1	KEL	0.0989011
RAM19006-LN1	TERT	0.136364
RAM19006-LN1	BRAF	0.351351
RAM19006-LN1	RAD51B	0.149425
RAM19006-LN2	RELN	0.136364
RAM19006-LN2	MGAM	0.149425
RAM19006-LN2	RELN	0.136364
RAM19006-LN2	TERT	0.204819
RAM19006-LN2	KEL	0.123596
RAM19006-LN2	CREB3L2	0.162791
RAM19006-LN2	BRAF	0.428571
RAM19006-LN2	RAD51B	0.234568
RAM19006-LN3	BRAF	0.298701
RAM19006-LN3	TERT	0.190476
RAM19006-LN3	RELN	0.136364
RAM19006-LN3	MGAM	0.149425
RAM19006-LN3	RELN	0.0989011
RAM19006-LN3	KEL	0.0989011
RAM19006-LN3	CREB3L2	0.176471
RAM19006-LN3	RAD51B	0.176471
RAM19006-LN3	MGAM	0.111111
RAM19006-Lung4	CREB3L2	0.162791
RAM19006-Lung4	BRAF	0.315789
RAM19006-Lung4	MGAM	0.149425
RAM19006-Lung4	RAD51B	0.136364
RAM19006-Lung4	TERT	0.162791
RAM19006-Lung4	RELN	0.123596
RAM19006-Lung4	MGAM	0.123596
RAM19006-Lung4	RELN	0.162791
RAM19006-Lung4	KEL	0.176471

## Sheet: 1g
Sample	Mutation type	Copy number status	Allelic status					Signature	Proportion
RAM13004-Liver	Frame_Shift_Ins	DEL	Mut_DEL					ID1	0.352095
RAM13004-Spleen	Frame_Shift_Ins	DEL	Mut_DEL					ID7	0.535183
RAM13004-Lung	Frame_Shift_Ins	DEL	Mut_DEL					ID18	0.112722
RAM13004-Cardio	Frame_Shift_Ins	DEL	Mut_DEL
RAM19002-ST.A	Frame_Shift_Del	DEL	Mut_DEL
RAM19002-ST.B	Frame_Shift_Del	DEL	Mut_DEL
RAM19002-ST.C	Frame_Shift_Del	DEL	Mut_DEL
RAM19002-Liver1.A	Frame_Shift_Del	DEL	Mut_DEL
RAM19002-Liver1.B	Frame_Shift_Del	DEL	Mut_DEL
RAM19002-Liver3.A	Frame_Shift_Del	DEL	Mut_DEL
RAM19002-Liver3.B	Multi_Hit	DEL	Mut_DEL
RAM19002-Liver3.C	Frame_Shift_Del	DEL	Mut_DEL
RAM14006-LN1	Frame_Shift_Ins	DEL	Mut_DEL
RAM14006-Lung2	Start_Codon_SNP	DEL	Mut_DEL
RAM14006-Liver1	Start_Codon_SNP	DEL	Mut_DEL
RAM14006-Lung1	Start_Codon_SNP	DEL	Mut_DEL
RAM14006-Spleen	Missense_Mutation	DEL	Mut_DEL
