# Supplementary material for: Multi-organ landscape of therapy-resistant melanoma
Source: Nat Med. 2023 Apr 27;29(5):1123–34. doi: 10.1038/s41591-023-02304-9 (PMC10202813; doi:10.1038/s41591-023-02304-9)
Supplement: Source Data Fig. 2 — Statistical source data. [file 41591_2023_2304_MOESM4_ESM.xlsx]

## Sheet: 2b-c
SBS signatures for early mutations
	RAM12.01-Brain10	RAM12.01-Brain1	RAM12.01-Brain2	RAM12.01-Brain3	RAM12.01-Brain4	RAM12.01-Brain5	RAM12.01-LN	RAM12.01-Brain9	RAM13003-Lung	RAM13003-Spleen	RAM13003-Brain	RAM13003-Liver	RAM13004-Liver	RAM13004-Spleen	RAM13004-Lung	RAM13004-Cardio	RAN14001-Lung	RAN14001-Spleen	RAM14006-ST	RAM14006-Cardio	RAM14006-LN1	RAM14006-Liver2	RAM14006-LN2	RAM14006-Lung2	RAM14006-Liver1	RAM14006-Lung1	RAM14006-Brain	RAM14006-Adrenal	RAM14006-Spleen	RAM19001-ST	RAM19001-Lung1	RAM19001-Lung2	RAM19001-pleura	RAM19001-LN	RAM19001-Liver1	RAM19001-Liver2	RAM19002-ST.A	RAM19002-ST.B	RAM19002-ST.C	RAM19002-Liver1.A	RAM19002-Liver1.B	RAM19002-Liver2.A	RAM19002-Liver2.B	RAM19002-Liver2.C	RAM19002-Liver3.A	RAM19002-Liver3.B	RAM19002-Liver3.C	RAM19003-Brain	RAM19003-Liver1
SBS7a	0.352358	0.375514	0.37584	0.38833	0.379172	0.390164	0	0.373821	0.59053	0.580086	0.578016	0.474008	0.539462	0.423492	0.504457	0.510507	0	0	0.46204	0.473306	0.485404	0.443989	0.426974	0.408485	0.47066	0.483086	0.495463	0.434163	0.450391	0.54552	0.478696	0.474967	0.47874	0.486094	0.506863	0.494661	0.58368	0.584796	0.584541	0.581871	0.578655	0.43672	0.55264	0.591574	0.586952	0.5885	0.586102	0.433945	0.403393
SBS7b	0.349909	0.368882	0.36269	0.345964	0.348284	0.354727	0	0.345566	0.335188	0.343163	0.348289	0.36672	0.22204	0.339534	0.249802	0.246903	0	0	0.212711	0.31924	0.246595	0.302499	0.297577	0.333497	0.338619	0.290877	0.324959	0.26978	0.351885	0.337538	0.399697	0.412887	0.41297	0.391479	0.378699	0.385151	0.349749	0.349629	0.350934	0.350806	0.354917	0.400814	0.397791	0.348782	0.343794	0.337851	0.34414	0.496738	0.453231
SBS87	0	0	0	0	0	0	0	0	0	0	0	0.0807111	0	0	0	0	0	0	0	0.0640485	0	0.0785873	0	0.064963	0	0	0	0	0	0	0	0	0	0	0	0	0	0	0	0	0	0	0	0	0	0	0	0	0
SBS signatures for intermediate mutations
	RAM12.01-Brain10	RAM12.01-Brain1	RAM12.01-Brain2	RAM12.01-Brain3	RAM12.01-Brain4	RAM12.01-Brain5	RAM12.01-LN	RAM12.01-Brain9	RAM13003-Lung	RAM13003-Spleen	RAM13003-Brain	RAM13003-Liver	RAM13004-Liver	RAM13004-Spleen	RAM13004-Lung	RAM13004-Cardio	RAN14001-Lung	RAN14001-Spleen	RAM14006-ST	RAM14006-Cardio	RAM14006-LN1	RAM14006-Liver2	RAM14006-LN2	RAM14006-Lung2	RAM14006-Liver1	RAM14006-Lung1	RAM14006-Brain	RAM14006-Adrenal	RAM14006-Spleen	RAM19001-ST	RAM19001-Lung1	RAM19001-Lung2	RAM19001-pleura	RAM19001-LN	RAM19001-Liver1	RAM19001-Liver2	RAM19002-ST.A	RAM19002-ST.B	RAM19002-ST.C	RAM19002-Liver1.A	RAM19002-Liver1.B	RAM19002-Liver2.A	RAM19002-Liver2.B	RAM19002-Liver2.C	RAM19002-Liver3.A	RAM19002-Liver3.B	RAM19002-Liver3.C	RAM19003-Brain	RAM19003-Liver1
SBS7a	0.352358	0.375514	0.37584	0.38833	0.379172	0.390164	0	0.373821	0.59053	0.580086	0.578016	0.474008	0.539462	0.423492	0.504457	0.510507	0	0	0.46204	0.473306	0.485404	0.443989	0.426974	0.408485	0.47066	0.483086	0.495463	0.434163	0.450391	0.54552	0.478696	0.474967	0.47874	0.486094	0.506863	0.494661	0.58368	0.584796	0.584541	0.581871	0.578655	0.43672	0.55264	0.591574	0.586952	0.5885	0.586102	0.433945	0.403393
SBS7b	0.349909	0.368882	0.36269	0.345964	0.348284	0.354727	0	0.345566	0.335188	0.343163	0.348289	0.36672	0.22204	0.339534	0.249802	0.246903	0	0	0.212711	0.31924	0.246595	0.302499	0.297577	0.333497	0.338619	0.290877	0.324959	0.26978	0.351885	0.337538	0.399697	0.412887	0.41297	0.391479	0.378699	0.385151	0.349749	0.349629	0.350934	0.350806	0.354917	0.400814	0.397791	0.348782	0.343794	0.337851	0.34414	0.496738	0.453231
SBS signatures for late mutations
	RAM12.01-Brain10	RAM12.01-Brain1	RAM12.01-Brain2	RAM12.01-Brain3	RAM12.01-Brain4	RAM12.01-Brain5	RAM12.01-LN	RAM12.01-Brain9	RAM13003-Lung	RAM13003-Spleen	RAM13003-Brain	RAM13003-Liver	RAM13004-Liver	RAM13004-Spleen	RAM13004-Lung	RAM13004-Cardio	RAN14001-Lung	RAN14001-Spleen	RAM14006-ST	RAM14006-Cardio	RAM14006-LN1	RAM14006-Liver2	RAM14006-LN2	RAM14006-Lung2	RAM14006-Liver1	RAM14006-Lung1	RAM14006-Brain	RAM14006-Adrenal	RAM14006-Spleen	RAM19001-ST	RAM19001-Lung1	RAM19001-Lung2	RAM19001-pleura	RAM19001-LN	RAM19001-Liver1	RAM19001-Liver2	RAM19002-ST.A	RAM19002-ST.B	RAM19002-ST.C	RAM19002-Liver1.A	RAM19002-Liver1.B	RAM19002-Liver2.A	RAM19002-Liver2.B	RAM19002-Liver2.C	RAM19002-Liver3.A	RAM19002-Liver3.B	RAM19002-Liver3.C	RAM19003-Brain	RAM19003-Liver1
SBS3	0.302136	0.130165	0	0	0.287308	0	0	0.638653	0	0	0.0658916	0	0	0	0.0666041	0.139767	0	0	0	0	0.279163	0.288962	0	0	0	0	0	0	0	0	0	0	0.181423	0	0	0	0	0	0	0	0	0	0	0	0	0.0989013	0	0	0.372821
SBS5	0.1344	0.201898	0.226884	0.356048	0	0.240696	0.352848	0	0	0	0	0	0	0	0	0	0	0	0	0.528101	0	0	0.270977	0	0	0.0866533	0.124251	0.205956	0.246287	0	0	0	0	0	0	0.233081	0	0	0	0	0	0	0	0	0	0	0	0.172929	0
SBS7a	0	0	0.0895473	0	0	0	0	0.127698	0.38739	0.413333	0.313168	0	0.0846409	0	0.221843	0.383167	0.381098	0.516828	0	0	0	0	0	0	0	0	0.159613	0	0	0	0	0.261506	0.349388	0.168231	0.399455	0.293948	0.2986	0.126897	0.28272	0.560773	0.504445	0	0	0.481474	0.594764	0.599709	0.435091	0.142157	0.200081
SBS7b	0	0	0.0720155	0	0.188652	0	0	0	0.320318	0.427353	0.20507	0.151144	0.326343	0.274248	0	0.125752	0.242504	0.184744	0	0.181538	0	0	0	0	0.21168	0	0.105783	0	0.134634	0.54908	0.20094	0.141219	0.200691	0.204912	0.068899	0	0.183755	0	0	0.296404	0.310058	0	0.426017	0.109002	0	0	0.159972	0.26673	0.0856392
SBS9	0	0	0	0	0	0	0	0	0	0	0	0	0.29254	0	0.181	0.252087	0	0	0	0	0	0.246652	0	0	0	0	0	0	0	0	0	0	0	0	0	0	0	0	0	0	0	0	0	0	0	0	0	0.199313	0.207253
SBS11	0	0	0	0	0	0	0	0	0	0	0	0	0	0.135633	0.135282	0	0	0	0	0	0	0	0	0	0	0	0	0	0	0	0	0	0	0.155621	0.0697801	0	0	0	0	0	0.0711333	0	0.117388	0	0	0	0.0615505	0.1196	0
SBS26	0	0.110715	0	0	0.0688864	0	0.117994	0	0	0	0	0	0	0.147555	0	0	0	0	0.136875	0.0952236	0.248648	0.161597	0.343522	0.318731	0.0664247	0	0.066415	0.357234	0.239176	0	0	0	0	0	0	0	0.0966271	0.161665	0.11877	0	0	0.141488	0	0	0	0	0	0	0
SBS30	0	0	0	0	0	0	0	0	0.114088	0	0.134182	0	0	0	0.0708339	0	0.125052	0	0	0	0	0	0	0	0	0	0	0	0	0.0860915	0.110091	0.0640319	0	0	0	0	0	0	0	0	0	0.0623165	0.119519	0	0	0.0738215	0	0	0
SBS31	0	0.250797	0	0.0815313	0	0	0	0	0	0	0.165609	0.324	0	0	0	0	0	0	0.234629	0	0	0	0	0	0.222348	0	0	0.101556	0.129927	0	0	0.179265	0	0	0	0.129812	0	0.172454	0	0	0	0	0	0.152878	0.141385	0	0	0	0
SBS87	0	0	0	0	0	0.176513	0.161754	0	0	0	0	0	0.0729919	0	0	0	0	0	0	0	0.107908	0	0.0600168	0.0646397	0	0.142453	0	0	0	0	0.0715763	0	0	0	0	0	0.0629761	0	0.0651246	0	0	0	0	0	0	0	0	0	0
[truncated: 25 more columns]

## Sheet: 2d
	Pt1-baseline	Pt2-baseline	Pt3-baseline	Pt18-baseline	Pt19-baseline	Pt4-baseline	Pt5-baseline	Pt6-baseline	Pt21-baseline	Pt24-baseline	Pt22-baseline1	Pt20-baseline	Pt7-baseline	Pt8-baseline	Pt23-baseline	Pt9-baseline	Pt10-baseline2	Pt10-baseline	Pt29-baseline-BRAFiMEKi	Pt26-baseline	Pt11-baseline	Pt12-baseline	Pt13-baseline	Pt25-baseline	Pt27-baseline	Pt16-baseline	Pt17-baseline	Pt14-baseline	Pt15-baseline	Pt23-DDP3C	Pt23-DDP1A	Pt23-DDP5E	Pt23-DDP2B	Pt23-DDP4D	Pt23-DDP6F	Pt29-DDP	Pt27-DP1	Pt13-DP2	Pt26-DP1	Pt26-DP2	Pt4-DP1	Pt16-DP1	Pt21-DDP2	Pt21-DDP1	Pt21-DP2	Pt21-DP1	Pt6-DP2	Pt6-DP1	Pt19-DDP1
SBS3	0	0	0	0	0	0	0	0	0	0	0	0	0	0	0	0	0	0	0	0	0	0	0	0	0	0	0	0	0	0	0.0806047	0.276287	0.182342	0	0	0	0	0	0	0	0	0	0	0	0	0.0704383	0	0	0.131498
SBS5	0	0	0	0	0	0	0	0	0	0	0	0	0	0	0	0	0	0	0	0	0	0	0	0	0	0	0	0	0	0	0	0	0	0.176287	0	0	0	0	0	0	0	0.180128	0	0	0	0	0	0	0
SBS6	0	0	0	0	0	0	0	0	0	0	0	0	0	0	0	0	0	0	0	0	0	0	0	0	0	0	0	0	0	0	0	0	0	0	0	0	0	0.220504	0	0	0	0	0	0.2171	0	0	0	0	0
SBS7a	0.494741	0.489335	0.310188	0.410834	0.549472	0.399986	0.380973	0.455445	0.0976615	0.666824	0.439692	0.262431	0.364213	0.400619	0.471812	0.48393	0.437499	0.43734	0.347184	0.200627	0.494786	0.39401	0.54714	0.560446	0.376645	0.391152	0.333134	0.407856	0.470087	0.24656	0.0830014	0.255608	0.27152	0.196372	0.270403	0.0713342	0.201173	0	0.223726	0.208838	0.263522	0.221516	0	0	0	0	0.340914	0.100146	0.0557364
SBS7b	0.331774	0.378165	0.351241	0.375869	0.356681	0.47292	0.434296	0.342231	0.0897857	0.2128	0.429165	0.293838	0.39175	0.427148	0.470927	0.356631	0.415706	0.415519	0.345828	0.433776	0.436699	0.44812	0.381771	0.406044	0.340579	0.279855	0.31305	0.396602	0.447093	0.15441	0.184847	0.0741302	0.22404	0.294931	0.0333086	0.171444	0.200661	0.143612	0	0.230018	0.138812	0	0	0	0	0	0.349876	0.25468	0.279595
SBS11	0	0	0	0	0	0	0	0	0	0	0	0	0	0	0	0	0	0	0	0	0	0	0	0	0	0	0.104587	0	0	0	0	0	0	0	0	0	0	0	0	0.095664	0	0.0709363	0	0	0	0	0	0	0
SBS15	0	0	0	0	0	0	0	0	0	0	0	0	0	0	0	0	0	0	0	0	0	0	0	0	0	0	0	0	0	0	0	0	0	0	0.132873	0	0.18509	0.0619496	0.0795945	0	0.190438	0	0.0889825	0	0	0.0856422	0	0	0
SBS20	0	0	0	0	0	0	0	0	0	0	0	0	0	0	0	0	0	0	0	0	0	0	0	0	0	0	0	0	0	0	0	0	0	0	0	0	0	0	0	0	0	0	0	0	0	0	0.342926	0.222926	0
SBS26	0	0	0	0	0	0	0	0	0	0	0	0	0	0	0	0	0	0	0	0	0	0	0	0	0	0	0	0	0	0.280605	0	0	0	0	0	0	0.132873	0	0	0	0	0	0.0607031	0.134062	0.277669	0.171561	0	0	0
SBS31	0	0	0	0	0	0	0	0	0	0	0	0.0914457	0	0	0	0	0	0	0	0	0	0	0	0	0	0	0	0	0	0	0	0	0	0	0	0.109883	0.0867715	0	0.533313	0.31005	0	0.29679	0.152129	0.349956	0.258975	0.379279	0	0	0
SBS87	0	0	0.0769709	0	0.0657327	0.0741002	0	0	0	0	0	0	0	0	0	0.0856193	0	0	0	0.0916561	0	0	0	0	0.0631551	0	0	0.062613	0	0	0	0	0	0	0	0	0	0	0	0	0	0	0	0.189673	0	0	0	0	0
[truncated: 39 more columns]

## Sheet: 2e
	PDX1.V	PDX2.V	PDX6.B	PDX13.V	PDX19.V	PDX25.V	PDX26.V	PDX27.V	PDX1.R1	PDX1.R2	PDX1.R3	PDX1.R4	PDX2.R1	PDX2.R2	PDX2.R4	PDX2.R5	PDX6.R2	PDX6.R3	PDX13.R2	PDX13.R3	PDX13.R5	PDX19.R4	PDX25.R1	PDX25.R3	PDX25.R4	PDX26.R	PDX27.R1	PDX27.R2	PDX27.R3
SBS1	0	0	0.0798569	0	0	0	0.101354	0	0	0	0	0	0	0.116372	0	0	0	0	0.080227	0	0	0	0	0	0	0	0	0	0
SBS3	0	0	0.194882	0	0	0	0	0.257083	0	0	0	0	0.0629253	0.293342	0.162493	0.0629253	0	0	0.258046	0.244164	0.333825	0.278523	0.312777	0.370454	0	0.0776678	0.30379	0.0921308	0.277199
SBS5	0	0	0.0956399	0	0	0.199192	0.5721	0.254773	0	0	0	0	0	0	0.148004	0	0	0.313037	0.212986	0	0.129815	0.111543	0	0	0.392516	0	0.166283	0.175778	0
SBS6	0	0	0	0	0	0	0	0	0	0	0	0	0	0	0	0	0	0	0.0681191	0	0.142301	0	0	0	0	0.313186	0	0	0
SBS7a	0.459196	0.414099	0	0.272905	0.392811	0.0628716	0	0	0	0	0	0	0.0646752	0	0	0.0646752	0	0	0	0	0	0	0	0	0	0	0	0	0
SBS7b	0.42331	0.463326	0	0.247058	0.436567	0	0	0	0	0	0	0	0	0	0	0	0	0	0	0.12973	0	0	0	0	0	0	0	0	0
SBS9	0	0	0.0834332	0	0	0.157326	0	0.0618875	0	0	0	0	0	0	0	0	0.311827	0.0759535	0	0	0	0.0614607	0	0	0.0680287	0	0	0	0
SBS15	0	0	0.0696098	0	0	0.0679348	0	0.0959688	0	0	0	0	0.154213	0	0.060244	0.154213	0	0	0	0	0	0.162071	0.118621	0.238948	0	0.15726	0.126225	0.205159	0.231201
SBS18	0	0	0	0	0	0	0	0	0	0.520959	0.380278	0.366914	0	0	0	0	0.328789	0	0	0	0.0657957	0	0.112976	0.088669	0	0	0	0.107741	0.0922283
SBS20	0	0	0.0647559	0	0	0	0	0	0.637782	0.479041	0.555849	0.594147	0.13508	0.248949	0	0.13508	0.183127	0	0	0	0	0	0.194871	0.194027	0	0	0.112923	0	0.165073
SBS26	0	0	0	0.0861113	0	0	0.10886	0	0	0	0	0	0.127724	0	0.136003	0.127724	0	0.169891	0	0.132784	0	0	0.093857	0	0.151391	0.137495	0.0917494	0.130549	0
SBS31	0	0	0.0783224	0.201564	0	0	0	0	0	0	0	0	0	0	0	0	0	0.0675623	0.226142	0.0820079	0.141388	0	0	0	0.0770784	0	0	0	0
SBS87	0	0	0	0.06197	0	0.0950496	0.0765377	0.0879541	0	0	0	0	0.112283	0.126575	0	0.112283	0	0.107829	0	0.107515	0	0	0.109749	0	0.126966	0	0.0735185	0	0

## Sheet: 2f
	V07-pre	V07-AR	V32-pre	V32-AR	V50-pre	V50-AR	V51-pre	V51-AR	V52-pre	V52-AR	V56-pre	V56-AR	V59-pre	V59-AR
SBS1	0.167727	0	0	0	0	0	0	0	0	0	0	0	0	0
SBS3	0	0	0	0	0	0	0	0	0	0	0	0	0	0.211125
SBS5	0	0.0975016	0	0	0	0	0.245464	0	0	0	0	0	0	0
SBS6	0	0.118691	0.0929127	0	0	0	0	0	0	0.0953376	0	0	0	0
SBS7a	0	0.150618	0.323377	0.526888	0.393489	0.418417	0	0	0.44181	0	0.453968	0.467041	0.406845	0.286937
SBS7b	0.103668	0	0.391845	0.37671	0.536237	0.478523	0	0	0.495756	0	0.47035	0.382718	0.414122	0.229148
SBS9	0	0.19206	0	0	0	0	0	0	0	0	0	0	0	0
SBS10b	0	0	0.0827927	0.0666242	0	0	0	0.433065	0	0	0	0	0	0
SBS15	0.123017	0	0	0	0	0	0.179742	0.555702	0	0.0793214	0	0	0	0
SBS26	0	0.208541	0	0	0	0	0.0661953	0	0	0.342863	0	0	0	0
SBS87	0	0	0	0	0	0	0	0	0	0.220278	0	0	0.066325	0.0797412
