# Supplementary material for: Multi-organ landscape of therapy-resistant melanoma
Source: Nat Med. 2023 Apr 27;29(5):1123–34. doi: 10.1038/s41591-023-02304-9 (PMC10202813; doi:10.1038/s41591-023-02304-9)
Supplement: Source Data Fig. 3 — Statistical source data. [file 41591_2023_2304_MOESM5_ESM.xlsx]

## Sheet: 3a
Sample	Number	Type		Sample	SVs
RAM12.01-LN	128	SNVs		RAM12.01-LN	310
RAM12.01-Brain3	87	SNVs		RAM12.01-Brain3	506
RAM12.01-Brain9	100	SNVs		RAM12.01-Brain9	540
RAM12.01-Brain10	181	SNVs		RAM12.01-Brain10	439
RAM13003-Brain	114	SNVs		RAM13003-Brain	314
RAM13003-Lung	97	SNVs		RAM13003-Lung	661
RAM13004-Liver	91	SNVs		RAM13004-Liver	287
RAM13004-Lung	75	SNVs		RAM13004-Lung	591
RAM19001-Liver1	68	SNVs		RAM19001-Liver1	546
RAM19001-Lung2	78	SNVs		RAM19001-Lung2	410
RAM19002-Liver1.A	341	SNVs		RAM19002-Liver1.A	356
RAM19005-Adrenal2.A	140	SNVs		RAM19005-Adrenal2.A	414
RAM19005-LN1.C	144	SNVs		RAM19005-LN1.C	652
RAM14006-Adrenal	101	SNVs		RAM14006-Adrenal	266
RAM14006-Brain	90	SNVs		RAM14006-Brain	320
RAM14006-Liver2	82	SNVs		RAM14006-Liver2	254
RAM14006-LN1	96	SNVs		RAM14006-LN1	386
RAM14006-LN2	99	SNVs		RAM14006-LN2	309
RAM14006-Lung2	178	SNVs		RAM14006-Lung2	1708
RAM14006-ST	85	SNVs		RAM14006-ST	594
RAM19003-Brain.A	95	SNVs		RAM19003-Brain.A	315
RAM19003-Liver1.A	90	SNVs		RAM19003-Liver1.A	678
RAM12.01-LN	6	INDELs
RAM12.01-Brain3	17	INDELs
RAM12.01-Brain9	16	INDELs
RAM12.01-Brain10	7	INDELs
RAM13003-Brain	19	INDELs
RAM13003-Lung	15	INDELs
RAM13004-Liver	15	INDELs
RAM13004-Lung	13	INDELs
RAM19001-Liver1	15	INDELs
RAM19001-Lung2	16	INDELs
RAM19002-Liver1.A	19	INDELs
RAM19005-Adrenal2.A	16	INDELs
RAM19005-LN1.C	16	INDELs
RAM14006-Adrenal	18	INDELs
RAM14006-Brain	16	INDELs
RAM14006-Liver2	10	INDELs
RAM14006-LN1	17	INDELs
RAM14006-LN2	17	INDELs
RAM14006-Lung2	37	INDELs
RAM14006-ST	15	INDELs
RAM19003-Brain.A	16	INDELs
RAM19003-Liver1.A	15	INDELs

## Sheet: 3b
RS for all SVs
	RAM12.01-LN	RAM12.01-Brain3	RAM12.01-Brain9	RAM12.01-Brain10	RAM13003-Brain	RAM13003-Lung	RAM13004-Liver	RAM13004-Lung	RAM19001-Liver1	RAM19001-Lung2	RAM19002-Liver1.A	RAM19005-Adrenal2.A	RAM19005-LN1.C	RAM14006-Adrenal	RAM14006-Brain	RAM14006-Liver2	RAM14006-LN1	RAM14006-LN2	RAM14006-Lung2	RAM14006-ST	RAM19003-Brain.A	RAM19003-Liver1.A
Rearrangement_Signature_1	3.39453	3.55903	2.94395	1.90385	3.00588	1.77264	2.95258	1.58483	2.22647	1.90824	1.92062	1.55117	1.42851	2.15081	1.88138	2.37095	1.7331	2.84137	0.444232	0.961795	3.84717	1.17796
Rearrangement_Signature_2	64.268	87.9001	88.868	43.5872	80.6482	89.1327	77.9935	90.915	70.3082	69.0439	80.2827	85.8405	89.9132	77.5003	83.8019	83.474	87.8601	80.0596	93.2292	86.481	79.2284	90.7203
Rearrangement_Signature_3	5.65572	3.2438	3.34037	2.3402	3.86577	3.29688	8.12318	2.35689	6.2085	7.12652	4.82906	4.9069	2.62398	6.98257	3.79865	2.77629	2.05404	4.65125	0.902053	4.72025	6.28439	4.21777
Rearrangement_Signature_4	10.11	1.44045	1.17224	18.0922	2.31851	1.35061	1.97493	1.37999	1.48271	1.43742	1.68508	1.76686	1.18337	2.5532	1.68231	2.53987	2.12739	2.08278	0.489994	1.11918	2.27703	0.829653
Rearrangement_Signature_5	14.8944	2.40689	2.41531	13.7477	7.80377	3.52822	7.16722	2.36277	18.6981	19.3778	9.83793	4.69593	4.13317	8.17783	6.70122	6.51359	4.59135	8.28688	4.44556	5.89826	6.81909	2.06292
Rearrangement_Signature_6	1.82441	1.45469	1.34483	20.4195	2.55497	1.03576	1.86813	1.51408	1.10389	1.28545	1.6092	1.37804	0.764361	2.89567	2.37059	2.57317	1.80759	2.12836	0.492571	0.943386	1.70353	1.08521

## Sheet: 3c
RS for early SVs
	RAM12.01-Sensitive	RAM12.01-Brain10	RAM12.01-Brain3	RAM12.01-Brain9	RAM14006-Adrenal	RAM14006-Brain	RAM14006-Liver2	RAM14006-LN1	RAM14006-LN2	RAM14006-Lung2	RAM14006-ST
Rearrangement_Signature_1	9.24609	9.24609	9.24609	9.24609	11.9606	11.9606	11.9606	11.9606	11.9606	11.9606	11.9606
Rearrangement_Signature_2	33.3897	33.3897	33.3897	33.3897	27.3227	27.3227	27.3227	27.3227	27.3227	27.3227	27.3227
Rearrangement_Signature_3	14.4846	14.4846	14.4846	14.4846	16.5814	16.5814	16.5814	16.5814	16.5814	16.5814	16.5814
Rearrangement_Signature_4	10.6567	10.6567	10.6567	10.6567	14.2901	14.2901	14.2901	14.2901	14.2901	14.2901	14.2901
Rearrangement_Signature_5	20.0794	20.0794	20.0794	20.0794	17.1455	17.1455	17.1455	17.1455	17.1455	17.1455	17.1455
Rearrangement_Signature_6	12.1623	12.1623	12.1623	12.1623	12.6996	12.6996	12.6996	12.6996	12.6996	12.6996	12.6996
RS for intermediate SVs
	RAM12.01-Sensitive	RAM12.01-Brain10	RAM12.01-Brain3	RAM12.01-Brain9	RAM14006-Adrenal	RAM14006-Brain	RAM14006-Liver2	RAM14006-LN1	RAM14006-LN2	RAM14006-Lung2	RAM14006-ST
Rearrangement_Signature_1	5.75123	5.6435	4.03193	3.95673	6.26731	6.734	5.13957	7.30119	5.6237	6.23972	6.00842
Rearrangement_Signature_2	41.4171	20.9549	31.8287	24.2324	36.2822	41.3411	38.9278	17.046	46.302	42.8203	46.4316
Rearrangement_Signature_3	7.69054	4.65843	7.601	4.0419	6.80235	5.56575	6.20648	8.86014	6.48412	6.45965	9.18462
Rearrangement_Signature_4	16.4208	41.643	33.6469	28.8535	5.63428	4.95037	4.87386	7.48135	7.86203	8.3933	5.17177
Rearrangement_Signature_5	21.4748	8.10927	8.1776	13.0847	37.244	36.0991	38.5188	50.631	24.0553	31.3441	28.0195
Rearrangement_Signature_6	7.31684	18.9957	14.7181	25.897	7.76988	5.3097	6.33343	8.68029	9.67287	4.74302	5.18407
RS for late SVs
	RAM12.01-Sensitive	RAM12.01-Brain10	RAM12.01-Brain3	RAM12.01-Brain9	RAM14006-Adrenal	RAM14006-Brain	RAM14006-Liver2	RAM14006-LN1	RAM14006-LN2	RAM14006-Lung2	RAM14006-ST
Rearrangement_Signature_1	3.18593	1.77573	1.75091	2.60956	2.41199	2.81077	3.41818	0.949062	2.77234	3.3357	1.45286
Rearrangement_Signature_2	65.018	88.285	91.049	63.3345	78.7998	82.4023	78.5685	92.2908	85.9805	77.6531	84.4386
Rearrangement_Signature_3	6.34851	4.04165	2.23005	4.70721	7.75226	5.22453	4.99684	1.8164	2.93521	7.63615	5.30281
Rearrangement_Signature_4	8.29658	1.9294	2.20468	7.72152	3.28705	2.91524	3.7901	0.822305	2.45028	3.28009	2.43272
Rearrangement_Signature_5	14.284	2.54506	1.64646	14.6362	5.47395	4.37414	5.53885	3.45907	3.99095	5.39073	4.7191
Rearrangement_Signature_6	2.87097	1.43224	1.19868	7.1521	2.48655	2.40835	4.02725	0.668959	2.16988	2.89642	1.80195

## Sheet: 3d
Sample	repair	percent
RAM12.01-early	NHEJ	62
RAM12.01-early	altNHEJ	30
RAM12.01-early	HRR	8
RAM12.01-intermediate	NHEJ	40
RAM12.01-intermediate	altNHEJ	51
RAM12.01-intermediate	HRR	9
RAM12.01-late	NHEJ	38
RAM12.01-late	altNHEJ	46.4
RAM12.01-late	HRR	15.4
RAM14006-early	NHEJ	65
RAM14006-early	altNHEJ	27
RAM14006-early	HRR	8
RAM14006-intermediate	NHEJ	78
RAM14006-intermediate	altNHEJ	7
RAM14006-intermediate	HRR	15
RAM14006-late	NHEJ	50
RAM14006-late	altNHEJ	44
RAM14006-late	HRR	6

## Sheet: 3e
SVs in all samples (n = 21 tumors)
chr	start	end	freq	type	size		chr1	pos1	chr2	pos2	value
chr1	4064389	4064870	4.5	gain	481		chr1	199471106	chr1	199469615	TRA
chr1	202204318	202205384	9.1	gain	1066		chr7	1446997	chr7	28695730	TRA
chr1	230268470	244011447	4.5	gain	13742977		chr7	19506429	chr5	1209039	TRA
chr2	227328790	227329606	4.5	gain	816		chr7	24231368	chr7	24247619	TRA
chr2	241987323	241987502	4.5	gain	179		chr7	24450355	chr5	12344018	TRA
chr3	11373220	11373899	4.5	gain	679		chr8	57204288	chr8	57205710	TRA
chr3	33681094	33681397	4.5	gain	303		chr10	6615766	chr10	6616533	TRA
chr3	42736101	42737015	4.5	gain	914		chr10	9002020	chr7	28176343	TRA
chr3	62120362	62120463	4.5	gain	101		chr13	33395176	chr13	33554492	TRA
chr3	195614955	195720942	4.5	gain	105987		chr16	32285600	chr16	33337955	TRA
chr4	7131300	7131661	4.5	gain	361		chr16	33338008	chr16	32285601	TRA
chr5	711897	846907	4.5	gain	135010		chr20	55498015	chr7	32600591	TRA
chr5	171816138	171816633	4.5	gain	495		chr22	39168134	chr7	23339462	TRA
chr6	168840087	168841002	9.1	gain	915		chr22	40407314	chr7	19272812	TRA
chr7	482868	483642	4.5	gain	774		chr22	43366050	chr7	21632011	TRA
chr7	4889718	5107967	9.1	gain	218249
chr7	142761252	142761900	18.2	gain	648
chr7	142762104	142766084	13.6	gain	3980
chr8	48327016	48327351	4.5	gain	335
chr8	57204357	57205710	9.1	gain	1353
chr8	57259869	57260361	4.5	gain	492
chr9	2649953	2650349	4.5	gain	396
chr9	137667161	137667529	4.5	gain	368
chr10	8740030	8740345	4.5	gain	315
chr10	131176466	131177093	18.2	gain	627
chr11	1017009	1017678	4.5	gain	669
chr12	40485619	40488745	4.5	gain	3126
chr12	108363623	108363993	4.5	gain	370
chr14	49725323	49725639	9.1	gain	316
chr14	84317594	84317834	4.5	gain	240
chr14	105642000	105740129	4.5	gain	98129
chr14	106333288	106334120	4.5	gain	832
chr15	20102552	21111898	22.7	gain	1009346
chr15	77699272	77699744	4.5	gain	472
chr15	95357543	95357706	4.5	gain	163
chr16	88401470	88401934	9.1	gain	464
chr17	21736346	27008363	4.5	gain	5272017
chr17	41632758	41633193	4.5	gain	435
chr17	80021942	80024984	4.5	gain	3042
chr18	79784569	79785178	4.5	gain	609
chr19	44546247	44546891	4.5	gain	644
chr20	21209593	21209839	9.1	gain	246
chr20	36901131	36901565	4.5	gain	434
chr21	5227409	5227562	4.5	gain	153
chr21	10664260	10664824	4.5	gain	564
chr22	20358833	20361418	4.5	gain	2585
chr22	30748261	32385068	4.5	gain	1636807
chr22	36731045	36731201	18.2	gain	156
chrX	1085963	1086365	4.5	gain	402
chrX	49069214	49069329	4.5	gain	115
chrX	140724996	140725747	4.5	gain	751
chrX	153382608	153383625	4.5	gain	1017
chr1	24076522	24076813	9.1	loss	291
chr1	33020671	91940174	22.7	loss	58919503
chr1	104885699	104886018	9.1	loss	319
chr1	144137811	144140106	9.1	loss	2295
chr1	150718976	150719294	9.1	loss	318
chr1	246521033	246521985	9.1	loss	952
chr1	248164410	248164860	4.5	loss	450
chr2	849434	850020	4.5	loss	586
chr2	113651674	113653678	18.2	loss	2004
chr2	151046576	151046846	18.2	loss	270
chr2	152348823	152349136	13.6	loss	313
chr2	164159944	164164675	13.6	loss	4731
chr2	185278303	193394268	9.1	loss	8115965
chr2	225174538	225175344	4.5	loss	806
chr2	231131482	231131787	4.5	loss	305
chr3	2269906	2270251	9.1	loss	345
chr3	8283952	8285126	9.1	loss	1174
chr3	21682214	21684475	4.5	loss	2261
chr3	42989615	42989929	4.5	loss	314
chr3	60131539	60182005	4.5	loss	50466
chr3	68841065	68841345	9.1	loss	280
chr3	69964326	69964737	4.5	loss	411
chr3	79202382	118069505	18.2	loss	38867123
chr3	131635834	131636094	9.1	loss	260
chr3	144799056	144799602	9.1	loss	546
chr3	164010861	164011376	9.1	loss	515
chr3	180187796	180224799	4.5	loss	37003
chr3	190237632	190237921	4.5	loss	289
chr3	191950199	191950549	4.5	loss	350
chr3	192138310	192138635	4.5	loss	325
chr3	195783326	195783840	4.5	loss	514
chr3	198098917	198102220	4.5	loss	3303
chr4	120887788	120888092	9.1	loss	304
chr4	129705220	129705494	9.1	loss	274
chr4	139026875	139027180	13.6	loss	305
chr4	148201075	148202375	9.1	loss	1300
chr4	162357225	162360361	9.1	loss	3136
chr4	173611963	173614736	9.1	loss	2773
chr4	181396050	181464526	13.6	loss	68476
chr4	186874560	186874864	9.1	loss	304
chr4	189129914	189130080	9.1	loss	166
chr5	25833248	25833541	9.1	loss	293
chr5	33355469	33355790	9.1	loss	321
chr5	35191049	35191370	9.1	loss	321
chr5	118051405	118058189	9.1	loss	6784
chr5	121039772	121044293	9.1	loss	4521
chr5	129494448	142946950	9.1	loss	13452502
chr5	181253091	181254430	9.1	loss	1339
chr6	126146863	126147099	4.5	loss	236
chr6	126960288	149339045	13.6	loss	22378757
chr6	149762617	149763174	4.5	loss	557
chr6	154365394	154365660	9.1	loss	266
chr6	167385551	167386779	4.5	loss	1228
chr6	169986515	169987267	4.5	loss	752
chr6	170064753	170065505	4.5	loss	752
chr6	170458437	170460205	4.5	loss	1768
chr7	1127754	1129400	4.5	loss	1646
chr7	46138811	52586670	13.6	loss	6447859
chr7	158087871	158089590	4.5	loss	1719
chr7	158337804	158338499	4.5	loss	695
chr8	2085537	2086390	4.5	loss	853
chr8	86176025	86181515	4.5	loss	5490
chr8	95603785	95608874	4.5	loss	5089
chr8	98009819	124995856	22.7	loss	26986037
chr8	125582886	125588891	4.5	loss	6005
chr8	126236712	126237039	4.5	loss	327
chr8	144967484	144967789	4.5	loss	305
chr9	3780633	3780943	9.1	loss	310
chr9	5064992	6284696	4.5	loss	1219704
chr9	9328507	9669728	4.5	loss	341221
chr9	10498753	10499051	4.5	loss	298
chr9	10828107	10828427	4.5	loss	320
chr9	21243455	22408656	4.5	loss	1165201
chr9	72295794	103513938	13.6	loss	31218144
chr9	105036249	105041166	9.1	loss	4917
chr9	121879743	121879856	9.1	loss	113
chr9	137359057	137361528	4.5	loss	2471
chr9	137841177	137842209	4.5	loss	1032
chr10	1459947	1460939	4.5	loss	992
chr10	2770193	3706183	4.5	loss	935990
chr10	5847576	5850843	9.1	loss	3267
chr10	98265380	98265697	4.5	loss	317
chr10	131042379	131043197	4.5	loss	818
chr10	132161840	132162140	4.5	loss	300
chr10	133291312	133292714	4.5	loss	1402
chr11	9316806	9317085	4.5	loss	279
chr11	9504261	9505199	4.5	loss	938
chr11	13544375	13544744	4.5	loss	369
chr11	96743774	96744087	4.5	loss	313
chr11	110618782	110619255	4.5	loss	473
chr11	119031507	119033423	4.5	loss	1916
chr11	119298274	132260832	4.5	loss	12962558
chr11	134740149	134740645	4.5	loss	496
chr12	6738574	6739344	4.5	loss	770
chr12	10915448	10915701	9.1	loss	253
chr12	24307516	24307763	9.1	loss	247
chr12	31117833	31118820	4.5	loss	987
chr12	37255065	37257056	4.5	loss	1991
chr12	42651504	42652099	4.5	loss	595
chr12	49178292	49178445	4.5	loss	153
chr12	58980123	58980447	4.5	loss	324
chr12	70478487	70484438	4.5	loss	5951
chr12	83648506	83648804	4.5	loss	298
chr12	86502907	86503607	4.5	loss	700
chr12	95616681	95618639	4.5	loss	1958
chr12	129356153	129356457	9.1	loss	304
chr12	130882300	130882760	4.5	loss	460
chr13	23494497	24185171	4.5	loss	690674
chr13	34984501	34990736	9.1	loss	6235
chr13	36840331	36840649	9.1	loss	318
chr13	41214093	82739561	18.2	loss	41525468
chr13	83375159	83375370	9.1	loss	211
chr13	98601980	98606271	9.1	loss	4291
chr13	101254610	101254912	13.6	loss	302
chr13	107118975	107269185	4.5	loss	150210
chr14	34836098	34836416	9.1	loss	318
chr14	65368289	65368674	4.5	loss	385
chr14	98317666	98319077	4.5	loss	1411
chr14	105075197	105075327	4.5	loss	130
chr14	106018309	106027953	4.5	loss	9644
chr15	36241774	36243085	4.5	loss	1311
chr15	37412571	37412941	4.5	loss	370
chr15	71589231	71590628	4.5	loss	1397
chr15	76592257	76604598	4.5	loss	12341
chr15	77038408	77040381	4.5	loss	1973
chr15	83105132	83105451	4.5	loss	319
chr15	99031325	99032380	4.5	loss	1055
chr16	89647642	89648354	4.5	loss	712
chr17	2816637	2817924	4.5	loss	1287
chr17	3831547	3832585	9.1	loss	1038
chr17	17327068	17327920	4.5	loss	852
chr17	19668599	19669008	4.5	loss	409
chr17	27209528	27213356	4.5	loss	3828
chr17	38807253	38808655	4.5	loss	1402
chr17	57012369	57015500	9.1	loss	3131
chr17	64135877	64136778	4.5	loss	901
chr17	81643330	81643629	4.5	loss	299
chr17	82148348	82149050	4.5	loss	702
chr18	4813800	4814480	4.5	loss	680
chr18	11509710	11511476	4.5	loss	1766
chr18	21057764	63843578	40.9	loss	42785814
chr18	74485208	74485534	4.5	loss	326
chr18	78442138	78443341	9.1	loss	1203
chr18	79549968	79552072	4.5	loss	2104
chr19	350269	351066	9.1	loss	797
chr19	1219599	1221163	4.5	loss	1564
chr19	6987468	6987782	4.5	loss	314
chr19	12445863	12447486	4.5	loss	1623
chr19	17150572	17151009	4.5	loss	437
chr19	19147214	19147484	4.5	loss	270
chr19	42505157	42505363	4.5	loss	206
chr19	51183726	56024860	9.1	loss	4841134
chr19	57523228	57523453	4.5	loss	225
chr20	1580451	1613483	4.5	loss	33032
chr20	6170313	6170631	4.5	loss	318
chr20	19080787	19081086	9.1	loss	299
chr20	32739598	32740212	4.5	loss	614
chr20	38426470	38427168	4.5	loss	698
chr20	43395973	43397153	9.1	loss	1180
chr20	61951247	61951538	4.5	loss	291
chr21	13444520	13445846	9.1	loss	1326
chr21	19203258	19206538	4.5	loss	3280
chr21	24337875	24338292	4.5	loss	417
chr21	29179905	29180258	4.5	loss	353
chr21	37756921	37757480	4.5	loss	559
chr21	41967139	41968094	4.5	loss	955
chr22	12406260	12406430	4.5	loss	170
chr22	17289461	17298219	4.5	loss	8758
chr22	17409248	17410186	4.5	loss	938
chr22	38177446	38183612	4.5	loss	6166
chr22	42507830	42568346	4.5	loss	60516
chr22	45479154	45479470	4.5	loss	316
chrX	484940	485370	4.5	loss	430
chrX	903658	904438	9.1	loss	780
chrX	938662	939167	4.5	loss	505
chrX	5137307	5139459	9.1	loss	2152
chrX	5652311	5652640	4.5	loss	329
chrX	19643243	28854475	4.5	loss	9211232
chrX	93362209	118940089	4.5	loss	25577880
chrX	145340560	145342988	4.5	loss	2428
chrX	151246834	151280597	9.1	loss	33763
chr1	17166014	17166220	9.1	both	206
chr1	159768695	192613504	18.2	both	32844809
chr2	1530201	1532744	18.2	both	2543
chr2	16131558	16133692	18.2	both	2134
chr2	20968144	55503415	18.2	both	34535271
chr2	55843974	55844263	18.2	both	289
chr2	56622991	56623299	18.2	both	308
chr2	91407624	91409099	18.2	both	1475
chr3	197384591	197388065	13.6	both	3474
chr4	27915384	120260051	40.9	both	92344667
chr5	12095097	24632269	18.2	both	12537172
chr5	35461033	35461244	9.1	both	211
chr5	43752241	90345019	18.2	both	46592778
chr5	117973458	117973639	4.5	both	181
chr6	12780521	18023810	22.7	both	5243289
chr6	21073579	41226569	59.1	both	20152990
chr7	6165040	29060761	27.3	both	22895721
chr7	58064832	61027397	22.7	both	2962565
chr7	64475370	64476370	13.6	both	1000
chr7	67232518	67234306	13.6	both	1788
chr7	71746930	71747970	13.6	both	1040
chr7	73834700	73834865	9.1	both	165
chr7	74414176	74416932	13.6	both	2756
chr7	84080563	84080872	13.6	both	309
chr7	95756957	95757273	18.2	both	316
chr7	96846590	96852683	18.2	both	6093
chr7	98212522	98212780	13.6	both	258
chr7	98548027	98548527	13.6	both	500
chr7	100952776	100954874	18.2	both	2098
chr7	101467313	101467659	18.2	both	346
chr7	103160117	103160930	18.2	both	813
chr7	109715658	109716678	9.1	both	1020
chr7	109796633	109813845	13.6	both	17212
chr7	110982402	130552947	18.2	both	19570545
chr7	138611712	138612464	13.6	both	752
chr7	138781441	138781994	13.6	both	553
chr8	4504954	47095535	22.7	both	42590581
chr9	39592150	62802542	36.4	both	23210392
chr9	62876616	62877498	13.6	both	882
chr10	15891256	92252290	22.7	both	76361034
chr11	17021707	78547831	31.8	both	61526124
chr13	29776023	30608551	9.1	both	832528
chr15	37982349	66969769	18.2	both	28987420
chr16	22006542	59064607	13.6	both	37058065
chr16	63402774	86838469	18.2	both	23435695
chr19	19416581	28947714	13.6	both	9531133
chr20	25923946	30219197	9.1	both	4295251

## Sheet: 3f
Pathway	pvalue	negative(logpvalue)
Antigen processing and presentation	4.27e-23	22.3696
Interferon gamma signaling	2.71e-18	17.567
cell adhesion molecules	4.15e-14	13.382
RNA polymerase II	9.9e-14	13.0044
Butyrophilin family interactions	2.53e-11	10.5969
Complement pathway	3.21e-06	5.49349
Th1 and Th2 differentiation	4.45e-05	4.35164
IL6 JAK-STAT3 signaling	0.000634	3.19791

## Sheet: 3g
Treatment - IC										Treatment - ICB					Treatment - ICB
chr	start	end	width	strand	freq_abs	type	pvalue	freq		chr	start	end	freq	type	chr1	pos1	chr2	pos2	type
1	4064389	4064870	482	*	1	gain	0.153846	14		chr1	4064389	4064870	14	gain	20	43395972	20	43397153	TRA
1	173975618	173975930	313	*	1	gain	0.153846	14		chr1	173975618	173975930	14	gain
2	207422762	207423401	640	*	1	gain	0.153846	14		chr2	207422762	207423401	14	gain
2	227328790	227329606	817	*	1	gain	0.153846	14		chr2	227328790	227329606	14	gain	Treatment - MAPKi
3	11373220	11373899	680	*	1	gain	0.153846	14		chr3	11373220	11373899	14	gain	chr1	pos1	chr2	pos2	type
3	33681094	33681397	304	*	1	gain	0.153846	14		chr3	33681094	33681397	14	gain	5	3343791	5	29314523	TRA
3	42736101	42737015	915	*	1	gain	0.153846	14		chr3	42736101	42737015	14	gain	5	7868842	5	24632269	TRA
3	62120362	62120463	102	*	1	gain	0.153846	14		chr3	62120362	62120463	14	gain	5	8515172	5	24631311	TRA
3	195614955	195720942	105988	*	1	gain	0.153846	14		chr3	195614955	195720942	14	gain	5	9807096	5	33623977	TRA
4	7131300	7131661	362	*	1	gain	0.153846	14		chr4	7131300	7131661	14	gain	5	11114726	5	44664731	TRA
4	26488758	57943271	31454514	*	2	gain	0.0576923	29		chr4	26488758	57943271	29	gain	5	12667753	5	14075446	TRA
5	17375717	17376365	649	*	1	gain	0.153846	14		chr5	17375717	17376365	14	gain	5	14499345	5	16412703	TRA
5	171816138	171816633	496	*	1	gain	0.153846	14		chr5	171816138	171816633	14	gain	5	29628292	7	28012935	TRA
6	89865997	89866411	415	*	1	gain	0.153846	14		chr6	89865997	89866411	14	gain	5	41450844	5	42304709	TRA
6	168840087	168841002	916	*	1	gain	0.153846	14		chr6	168840087	168841002	14	gain	5	42803702	5	42902274	TRA
7	482868	483642	775	*	1	gain	0.153846	14		chr7	482868	483642	14	gain	6	107045226	6	107053291	TRA
7	60921710	60922384	675	*	1	gain	0.153846	14		chr7	60921710	60922384	14	gain	7	1425930	7	22561178	TRA
7	98212522	98212780	259	*	1	gain	0.153846	14		chr7	98212522	98212780	14	gain	7	1446997	7	28695730	TRA
7	142485918	142505333	19416	*	1	gain	0.153846	14		chr7	142485918	142505333	14	gain	7	1864654	7	5501498	TRA
7	142751076	142761900	10825	*	1	gain	0.153846	14		chr7	142751076	142761900	14	gain	7	11672671	7	53208617	TRA
8	57259869	57260361	493	*	1	gain	0.153846	14		chr8	57259869	57260361	14	gain	7	12994458	7	22022086	TRA
9	2649953	2650349	397	*	1	gain	0.153846	14		chr9	2649953	2650349	14	gain	7	14528666	7	14555980	TRA
9	40923208	40924335	1128	*	1	gain	0.153846	14		chr9	40923208	40924335	14	gain	7	15077999	7	15195434	TRA
9	40925959	40928062	2104	*	1	gain	0.153846	14		chr9	40925959	40928062	14	gain	7	15152710	7	28812008	TRA
9	40970671	40981521	10851	*	1	gain	0.153846	14		chr9	40970671	40981521	14	gain	7	19017482	5	9760906	TRA
10	8740030	8740345	316	*	1	gain	0.153846	14		chr10	8740030	8740345	14	gain	7	19271793	7	19659401	TRA
10	41885049	41901634	16586	*	1	gain	0.153846	14		chr10	41885049	41901634	14	gain	7	19506429	5	1209039	TRA
10	131176466	131177093	628	*	1	gain	0.153846	14		chr10	131176466	131177093	14	gain	7	19977782	5	25041229	TRA
11	33516142	33516450	309	*	1	gain	0.153846	14		chr11	33516142	33516450	14	gain	7	21861708	7	23369291	TRA
11	48913796	48927528	13733	*	1	gain	0.153846	14		chr11	48913796	48927528	14	gain	7	22044876	7	23204481	TRA
11	50364646	50365472	827	*	1	gain	0.153846	14		chr11	50364646	50365472	14	gain	7	22175955	7	22180861	TRA
11	63931494	63934182	2689	*	1	gain	0.153846	14		chr11	63931494	63934182	14	gain	7	24231368	7	24247619	TRA
12	40485619	40488745	3127	*	1	gain	0.0576923	14		chr12	40485619	40488745	14	gain	7	24450355	5	12344018	TRA
14	49725323	49725639	317	*	2	gain	0.0576923	29		chr14	49725323	49725639	29	gain	7	26204568	7	28856180	TRA
15	20102557	21111898	1009342	*	2	gain	0.0192308	29		chr15	20102557	21111898	29	gain	7	28012935	5	29628292	TRA
16	22006542	46992604	24986063	*	1	gain	0.153846	14		chr16	22006542	46992604	14	gain	7	53189524	7	54113908	TRA
16	68210004	68210333	330	*	1	gain	0.153846	14		chr16	68210004	68210333	14	gain	7	53196476	5	17245886	TRA
16	88401470	88401934	465	*	2	gain	0.0576923	29		chr16	88401470	88401934	29	gain	10	5415515	10	6445638	TRA
17	41632758	41633193	436	*	1	gain	0.153846	14		chr17	41632758	41633193	14	gain	10	5752578	7	1421405	TRA
17	80021942	80024984	3043	*	1	gain	0.153846	14		chr17	80021942	80024984	14	gain	10	6387590	7	1403833	TRA
18	79784569	79785178	610	*	1	gain	0.153846	14		chr18	79784569	79785178	14	gain	10	6615766	10	6616533	TRA
20	36901131	36901565	435	*	1	gain	0.153846	14		chr20	36901131	36901565	14	gain	10	7415462	7	53467812	TRA
21	10664260	10664824	565	*	1	gain	0.153846	14		chr21	10664260	10664824	14	gain	10	8780211	5	45922039	TRA
22	36731045	36731201	157	*	2	gain	0.0576923	29		chr22	36731045	36731201	29	gain	10	9002020	7	28176343	TRA
X	1085963	1086365	403	*	1	gain	0.153846	14		chrX	1085963	1086365	14	gain	10	9278787	5	11068935	TRA
X	153382608	153383625	1018	*	1	gain	0.153846	14		chrX	153382608	153383625	14	gain	22	20643042	22	38238656	TRA
1	37350873	37351122	250	*	1	loss	0.228916	14		chr1	37350873	37351122	14	loss	22	20642996	22	38242520	TRA
1	47298814	47305608	6795	*	1	loss	0.228916	14		chr1	47298814	47305608	14	loss	22	38173838	7	13328615	TRA
1	57877552	57877864	313	*	1	loss	0.228916	14		chr1	57877552	57877864	14	loss	22	38238719	22	20643042	TRA
1	104885699	104886018	320	*	1	loss	0.228916	14		chr1	104885699	104886018	14	loss	22	39168134	7	23339462	TRA
1	150718976	150719294	319	*	1	loss	0.228916	14		chr1	150718976	150719294	14	loss	22	39234882	22	40173217	TRA
1	182982889	182983173	285	*	1	loss	0.228916	14		chr1	182982889	182983173	14	loss	22	40402388	7	23107869	TRA
1	246521033	246521832	800	*	1	loss	0.228916	14		chr1	246521033	246521832	14	loss	22	40407314	7	19272812	TRA
2	1530201	1532744	2544	*	1	loss	0.228916	14		chr2	1530201	1532744	14	loss	22	40639589	22	40642064	TRA
2	16131558	16133701	2144	*	1	loss	0.228916	14		chr2	16131558	16133701	14	loss	22	41550977	7	28018212	TRA
2	55843974	55844263	290	*	2	loss	0.0060241	29		chr2	55843974	55844263	29	loss	22	41561323	7	25540724	TRA
2	56622991	56623299	309	*	2	loss	0.0060241	29		chr2	56622991	56623299	29	loss	22	43366050	7	21632011	TRA
2	108238963	108239826	864	*	2	loss	0.0060241	29		chr2	108238963	108239826	29	loss
2	109520611	109520915	305	*	2	loss	0.0060241	29		chr2	109520611	109520915	29	loss
2	130062716	130063799	1084	*	2	loss	0.0060241	29		chr2	130062716	130063799	29	loss	Treatment - MAPKi + ICB
2	151046576	151046846	271	*	3	loss	0	43		chr2	151046576	151046846	43	loss	chr1	pos1	chr2	pos2	type
2	152348823	152349136	314	*	2	loss	0.0060241	29		chr2	152348823	152349136	29	loss	1	199471106	1	199469615	TRA
2	164159944	164164675	4732	*	2	loss	0.0060241	29		chr2	164159944	164164675	29	loss	6	37756846	6	44113604	TRA
2	225174538	225175344	807	*	1	loss	0.228916	14		chr2	225174538	225175344	14	loss	12	94950294	12	94950591	TRA
2	231131482	231131787	306	*	1	loss	0.228916	14		chr2	231131482	231131787	14	loss	13	33395176	13	33554492	TRA
3	2269906	2270251	346	*	2	loss	0.0060241	29		chr3	2269906	2270251	29	loss	16	32285600	16	33337955	TRA
3	8283952	8285126	1175	*	2	loss	0.0060241	29		chr3	8283952	8285126	29	loss	16	33338609	16	32285601	TRA
3	21682214	21684475	2262	*	1	loss	0.228916	14		chr3	21682214	21684475	14	loss	20	55498015	7	32600591	TRA
3	42989615	42989929	315	*	1	loss	0.228916	14		chr3	42989615	42989929	14	loss
3	60131539	60182005	50467	*	1	loss	0.228916	14		chr3	60131539	60182005	14	loss
3	68841065	68841345	281	*	2	loss	0.0060241	29		chr3	68841065	68841345	29	loss
3	69964326	69964737	412	*	1	loss	0.228916	14		chr3	69964326	69964737	14	loss
3	83508078	83508339	262	*	1	loss	0.228916	14		chr3	83508078	83508339	14	loss
3	102564944	102565269	326	*	2	loss	0.0060241	29		chr3	102564944	102565269	29	loss
3	104981750	104990329	8580	*	1	loss	0.228916	14		chr3	104981750	104990329	14	loss
3	109770231	109770484	254	*	2	loss	0.0060241	29		chr3	109770231	109770484	29	loss
3	131635834	131636094	261	*	2	loss	0.0060241	29		chr3	131635834	131636094	29	loss
3	144799056	144799602	547	*	2	loss	0.0060241	29		chr3	144799056	144799602	29	loss
3	180187796	180224799	37004	*	1	loss	0.228916	14		chr3	180187796	180224799	14	loss
3	190237632	190237921	290	*	1	loss	0.228916	14		chr3	190237632	190237921	14	loss
3	191950199	191950549	351	*	1	loss	0.228916	14		chr3	191950199	191950549	14	loss
3	192138310	192138635	326	*	1	loss	0.228916	14		chr3	192138310	192138635	14	loss
4	97189507	97189820	314	*	1	loss	0.228916	14		chr4	97189507	97189820	14	loss
4	118204261	118209045	4785	*	2	loss	0.0060241	29		chr4	118204261	118209045	29	loss
4	119092662	119092968	307	*	1	loss	0.228916	14		chr4	119092662	119092968	14	loss
4	120887788	120888092	305	*	1	loss	0.228916	14		chr4	120887788	120888092	14	loss
4	129705220	129705494	275	*	1	loss	0.228916	14		chr4	129705220	129705494	14	loss
4	139026875	139027180	306	*	2	loss	0.0060241	29		chr4	139026875	139027180	29	loss
4	162357225	162360361	3137	*	1	loss	0.228916	14		chr4	162357225	162360361	14	loss
4	180990781	181565533	574753	*	2	loss	0.0060241	29		chr4	180990781	181565533	29	loss
4	186874560	186874864	305	*	2	loss	0.0060241	29		chr4	186874560	186874864	29	loss
5	25833248	25833541	294	*	1	loss	0.228916	14		chr5	25833248	25833541	14	loss
5	33355469	33355790	322	*	1	loss	0.228916	14		chr5	33355469	33355790	14	loss
5	35191049	35191370	322	*	1	loss	0.228916	14		chr5	35191049	35191370	14	loss
5	45007219	45077611	70393	*	1	loss	0.228916	14		chr5	45007219	45077611	14	loss
5	88747338	88747650	313	*	1	loss	0.228916	14		chr5	88747338	88747650	14	loss
5	118051405	118058189	6785	*	1	loss	0.228916	14		chr5	118051405	118058189	14	loss
5	139452587	139453660	1074	*	1	loss	0.228916	14		chr5	139452587	139453660	14	loss
6	74223007	74223358	352	*	1	loss	0.228916	14		chr6	74223007	74223358	14	loss
6	126146863	126147099	237	*	1	loss	0.228916	14		chr6	126146863	126147099	14	loss
6	132376504	132376813	310	*	1	loss	0.228916	14		chr6	132376504	132376813	14	loss
6	135914490	135914788	299	*	2	loss	0.0060241	29		chr6	135914490	135914788	29	loss
6	154365394	154365660	267	*	2	loss	0.0060241	29		chr6	154365394	154365660	29	loss
6	169986515	169987267	753	*	1	loss	0.228916	14		chr6	169986515	169987267	14	loss
6	170458437	170460205	1769	*	1	loss	0.228916	14		chr6	170458437	170460205	14	loss
7	21349647	21350889	1243	*	1	loss	0.228916	14		chr7	21349647	21350889	14	loss
7	21843106	21863074	19969	*	1	loss	0.228916	14		chr7	21843106	21863074	14	loss
7	24638324	24638630	307	*	1	loss	0.228916	14		chr7	24638324	24638630	14	loss
7	37437688	37438002	315	*	1	loss	0.228916	14		chr7	37437688	37438002	14	loss
7	67232518	67234306	1789	*	1	loss	0.228916	14		chr7	67232518	67234306	14	loss
7	71746930	71747970	1041	*	1	loss	0.228916	14		chr7	71746930	71747970	14	loss
7	74414176	74416932	2757	*	1	loss	0.228916	14		chr7	74414176	74416932	14	loss
7	84080563	84080872	310	*	1	loss	0.228916	14		chr7	84080563	84080872	14	loss
7	95756957	95757273	317	*	2	loss	0.0060241	29		chr7	95756957	95757273	29	loss
7	109796633	109813845	17213	*	1	loss	0.228916	14		chr7	109796633	109813845	14	loss
7	116291588	116301195	9608	*	1	loss	0.228916	14		chr7	116291588	116301195	14	loss
7	158087871	158089590	1720	*	1	loss	0.228916	14		chr7	158087871	158089590	14	loss
8	86176025	86181515	5491	*	1	loss	0.228916	14		chr8	86176025	86181515	14	loss
8	95603785	95608874	5090	*	1	loss	0.228916	14		chr8	95603785	95608874	14	loss
8	118434820	118435117	298	*	2	loss	0.0060241	29		chr8	118434820	118435117	29	loss
8	126236712	126237039	328	*	1	loss	0.228916	14		chr8	126236712	126237039	14	loss
8	144967484	144967789	306	*	1	loss	0.228916	14		chr8	144967484	144967789	14	loss
9	3780633	3780943	311	*	2	loss	0.0060241	29		chr9	3780633	3780943	29	loss
9	9328507	9669728	341222	*	1	loss	0.228916	14		chr9	9328507	9669728	14	loss
9	10498753	10499051	299	*	1	loss	0.228916	14		chr9	10498753	10499051	14	loss
9	10828107	10828427	321	*	1	loss	0.228916	14		chr9	10828107	10828427	14	loss
9	41237726	62802530	21564805	*	2	loss	0.0060241	29		chr9	41237726	62802530	29	loss
9	76509604	76509913	310	*	1	loss	0.228916	14		chr9	76509604	76509913	14	loss
9	94530642	94530950	309	*	2	loss	0.0060241	29		chr9	94530642	94530950	29	loss
9	105036249	105041166	4918	*	1	loss	0.228916	14		chr9	105036249	105041166	14	loss
9	137841177	137842209	1033	*	1	loss	0.228916	14		chr9	137841177	137842209	14	loss
10	1459947	1460939	993	*	1	loss	0.228916	14		chr10	1459947	1460939	14	loss
10	2770193	3706183	935991	*	1	loss	0.228916	14		chr10	2770193	3706183	14	loss
10	5847576	5850843	3268	*	2	loss	0.0060241	29		chr10	5847576	5850843	29	loss
10	26065839	26066145	307	*	1	loss	0.228916	14		chr10	26065839	26066145	14	loss
10	52681450	52681754	305	*	2	loss	0.0060241	29		chr10	52681450	52681754	29	loss
10	52893275	52982419	89145	*	1	loss	0.228916	14		chr10	52893275	52982419	14	loss
10	57103791	57104107	317	*	1	loss	0.228916	14		chr10	57103791	57104107	14	loss
10	98265380	98265697	318	*	1	loss	0.228916	14		chr10	98265380	98265697	14	loss
10	132161840	132162140	301	*	1	loss	0.228916	14		chr10	132161840	132162140	14	loss
11	9316806	9317085	280	*	1	loss	0.228916	14		chr11	9316806	9317085	14	loss
11	9504261	9505199	939	*	1	loss	0.228916	14		chr11	9504261	9505199	14	loss
11	34027051	34027257	207	*	1	loss	0.228916	14		chr11	34027051	34027257	14	loss
11	39453583	39526714	73132	*	1	loss	0.228916	14		chr11	39453583	39526714	14	loss
11	62177316	62177614	299	*	1	loss	0.228916	14		chr11	62177316	62177614	14	loss
11	96743774	96744087	314	*	1	loss	0.228916	14		chr11	96743774	96744087	14	loss
11	119298274	132260832	12962559	*	1	loss	0.228916	14		chr11	119298274	132260832	14	loss
12	6738574	6739344	771	*	1	loss	0.228916	14		chr12	6738574	6739344	14	loss
12	10915448	10915701	254	*	2	loss	0.0060241	29		chr12	10915448	10915701	29	loss
12	24307516	24307763	248	*	2	loss	0.0060241	29		chr12	24307516	24307763	29	loss
12	42651504	42652099	596	*	1	loss	0.228916	14		chr12	42651504	42652099	14	loss
12	49178292	49178445	154	*	1	loss	0.228916	14		chr12	49178292	49178445	14	loss
12	58980123	58980447	325	*	1	loss	0.228916	14		chr12	58980123	58980447	14	loss
12	70478487	70484438	5952	*	1	loss	0.228916	14		chr12	70478487	70484438	14	loss
12	83648506	83648804	299	*	1	loss	0.228916	14		chr12	83648506	83648804	14	loss
12	95616681	95618639	1959	*	1	loss	0.228916	14		chr12	95616681	95618639	14	loss
12	129356153	129356457	305	*	2	loss	0.0060241	29		chr12	129356153	129356457	29	loss
13	34984501	34990736	6236	*	1	loss	0.228916	14		chr13	34984501	34990736	14	loss
13	36840331	36840649	319	*	1	loss	0.228916	14		chr13	36840331	36840649	14	loss
13	60895999	60896695	697	*	1	loss	0.228916	14		chr13	60895999	60896695	14	loss
13	65063677	65064079	403	*	1	loss	0.228916	14		chr13	65063677	65064079	14	loss
13	83375159	83375370	212	*	1	loss	0.228916	14		chr13	83375159	83375370	14	loss
13	101254610	101254912	303	*	2	loss	0.0060241	29		chr13	101254610	101254912	29	loss
13	107118975	107269185	150211	*	1	loss	0.228916	14		chr13	107118975	107269185	14	loss
14	34836098	34836416	319	*	2	loss	0.0060241	29		chr14	34836098	34836416	29	loss
15	36241774	36243085	1312	*	1	loss	0.228916	14		chr15	36241774	36243085	14	loss
15	37412571	37412941	371	*	1	loss	0.228916	14		chr15	37412571	37412941	14	loss
15	62413897	62415594	1698	*	1	loss	0.228916	14		chr15	62413897	62415594	14	loss
15	62655586	62655722	137	*	1	loss	0.228916	14		chr15	62655586	62655722	14	loss
15	64340995	64341305	311	*	1	loss	0.228916	14		chr15	64340995	64341305	14	loss
15	71589231	71590628	1398	*	1	loss	0.228916	14		chr15	71589231	71590628	14	loss
15	76592257	76604598	12342	*	1	loss	0.228916	14		chr15	76592257	76604598	14	loss
15	83105132	83105451	320	*	1	loss	0.228916	14		chr15	83105132	83105451	14	loss
16	78994612	78996906	2295	*	1	loss	0.228916	14		chr16	78994612	78996906	14	loss
16	82970385	82970666	282	*	1	loss	0.228916	14		chr16	82970385	82970666	14	loss
17	2816637	2817924	1288	*	1	loss	0.228916	14		chr17	2816637	2817924	14	loss
17	17327068	17327920	853	*	1	loss	0.228916	14		chr17	17327068	17327920	14	loss
17	19668599	19669008	410	*	1	loss	0.228916	14		chr17	19668599	19669008	14	loss
17	27209528	27213356	3829	*	1	loss	0.228916	14		chr17	27209528	27213356	14	loss
17	64135877	64136778	902	*	1	loss	0.228916	14		chr17	64135877	64136778	14	loss
17	81643330	81643629	300	*	1	loss	0.228916	14		chr17	81643330	81643629	14	loss
18	4813800	4814480	681	*	1	loss	0.228916	14		chr18	4813800	4814480	14	loss
18	47573538	47573836	299	*	1	loss	0.228916	14		chr18	47573538	47573836	14	loss
18	49493499	49493804	306	*	1	loss	0.228916	14		chr18	49493499	49493804	14	loss
18	74485208	74485534	327	*	1	loss	0.228916	14		chr18	74485208	74485534	14	loss
18	78442138	78443341	1204	*	2	loss	0.0060241	29		chr18	78442138	78443341	29	loss
18	79549968	79552072	2105	*	1	loss	0.228916	14		chr18	79549968	79552072	14	loss
19	350269	351065	797	*	1	loss	0.228916	14		chr19	350269	351065	14	loss
19	19147214	19147484	271	*	1	loss	0.228916	14		chr19	19147214	19147484	14	loss
19	57523228	57523453	226	*	1	loss	0.228916	14		chr19	57523228	57523453	14	loss
20	6170313	6170631	319	*	1	loss	0.228916	14		chr20	6170313	6170631	14	loss
20	19080787	19081086	300	*	2	loss	0.0060241	29		chr20	19080787	19081086	29	loss
20	26112116	26113680	1565	*	1	loss	0.228916	14		chr20	26112116	26113680	14	loss
20	38426470	38427168	699	*	1	loss	0.228916	14		chr20	38426470	38427168	14	loss
20	43395973	43397153	1181	*	2	loss	0.0060241	29		chr20	43395973	43397153	29	loss
20	61951247	61951538	292	*	1	loss	0.228916	14		chr20	61951247	61951538	14	loss
21	13444520	13445846	1327	*	2	loss	0.0060241	29		chr21	13444520	13445846	29	loss
21	19203258	19206538	3281	*	1	loss	0.228916	14		chr21	19203258	19206538	14	loss
21	24337875	24338292	418	*	1	loss	0.228916	14		chr21	24337875	24338292	14	loss
21	29179905	29180258	354	*	1	loss	0.228916	14		chr21	29179905	29180258	14	loss
21	41967139	41968094	956	*	1	loss	0.228916	14		chr21	41967139	41968094	14	loss
22	17289461	17298219	8759	*	1	loss	0.228916	14		chr22	17289461	17298219	14	loss
22	38177446	38183612	6167	*	1	loss	0.228916	14		chr22	38177446	38183612	14	loss
22	45479154	45479470	317	*	1	loss	0.228916	14		chr22	45479154	45479470	14	loss
X	5137307	5139459	2153	*	2	loss	0.0060241	29		chrX	5137307	5139459	29	loss
X	5652311	5652640	330	*	1	loss	0.228916	14		chrX	5652311	5652640	14	loss
X	145340560	145342988	2429	*	1	loss	0.228916	14		chrX	145340560	145342988	14	loss
2	88729729	88732766	3038	*	2	both	0.153846	29		chr2	88729729	88732766	29	both
2	91407426	91409099	1674	*	2	both	0.153846	29		chr2	91407426	91409099	29	both
6	11498391	49545092	38046702	*	5	both	0.0192308	71		chr6	11498391	49545092	71	both
8	4504954	47095535	42590582	*	2	both	0	29		chr8	4504954	47095535	29	both
19	19416581	28947714	9531134	*	2	both	0.153846	29		chr19	19416581	28947714	29	both
Treatment - MAPKi										Treatment - MAPKi
chr	start	end	width	freq_abs	type	pvalue	freq			chr	start	end	freq	type
1	17166014	17166220	207	1	gain	0.3	17			chr1	17166014	17166220	17	gain
2	71662937	71663041	105	1	gain	0.3	17			chr2	71662937	71663041	17	gain
2	91407624	91409099	1476	1	gain	0.3	17			chr2	91407624	91409099	17	gain
2	241987323	241987502	180	1	gain	0.3	17			chr2	241987323	241987502	17	gain
4	32703232	53102382	20399151	2	gain	0.0666667	33			chr4	32703232	53102382	33	gain
5	711897	846907	135011	1	gain	0.0666667	17			chr5	711897	846907	17	gain
5	7868841	24632269	16763429	2	gain	0.0666667	33			chr5	7868841	24632269	33	gain
5	35461033	35461244	212	1	gain	0.3	17			chr5	35461033	35461244	17	gain
6	34071477	34072135	659	2	gain	0.0666667	33			chr6	34071477	34072135	33	gain
6	168840132	168840990	859	1	gain	0.3	17			chr6	168840132	168840990	17	gain
7	4889718	5107967	218250	2	gain	0.0666667	33			chr7	4889718	5107967	33	gain
7	6165040	29060761	22895722	4	gain	0	67			chr7	6165040	29060761	67	gain
7	58064832	61027397	2962566	2	gain	0.0666667	33			chr7	58064832	61027397	33	gain
8	57204357	57205710	1354	1	gain	0.3	17			chr8	57204357	57205710	17	gain
9	137667161	137667529	369	1	gain	0.3	17			chr9	137667161	137667529	17	gain
10	131176466	131177093	628	2	gain	0.0666667	33			chr10	131176466	131177093	33	gain
12	108363623	108363993	371	1	gain	0.3	17			chr12	108363623	108363993	17	gain
14	84317594	84317834	241	1	gain	0.3	17			chr14	84317594	84317834	17	gain
14	106333288	106334120	833	1	gain	0.3	17			chr14	106333288	106334120	17	gain
16	34729800	34731895	2096	1	gain	0.3	17			chr16	34729800	34731895	17	gain
17	21736346	27008363	5272018	1	gain	0.3	17			chr17	21736346	27008363	17	gain
19	21317623	21317838	216	1	gain	0.3	17			chr19	21317623	21317838	17	gain
19	44546247	44546891	645	1	gain	0.3	17			chr19	44546247	44546891	17	gain
20	25923946	30219197	4295252	1	gain	0.3	17			chr20	25923946	30219197	17	gain
22	20358833	20361418	2586	1	gain	0.3	17			chr22	20358833	20361418	17	gain
22	30748261	32385068	1636808	1	gain	0.3	17			chr22	30748261	32385068	17	gain
X	49069214	49069329	116	1	gain	0.3	17			chrX	49069214	49069329	17	gain
1	24076522	24076813	292	1	loss	0.169231	17			chr1	24076522	24076813	17	loss
1	144137811	144140106	2296	1	loss	0.169231	17			chr1	144137811	144140106	17	loss
1	248164410	248164860	451	1	loss	0.169231	17			chr1	248164410	248164860	17	loss
2	849434	850020	587	1	loss	0.169231	17			chr2	849434	850020	17	loss
2	1529570	1534226	4657	2	loss	0.0307692	33			chr2	1529570	1534226	33	loss
2	24829707	24830350	644	1	loss	0.169231	17			chr2	24829707	24830350	17	loss
2	113651674	113653681	2008	2	loss	0.0307692	33			chr2	113651674	113653681	33	loss
2	128340466	128341199	734	1	loss	0.169231	17			chr2	128340466	128341199	17	loss
3	164010861	164011376	516	2	loss	0.0307692	33			chr3	164010861	164011376	33	loss
3	195783326	195783840	515	1	loss	0.169231	17			chr3	195783326	195783840	17	loss
4	88116535	88116853	319	1	loss	0.169231	17			chr4	88116535	88116853	17	loss
4	102408364	102411019	2656	1	loss	0.169231	17			chr4	102408364	102411019	17	loss
4	173611963	173614736	2774	1	loss	0.169231	17			chr4	173611963	173614736	17	loss
5	181253091	181254430	1340	2	loss	0.0307692	33			chr5	181253091	181254430	33	loss
6	17750258	17750644	387	1	loss	0.169231	17			chr6	17750258	17750644	17	loss
6	32493121	32493442	322	1	loss	0.169231	17			chr6	32493121	32493442	17	loss
6	37945207	37968789	23583	2	loss	0.0307692	33			chr6	37945207	37968789	33	loss
6	149762617	149763174	558	1	loss	0.169231	17			chr6	149762617	149763174	17	loss
6	170064753	170065505	753	1	loss	0.169231	17			chr6	170064753	170065505	17	loss
7	34904315	53221432	18317118	2	loss	0	33			chr7	34904315	53221432	33	loss
7	158337804	158338499	696	1	loss	0.169231	17			chr7	158337804	158338499	17	loss
8	30746496	30748109	1614	1	loss	0.169231	17			chr8	30746496	30748109	17	loss
9	5064992	6284696	1219705	1	loss	0.169231	17			chr9	5064992	6284696	17	loss
9	121879743	121879856	114	1	loss	0.169231	17			chr9	121879743	121879856	17	loss
9	137359057	137361528	2472	1	loss	0.169231	17			chr9	137359057	137361528	17	loss
10	131042379	131043197	819	1	loss	0.169231	17			chr10	131042379	131043197	17	loss
10	133291312	133292714	1403	1	loss	0.169231	17			chr10	133291312	133292714	17	loss
11	13544375	13544744	370	1	loss	0.169231	17			chr11	13544375	13544744	17	loss
11	60804003	60804427	425	2	loss	0.0307692	33			chr11	60804003	60804427	33	loss
11	110618782	110619255	474	1	loss	0.169231	17			chr11	110618782	110619255	17	loss
11	119031507	119033423	1917	1	loss	0.169231	17			chr11	119031507	119033423	17	loss
11	134740149	134740645	497	1	loss	0.169231	17			chr11	134740149	134740645	17	loss
12	31117833	31118820	988	1	loss	0.169231	17			chr12	31117833	31118820	17	loss
12	37255065	37257056	1992	1	loss	0.169231	17			chr12	37255065	37257056	17	loss
12	86502907	86503607	701	1	loss	0.169231	17			chr12	86502907	86503607	17	loss
12	130882300	130882760	461	1	loss	0.169231	17			chr12	130882300	130882760	17	loss
13	98601980	98606271	4292	1	loss	0.169231	17			chr13	98601980	98606271	17	loss
14	65368289	65368674	386	1	loss	0.169231	17			chr14	65368289	65368674	17	loss
14	98317666	98319077	1412	1	loss	0.169231	17			chr14	98317666	98319077	17	loss
14	105075197	105075327	131	1	loss	0.169231	17			chr14	105075197	105075327	17	loss
14	106018309	106027953	9645	1	loss	0.169231	17			chr14	106018309	106027953	17	loss
15	77038408	77040381	1974	1	loss	0.169231	17			chr15	77038408	77040381	17	loss
15	99031325	99032380	1056	1	loss	0.169231	17			chr15	99031325	99032380	17	loss
16	89647642	89648354	713	1	loss	0.169231	17			chr16	89647642	89648354	17	loss
17	3831547	3832530	984	1	loss	0.169231	17			chr17	3831547	3832530	17	loss
17	38807253	38808655	1403	1	loss	0.169231	17			chr17	38807253	38808655	17	loss
17	57012369	57015500	3132	2	loss	0.0307692	33			chr17	57012369	57015500	33	loss
17	82148348	82149050	703	1	loss	0.169231	17			chr17	82148348	82149050	17	loss
18	11509710	11511476	1767	1	loss	0.169231	17			chr18	11509710	11511476	17	loss
18	24323409	24324630	1222	3	loss	0	50			chr18	24323409	24324630	50	loss
19	350271	351066	796	1	loss	0.169231	17			chr19	350271	351066	17	loss
19	1219599	1221163	1565	1	loss	0.169231	17			chr19	1219599	1221163	17	loss
19	12445863	12447486	1624	1	loss	0.169231	17			chr19	12445863	12447486	17	loss
19	17150572	17151009	438	1	loss	0.169231	17			chr19	17150572	17151009	17	loss
19	42505157	42505363	207	1	loss	0.169231	17			chr19	42505157	42505363	17	loss
19	55093356	55094220	865	1	loss	0.169231	17			chr19	55093356	55094220	17	loss
20	1580451	1613483	33033	1	loss	0.169231	17			chr20	1580451	1613483	17	loss
20	32739598	32740212	615	1	loss	0.169231	17			chr20	32739598	32740212	17	loss
21	37756921	37757480	560	1	loss	0.169231	17			chr21	37756921	37757480	17	loss
X	484940	485370	431	1	loss	0.169231	17			chrX	484940	485370	17	loss
X	903658	904438	781	2	loss	0.0307692	33			chrX	903658	904438	33	loss
X	938662	939167	506	1	loss	0.169231	17			chrX	938662	939167	17	loss
7	64475370	64476370	1001	2	both	0.3	33			chr7	64475370	64476370	33	both
7	83629076	148978121	65349046	4	both	0.0333333	67			chr7	83629076	148978121	67	both
9	39592150	62802542	23210393	2	both	0.3	33			chr9	39592150	62802542	33	both
Treatment - MAPKi IC										Treatment - MAPKi + ICB
chr	start	end	width	strand	freq_abs	type	pvalue	freq		chr	start	end	freq	type
1	230268470	244011447	13742978	*	1	gain	0.342857	11		chr1	230268470	244011447	11	gain
6	21073579	41676777	20603199	*	4	gain	0	44		chr6	21073579	41676777	44	gain
6	43004311	43004915	605	*	2	gain	0.0571429	22		chr6	43004311	43004915	22	gain
6	44044808	44045003	196	*	2	gain	0.0571429	22		chr6	44044808	44045003	22	gain
7	43874531	43874993	463	*	1	gain	0.342857	11		chr7	43874531	43874993	11	gain
8	48327016	48327351	336	*	1	gain	0.342857	11		chr8	48327016	48327351	11	gain
8	57204357	57205710	1354	*	1	gain	0.342857	11		chr8	57204357	57205710	11	gain
10	131176466	131177061	596	*	1	gain	0.342857	11		chr10	131176466	131177061	11	gain
11	1017009	1017678	670	*	1	gain	0.342857	11		chr11	1017009	1017678	11	gain
14	105642000	105740129	98130	*	1	gain	0.342857	11		chr14	105642000	105740129	11	gain
15	20102552	20105532	2981	*	1	gain	0.342857	11		chr15	20102552	20105532	11	gain
15	20340752	20343648	2897	*	2	gain	0.0571429	22		chr15	20340752	20343648	22	gain
15	77699272	77699744	473	*	1	gain	0.342857	11		chr15	77699272	77699744	11	gain
15	95357543	95357706	164	*	1	gain	0.342857	11		chr15	95357543	95357706	11	gain
20	21209593	21209839	247	*	2	gain	0.0571429	22		chr20	21209593	21209839	22	gain
21	5227409	5227562	154	*	1	gain	0.342857	11		chr21	5227409	5227562	11	gain
22	36731045	36731201	157	*	2	gain	0.0571429	22		chr22	36731045	36731201	22	gain
X	140724996	140725747	752	*	1	gain	0.342857	11		chrX	140724996	140725747	11	gain
1	246521038	246521985	948	*	1	loss	0.347826	11		chr1	246521038	246521985	11	loss
2	82530020	82530321	302	*	1	loss	0.195652	11		chr2	82530020	82530321	11	loss
2	143026942	218162559	75135618	*	1	loss	0.0217391	11		chr2	143026942	218162559	11	loss
3	79202382	118069505	38867124	*	1	loss	0.347826	11		chr3	79202382	118069505	11	loss
3	198098917	198102220	3304	*	1	loss	0.347826	11		chr3	198098917	198102220	11	loss
4	11945388	182557654	170612267	*	2	loss	0.0217391	22		chr4	11945388	182557654	22	loss
4	189129914	189130080	167	*	2	loss	0.195652	22		chr4	189129914	189130080	22	loss
6	126960288	149339045	22378758	*	1	loss	0.347826	11		chr6	126960288	149339045	11	loss
6	167385551	167386779	1229	*	1	loss	0.347826	11		chr6	167385551	167386779	11	loss
7	1127754	1129400	1647	*	1	loss	0.347826	11		chr7	1127754	1129400	11	loss
7	153612706	153613733	1028	*	1	loss	0.347826	11		chr7	153612706	153613733	11	loss
8	2085537	2086390	854	*	1	loss	0.347826	11		chr8	2085537	2086390	11	loss
8	38057260	38059918	2659	*	1	loss	0.347826	11		chr8	38057260	38059918	11	loss
8	46363008	46363795	788	*	1	loss	0.347826	11		chr8	46363008	46363795	11	loss
8	98009819	124995856	26986038	*	3	loss	0.0217391	33		chr8	98009819	124995856	33	loss
8	125582886	125588891	6006	*	1	loss	0.347826	11		chr8	125582886	125588891	11	loss
9	21243455	22408656	1165202	*	1	loss	0.347826	11		chr9	21243455	22408656	11	loss
11	17021707	78547831	61526125	*	1	loss	0.347826	11		chr11	17021707	78547831	11	loss
16	23788463	59064607	35276145	*	1	loss	0.195652	11		chr16	23788463	59064607	11	loss
16	63402774	86838469	23435696	*	1	loss	0.347826	11		chr16	63402774	86838469	11	loss
17	3831547	3832585	1039	*	1	loss	0.347826	11		chr17	3831547	3832585	11	loss
19	6987468	6987782	315	*	1	loss	0.347826	11		chr19	6987468	6987782	11	loss
19	51183726	56024860	4841135	*	1	loss	0.347826	11		chr19	51183726	56024860	11	loss
22	12406260	12406430	171	*	1	loss	0.347826	11		chr22	12406260	12406430	11	loss
22	17409248	17410186	939	*	1	loss	0.347826	11		chr22	17409248	17410186	11	loss
22	42507830	42568346	60517	*	1	loss	0.347826	11		chr22	42507830	42568346	11	loss
X	19643243	28854475	9211233	*	1	loss	0.347826	11		chrX	19643243	28854475	11	loss
X	93362209	118940089	25577881	*	1	loss	0.347826	11		chrX	93362209	118940089	11	loss
X	151246834	151280597	33764	*	2	loss	0.195652	22		chrX	151246834	151280597	22	loss
1	11616320	224340665	212724346	*	3	both	0.0285714	33		chr1	11616320	224340665	33	both
2	5223712	5267025	43314	*	2	both	0.342857	22		chr2	5223712	5267025	22	both
2	11609095	62913959	51304865	*	3	both	0.0571429	33		chr2	11609095	62913959	33	both
2	89781661	89782766	1106	*	2	both	0.342857	22		chr2	89781661	89782766	22	both
3	197384591	197388065	3475	*	3	both	0.0571429	33		chr3	197384591	197388065	33	both
5	12095097	149456547	137361451	*	3	both	0.347826	33		chr5	12095097	149456547	33	both
6	1083145	18709537	17626393	*	3	both	0.0571429	33		chr6	1083145	18709537	33	both
6	44993160	50846372	5853213	*	2	both	0.342857	22		chr6	44993160	50846372	22	both
6	60655487	60660448	4962	*	3	both	0.0571429	33		chr6	60655487	60660448	33	both
6	62992105	63027469	35365	*	2	both	0.342857	22		chr6	62992105	63027469	22	both
7	46138811	130552947	84414137	*	6	both	0.347826	67		chr7	46138811	130552947	67	both
7	138611712	138612464	753	*	2	both	0.342857	22		chr7	138611712	138612464	22	both
9	36883594	128544131	91660538	*	4	both	0.195652	44		chr9	36883594	128544131	44	both
10	15891256	92252290	76361035	*	2	both	0.347826	22		chr10	15891256	92252290	22	both
13	20484855	105446343	84961489	*	3	both	0.347826	33		chr13	20484855	105446343	33	both
15	37982349	66969769	28987421	*	3	both	0.347826	33		chr15	37982349	66969769	33	both
18	21057764	63843578	42785815	*	4	both	0.347826	44		chr18	21057764	63843578	44	both

## Sheet: 3h
SV view plot generated using AmpliconArchitect.

## Sheet: 3i
SBS signatures
	RAM12.01-LN	RAM12.01-Brain10	RAM12.01-Brain3	RAM12.01-Brain9	RAM13003-Brain	RAM13003-Lung	RAM13004-Liver	RAM13004-Lung	RAM19001-Liver1	RAM19001-Lung2	RAM19002-Liver1.A	RAM19005-Adrenal2.A	RAM19005-LN1.C	RAM14006-Adrenal	RAM14006-Brain	RAM14006-Liver2	RAM14006-LN1	RAM14006-LN2	RAM14006-Lung2	RAM14006-ST	RAM19003-Brain.A	RAM19003-Liver1.A
SBS1	0	0	0	0	0	0	0	0	0.0635011	0.0659455	0	0	0.0603054	0	0	0	0.0612357	0	0	0	0	0
SBS3	0.0920648	0	0.063042	0.0693852	0	0	0	0	0	0	0	0	0	0	0	0	0	0	0.0679541	0	0	0
SBS6	0	0	0.193464	0.203608	0.200098	0.186454	0.119766	0.126864	0.109835	0.0821453	0.0635516	0.139779	0.108842	0.177825	0.202757	0.0870731	0.0634158	0.105424	0.225377	0.18216	0.179073	0.179867
SBS7a	0	0	0	0	0	0.112409	0	0.0613566	0.235661	0.242836	0.33856	0.171648	0.15835	0	0	0	0	0	0	0.0642344	0	0
SBS10b	0	0	0.0901416	0.0910414	0.117786	0.175299	0.14915	0.155228	0.260168	0.271705	0.350082	0.304297	0.304546	0.0947983	0.11451	0.112569	0.111342	0.110802	0.0748889	0.122336	0.112475	0.114061
SBS15	0	0	0.0972571	0.0881628	0.0837179	0	0.128763	0.12049	0	0	0	0	0	0.106765	0.0951342	0.150879	0.161339	0.144361	0.115975	0.0967283	0.0982861	0.107603
SBS20	0.263764	0.263287	0	0	0	0	0	0	0	0	0	0	0	0	0	0	0	0	0	0	0	0
SBS26	0	0	0.276337	0.280342	0.251241	0.221802	0.228604	0.218993	0.168065	0.154754	0.0717063	0.126272	0.116092	0.2666	0.270806	0.239423	0.237688	0.250511	0.268916	0.256863	0.250971	0.244839
SBS36	0.177873	0.265875	0	0	0	0	0	0	0	0	0	0	0	0	0	0	0	0	0	0	0	0
SBS87	0.0875753	0	0.0749407	0.0748549	0.0786144	0	0.116594	0.108269	0	0	0	0.0660776	0.0789563	0.0764299	0.0820641	0.122294	0.15246	0.110219	0.0674274	0.0697415	0.0819875	0.085091
ID signatures
	RAM12.01-LN	RAM12.01-Brain10	RAM12.01-Brain3	RAM12.01-Brain9	RAM13003-Brain	RAM13003-Lung	RAM13004-Liver	RAM13004-Lung	RAM19001-Liver1	RAM19001-Lung2	RAM19002-Liver1.A	RAM19005-Adrenal2.A	RAM19005-LN1.C	RAM14006-Adrenal	RAM14006-Brain	RAM14006-Liver2	RAM14006-LN1	RAM14006-LN2	RAM14006-Lung2	RAM14006-ST	RAM19003-Brain.A	RAM19003-Liver1.A
ID1	0.15	0.37	0.38	0.16	0.37	0.47	0.36	0.36	0.38	0.39	0.34	0.36	0.37	0.38	0.38	0.4	0.4	0.32	0.36	0.37	0.35	0.35
ID2	0.21	0.38	0.38	0.23	0.32	0.43	0.33	0.39	0.38	0.39	0.37	0.39	0.38	0.36	0.39	0.35	0.36	0.34	0.39	0.37	0.37	0.36
ID3	0.36	0.08	0.07	0.35	0.09	0.03	0.1	0.09	0.08	0.07	0.09	0.1	0.08	0.09	0.07	0.07	0.07	0.11	0.08	0.09	0.09	0.09
ID6	0	0	0	0	0	0	0	0	0	0	0	0	0	0	0	0	0	0	0	0	0	0
ID7	0.01	0.06	0.05	0	0.07	0.03	0.06	0.06	0.05	0.05	0.06	0.04	0.05	0.05	0.05	0.03	0.04	0.06	0.05	0.05	0.06	0.06
ID8	0	0	0	0	0	0.01	0	0	0	0	0	0	0	0	0	0	0	0	0	0	0	0
ID13	0.04	0	0	0.04	0	0.04	0	0.01	0	0	0	0.01	0	0	0	0.02	0.03	0.03	0	0	0.01	0.01
ID17	0	0	0	0	0	0	0	0	0	0	0	0	0	0	0	0	0	0	0	0	0	0
ID18	0.23	0.12	0.11	0.21	0.15	0	0.15	0.1	0.11	0.11	0.14	0.1	0.12	0.12	0.11	0.12	0.11	0.15	0.11	0.12	0.12	0.12

## Sheet: 3j
Sample	Defective MMR	Treatment
RAM12.01-Brain10	0.263287	MAPKi
RAM12.01-Brain3	0.567059	MAPKi
RAM12.01-Brain9	0.572113	MAPKi
RAM13003-Brain	0.535057	MAPKi
RAM13003-Lung	0.408256	MAPKi
RAM13004-Liver	0.477134	ICB
RAM13004-Lung	0.466347	ICB
RAM19001-Liver1	0.2779	ICB
RAM19001-Lung2	0.236899	ICB
RAM19002-Liver1.A	0.135258	ICB
RAM19005-Adrenal2.A	0.26605	ICB
RAM19005-LN1.C	0.224934	ICB
RAM14006-Adrenal	0.55119	MAPKi_ICB
RAM14006-Brain	0.568697	MAPKi_ICB
RAM14006-Liver2	0.477375	MAPKi_ICB
RAM14006-LN1	0.462442	MAPKi_ICB
RAM14006-LN2	0.500296	MAPKi_ICB
RAM14006-Lung2	0.610268	MAPKi_ICB
RAM14006-ST	0.535751	MAPKi_ICB
RAM19003-Brain.A	0.528331	MAPKi_ICB
RAM19003-Liver1.A	0.532309	MAPKi_ICB

[truncated: 1 more sheets: 3k]
