# Supplementary material for: Multi-organ landscape of therapy-resistant melanoma
Source: Nat Med. 2023 Apr 27;29(5):1123–34. doi: 10.1038/s41591-023-02304-9 (PMC10202813; doi:10.1038/s41591-023-02304-9)
Supplement: Source Data Fig. 4 — Statistical source data. [file 41591_2023_2304_MOESM6_ESM.xlsx]

## Sheet: 4a
Sample	PC1	PC2
RAM13003-Lung	-4.80809	0.141968
RAM13003-Spleen	6.84232	-2.92183
RAM13003-Brain	-3.35478	-3.40576
RAM13003-Liver	1.32054	6.18563
RAM13004-Liver	5.72822	2.12085
RAM13004-Spleen	1.59306	-2.16309
RAM13004-Lung	-4.33167	2.35871
RAM13004-Cardio	-2.9896	-2.31647
RAM14001-Lung	-1.98175	3.64138
RAM14001-Spleen	1.98175	-3.64138
RAM14003-Cardio	-4.44922	-1.19586
RAM14003-Lung	3.12873	0.483485
RAM14003-Liver	-2.3634	1.84122
RAM14003-Spleen	3.68389	-1.12884
RAM14006-Cardio	-1.58464	-0.392034
RAM14006-Liver1	17.7295	-0.0298524
RAM14006-Lung1	-5.3382	2.65094
RAM14006-Brain	-6.65816	-1.04204
RAM14006-Spleen	-4.14847	-1.18702
RAM19001-ST	-2.21516	-1.27926
RAM19001-Lung1	-2.20398	-1.11032
RAM19001-Lung2	3.91574	-1.66327
RAM19001-Pleura	5.50237	-1.21258
RAM19001-Liver1	0.583514	4.49157
RAM19001-Liver2	-5.58249	0.773863
RAM19002-ST.A	5.634	3.67567
RAM19002-ST.B	6.37875	2.8304
RAM19002-ST.C	5.82579	2.26019
RAM19002-Liver1.A	-10.0769	-3.33252
RAM19002-Liver1.B	-8.40168	-2.29802
RAM19002-Liver2.A	-6.60939	-3.30509
RAM19002-Liver2.B	-10.7719	-4.21277
RAM19002-Liver2.C	7.73395	1.25715
RAM19002-Liver3.A	-0.375633	-0.175037
RAM19002-Liver3.B	3.11403	-0.11833
RAM19002-Liver3.C	7.54896	3.41835
RAM19003-Brain.B	-10.4741	-0.23919
RAM19003-Brain.C	-9.56958	-0.923299
RAM19003-Brain.A	-18.2305	-0.410399
RAM19003-Omentum1.A	4.20238	-1.59313
RAM19003-Omentum1.B	-25.1123	0.880754
RAM19003-Omentum1.C	-33.372	-1.34148
RAM19003-Omentum2.A	-18.6379	2.45988
RAM19003-Omentum2.B	8.15618	-0.956675
RAM19003-Omentum2.C	8.90161	-1.37974
RAM19003-Omentum3.A	8.43376	-1.13502
RAM19003-Omentum3.B	8.68382	-0.817194
RAM19003-Omentum3.C	14.9135	-1.00702
RAM19003-Omentum4.A	-0.176663	0.919278
RAM19003-Omentum4.B	13.9338	-0.749036
RAM19003-Omentum4.C	13.7985	-1.48061
RAM19003-Peritoneum.B	16.0354	-1.57508
RAM19003-Peritoneum.A	8.56976	-0.92912
RAM19003-Peritoneum.C	12.8239	-1.21538
RAM19003-Liver1.A	11.5935	-0.741706
RAM19003-Liver1.B	-1.27737	0.234083
RAM19003-Liver1.C	-1.30378	0.55565
RAM19003-Liver2	-11.8919	11.4444
RAM19005-ST1.A	4.66987	0.453974
RAM19005-ST1.B	10.4403	0.230617
RAM19005-ST1.C	10.3613	-0.245342
RAM19005-ST3.A	5.43825	-0.390778
RAM19005-ST3.B	-12.8842	-0.342882
RAM19005-ST3.C	7.98364	-0.303529
RAM19005-LN1.A	7.24261	0.490041
RAM19005-LN1.B	-17.939	1.59134
RAM19005-LN1.C	10.4547	-0.127548
RAM19005-LN2.A	-10.0044	-0.314381
RAM19005-LN2.B	-4.68736	0.410943
RAM19005-LN2.C	-1.92521	0.406146
RAM19005-Cardio	-22.2376	-0.399432
RAM19005-Adrenal1.A	6.25778	0.282293
RAM19005-Adrenal1.B	-9.78828	-1.10535
RAM19005-Adrenal2.A	11.5774	-0.553116
RAM19005-Adrenal2.B	5.04008	-0.0829882
RAM19006-Brain1	-2.3368	-6.705
RAM19006-Lung1.A	29.0745	-2.60028
RAM19006-Lung1.B	31.4279	-3.40632
RAM19006-Lung1.C	1.99641	2.88973
RAM19006-Lung3	-0.810089	5.74874
RAM19006-Lung2.A	-3.22435	7.092
RAM19006-Lung2.B	-2.78211	8.18268
RAM19006-Lung2.C	-0.849824	8.50296
RAM19006-LN1	-9.29697	-3.13871
RAM19006-LN2.A	-10.4346	-4.48844
RAM19006-LN2.B	-10.4914	-5.07026
RAM19006-LN2.C	-11.8598	-4.77503
RAM19006-Lung4.A	5.35099	3.32605
RAM19006-Lung4.B	15.1386	0.76063
RAM19006-Lung4.C	-1.96171	7.40741
RAM19006-LN3.A	-9.07344	-5.58274
RAM19006-LN3.B	-10.9725	-4.38975
RAM19006-LN3.C	-8.8949	-3.75367

## Sheet: 4c
Brain						Cardio						Liver						Lung						Soft Tissue						Spleen
pathway	pval	padj	ES	NES		pathway	pval	padj	ES	NES		pathway	pval	padj	ES	NES		pathway	pval	padj	ES	NES		pathway	pval	padj	ES	NES		pathway	pval	padj	ES	NES
HALLMARK_INTERFERON_ALPHA_RESPONSE	8.11162e-05	0.00101395	0.668704	2.90971		HALLMARK_OXIDATIVE_PHOSPHORYLATION	0.0192308	0.0320513	0.675518	3.22184		HALLMARK_PEROXISOME	0.00736167	0.0460105	0.437373	1.52052		HALLMARK_DNA_REPAIR	0.000836368	0.0052273	-0.400417	-1.59271		HALLMARK_MITOTIC_SPINDLE	2.13045e-05	0.000340872	-0.428986	-1.74883		HALLMARK_MTORC1_SIGNALING	1.16496e-05	2.37968e-05	-0.579944	-2.3635
HALLMARK_INTERFERON_GAMMA_RESPONSE	0.000197161	0.00111423	0.585809	2.81137		HALLMARK_MYC_TARGETS_V1	0.0185185	0.0320513	0.600975	2.87256		HALLMARK_COMPLEMENT	0.00508608	0.0363292	0.392901	1.45468		HALLMARK_INTERFERON_GAMMA_RESPONSE	0.000103315	0.00122209	-0.398523	-1.643		HALLMARK_INTERFERON_ALPHA_RESPONSE	0.00307607	0.0164057	-0.424325	-1.60239		HALLMARK_CHOLESTEROL_HOMEOSTASIS	1.33262e-05	2.37968e-05	-0.67476	-2.41088
HALLMARK_OXIDATIVE_PHOSPHORYLATION	0.000200562	0.00111423	0.500151	2.40369		HALLMARK_MITOTIC_SPINDLE	0.0185185	0.0320513	0.542833	2.60099		HALLMARK_INTERFERON_GAMMA_RESPONSE	0.00597163	0.0442868	-0.271375	-1.28735		HALLMARK_MYOGENESIS	1.72191e-05	0.000287183	-0.437029	-1.80175		HALLMARK_ANDROGEN_RESPONSE	0.00842023	0.0244272	-0.40078	-1.51903		HALLMARK_FATTY_ACID_METABOLISM	1.20188e-05	2.37968e-05	-0.610941	-2.42734
HALLMARK_PROTEIN_SECRETION	8.0289e-05	0.00101395	0.54101	2.35112		HALLMARK_ADIPOGENESIS	0.0192308	0.0320513	0.535512	2.55409		HALLMARK_EPITHELIAL_MESENCHYMAL_TRANSITION	0.00227242	0.0189369	-0.298497	-1.41698		HALLMARK_MYC_TARGETS_V1	1.7209e-05	0.000287183	-0.446369	-1.84146		HALLMARK_PEROXISOME	0.0106869	0.0244272	-0.390731	-1.49065		HALLMARK_COAGULATION	1.22799e-05	2.37968e-05	-0.710962	-2.77229
HALLMARK_PI3K_AKT_MTOR_SIGNALING	0.000171925	0.00111423	0.402853	1.77441		HALLMARK_PROTEIN_SECRETION	0.00094162	0.0104275	0.510926	2.25503		HALLMARK_INTERFERON_ALPHA_RESPONSE	0.00206715	0.0189369	-0.367408	-1.57477		HALLMARK_OXIDATIVE_PHOSPHORYLATION	1.7231e-05	0.000287183	-0.448141	-1.84951		HALLMARK_CHOLESTEROL_HOMEOSTASIS	0.0163523	0.0293894	-0.410619	-1.49433		HALLMARK_XENOBIOTIC_METABOLISM	1.16424e-05	2.37968e-05	-0.699175	-2.85065
HALLMARK_E2F_TARGETS	0.00852488	0.0176551	-0.374762	-1.3893		HALLMARK_PANCREAS_BETA_CELLS	2.12646e-05	0.00106323	-0.67115	-1.76231		HALLMARK_MYOGENESIS	0.000132591	0.00165739	-0.46084	-2.18614
HALLMARK_XENOBIOTIC_METABOLISM	6.31473e-05	0.00101395	-0.436899	-1.61965
HALLMARK_COAGULATION	3.28023e-05	0.00101395	-0.498691	-1.79042
