# Supplementary material for: Multi-organ landscape of therapy-resistant melanoma
Source: Nat Med. 2023 Apr 27;29(5):1123–34. doi: 10.1038/s41591-023-02304-9 (PMC10202813; doi:10.1038/s41591-023-02304-9)
Supplement: Source Data Fig. 5 — Statistical source data. [file 41591_2023_2304_MOESM7_ESM.xlsx]

## Sheet: 5a
Liver						Lung						Spleen
	Outgoing		Incoming				Outgoing		Incoming				Outgoing		Incoming
	Tumor	AN	Tumor	AN			Tumor	AN	Tumor	AN			Tumor	AN	Tumor	AN
COMPLEMENT	0	1.93231e-06	1.93231e-06	0		RESISTIN	0	1.02082e-06	1.02082e-06	0		ANGPT	0	0.00202658	0.00202658	0
GH	8.23601e-07	0	1.93844e-08	8.04216e-07		IL7	0	2.82709e-07	2.82709e-07	0		GH	0.000253546	0	1.77109e-05	0.000235835
CHEMERIN	0	2.22551e-07	2.22551e-07	0		EDA	0	1.61041e-07	1.61041e-07	0		AVP	9.91642e-06	0	0	9.91642e-06
EPO	0	1.3072e-07	1.3072e-07	0		CCL	4.82229e-08	0	7.12107e-09	4.11018e-08
						RLN	1.04423e-08	0	0	1.04423e-08
						AVP	2.9507e-09	5.68553e-10	1.48712e-09	2.03214e-09

## Sheet: 5b
Brain
interaction_name	source	target	prob	pathway_name	ligand	receptor
IFNW1_IFNAR1_IFNAR2	AN	TUMOR	7.80182e-07	IFN-I	IFNW1	IFNAR1_IFNAR2
IFNK_IFNAR1_IFNAR2	AN	TUMOR	1.44182e-05	IFN-I	IFNK	IFNAR1_IFNAR2
IFNA2_IFNAR1_IFNAR2	AN	TUMOR	2.11033e-06	IFN-I	IFNA2	IFNAR1_IFNAR2
IFNA16_IFNAR1_IFNAR2	AN	TUMOR	4.24945e-07	IFN-I	IFNA16	IFNAR1_IFNAR2
Liver
interaction_name	source	target	prob	pathway_name	ligand	receptor
EPO_EPOR	AN	TUMOR	1.3072e-07	EPO	EPO	EPOR
GH1_GHR	TUMOR	AN	3.81328e-07	GH	GH1	GHR
GH_PRLR	TUMOR	TUMOR	1.93844e-08	GH	GH1	PRLR
GH_PRLR	TUMOR	AN	4.15597e-08	GH	GH1	PRLR
C4A_C3AR1	AN	TUMOR	1.08037e-06	COMPLEMENT	C4A	C3AR1
C4A_CR2	AN	TUMOR	8.51933e-07	COMPLEMENT	C4A	CR2
RARRES2_CMKLR1	AN	TUMOR	2.22551e-07	CHEMERIN	RARRES2	CMKLR1
Lung
interaction_name	source	target	prob	pathway_name	ligand	receptor
CCL8_CCR1	TUMOR	TUMOR	7.12107e-09	CCL	CCL8	CCR1
CCL8_ACKR4	TUMOR	AN	1.66872e-08	CCL	CCL8	ACKR4
CCL8_ACKR2	TUMOR	AN	2.44146e-08	CCL	CCL8	ACKR2
IL7_IL7R_IL2RG	AN	TUMOR	2.82709e-07	IL7	IL7	IL7R_IL2RG
EDA_EDA2R	AN	TUMOR	1.61041e-07	EDA	EDA	EDA2R
RETN_TLR4	AN	TUMOR	1.43567e-07	RESISTIN	RETN	TLR4
RETN_CAP1	AN	TUMOR	8.77253e-07	RESISTIN	RETN	CAP1
AVP_AVPR2	TUMOR	AN	2.03214e-09	AVP	AVP	AVPR2
AVP_AVPR1A	TUMOR	TUMOR	9.18565e-10	AVP	AVP	AVPR1A
AVP_AVPR1A	AN	TUMOR	5.68553e-10	AVP	AVP	AVPR1A
INSL3_RXFP2	TUMOR	AN	4.5444e-09	RLN	INSL3	RXFP2
INSL3_RXFP1	TUMOR	AN	5.89789e-09	RLN	INSL3	RXFP1
Spleen
interaction_name	source	target	prob	pathway_name	ligand	receptor
GH1_GHR	TUMOR	AN	0.000117917	GH	GH1	GHR
ANGPT2_ITGA5_ITGB1	AN	TUMOR	0.00202658	ANGPT	ANGPT2	ITGA5_ITGB1
AVP_AVPR2	TUMOR	AN	9.91642e-06	AVP	AVP	AVPR2
GH_PRLR	TUMOR	TUMOR	1.77109e-05	GH	GH1	PRLR
