# Supplementary material for: Multi-organ landscape of therapy-resistant melanoma
Source: Nat Med. 2023 Apr 27;29(5):1123–34. doi: 10.1038/s41591-023-02304-9 (PMC10202813; doi:10.1038/s41591-023-02304-9)
Supplement: Source Data Fig. 6 — Statistical source data. [file 41591_2023_2304_MOESM8_ESM.xlsx]

## Sheet: 6a
Tumor
	RAM13003-Lung	RAM13003-Spleen	RAM13003-Brain	RAM13003-Liver	RAM13004-Liver	RAM13004-Spleen	RAM13004-Lung	RAM13004-Cardio	RAM14001-Lung	RAM14001-Spleen	RAM14003-Cardio	RAM14003-Lung	RAM14003-Liver	RAM14003-Spleen	RAM14006-Cardio	RAM14006-Liver1	RAM14006-Lung1	RAM14006-Brain	RAM14006-Spleen	RAM19001-ST	RAM19001-Lung1	RAM19001-Lung2	RAM19001-Pleura	RAM19001-Liver1	RAM19001-Liver2	RAM19002-ST.A	RAM19002-ST.B	RAM19002-ST.C	RAM19002-Liver1.A	RAM19002-Liver1.B	RAM19002-Liver2.A	RAM19002-Liver2.B	RAM19002-Liver2.C	RAM19002-Liver3.A	RAM19002-Liver3.B	RAM19002-Liver3.C	RAM19003-Brain.B	RAM19003-Brain.C	RAM19003-Brain.A	RAM19003-Omentum1.A	RAM19003-Omentum1.B	RAM19003-Omentum1.C	RAM19003-Omentum2.A	RAM19003-Omentum2.B	RAM19003-Omentum2.C	RAM19003-Omentum3.A	RAM19003-Omentum3.B	RAM19003-Omentum3.C	RAM19003-Omentum4.A
Immune Rich CD8 Macrophage Bias	0.0898284	0.0265285	0.217106	0.256262	0.223972	0.18013	0.107905	0.0940564	0.162239	0.117699	0.134194	0.120487	0.195551	0.135911	0.141906	0.247058	0.129715	0.147314	0.139384	0.172298	0.23588	0.00639632	0.13913	0.270093	0.162566	0.21789	0.168984	0.179408	0.115799	0.0939409	0.182497	0.250701	0.0826896	0.121955	0.121026	0.0624567	0.180324	0.164604	0.134715	0.101368	0.0759365	0.354543	0.0678462	0.120412	0.105303	0.0973774	0.142671	0.288804	0.0512357
Immune Rich CD8 Monocyte Bias	-0.27795	-0.0829228	-0.0509418	0.00973229	0.0675055	-0.120966	-0.192773	-0.227582	-0.15846	-0.120457	-0.195123	-0.12856	-0.132586	-0.0526131	-0.196726	0.353702	-0.230549	-0.096334	-0.199198	0.027041	-0.177714	-0.00380441	0.0373687	0.0220025	-0.13834	-0.143645	-0.17275	-0.182531	-0.0178967	-0.00905599	-0.00274562	-0.0301031	-0.119981	-0.0759352	-0.18001	-0.211982	-0.0595945	-0.0932549	-0.0971662	-0.184554	-0.256514	-0.0758038	-0.234467	-0.130452	-0.115715	-0.123107	-0.0837798	0.16262	-0.147817
Immune Rich CD4 Macrophage Bias	0.0899836	0.105599	-0.221949	-0.0745109	-0.0801503	-0.150979	0.275315	-0.209347	0.282569	-0.319412	-0.169197	0.201578	-0.152525	0.0156638	-0.0878439	0.519513	-0.00996783	-0.204931	-0.164829	-0.014645	-0.00304246	0.0391056	-0.0639858	0.0626607	0.110518	-0.0508573	-0.0955842	-0.0480916	0.0908101	0.0534041	-0.0227535	-0.00402693	-0.110542	0.0775352	-0.0710984	-0.0714792	-0.230046	-0.163151	-0.292378	-0.0883998	-0.35176	0.221612	-0.219256	0.0454247	0.00228799	0.0338895	0.0496855	0.481515	-0.0808452
Immune Stromal Rich CD8 Bias	-0.171876	-0.134739	-0.174772	-0.260051	-0.192227	-0.21077	-0.262849	-0.111056	-0.240305	-0.154181	-0.195875	-0.185616	-0.248837	-0.113647	-0.24387	0.12311	-0.14931	-0.190929	-0.25754	-0.146243	-0.171702	-0.0149103	-0.0318762	-0.128298	-0.204634	-0.207947	-0.220233	-0.218389	-0.103562	-0.127381	-0.0407192	-0.0139737	-0.207301	-0.159986	-0.231928	-0.238343	-0.242166	-0.186049	-0.226357	-0.231762	-0.204228	0.0428972	-0.203659	-0.135003	-0.172277	-0.208418	-0.160666	0.10291	-0.269805
Immune Stromal Rich CD4 Macrophage Bias	-0.287968	-0.0481521	-0.229138	-0.249819	-0.205787	-0.242675	-0.278925	-0.208672	-0.219975	-0.251731	-0.252012	-0.228261	-0.257512	-0.160196	-0.16716	0.243213	-0.305603	-0.264845	-0.321217	-0.324507	-0.233304	-0.0389306	-0.0397737	0.0421913	-0.204598	-0.197349	-0.243748	-0.239919	-0.151533	-0.041451	-0.0284922	-0.115616	-0.253463	-0.17611	-0.31474	-0.256684	-0.205995	-0.202071	-0.409665	-0.211367	-0.480487	0.0508465	-0.403939	-0.136402	-0.190137	-0.174253	-0.137611	0.164049	-0.213775
Tcell Centric Macrophage Bias	0.0755642	0.000698813	0.216905	-0.0308437	0.0599607	0.120559	0.0647095	0.0280926	0.0032806	0.135886	0.0390185	0.0639835	0.0494909	0.158834	0.029377	0.270836	0.03161	0.00732247	0.0696601	0.131378	0.160735	0.0887012	0.0075559	0.149442	-0.00175382	0.0258677	0.0227673	0.0523689	0.156725	0.14418	0.1351	0.145378	0.0327434	0.0455971	0.0452886	0.0282182	0.135243	0.168561	0.138419	0.0245795	-0.0166254	-0.0985585	-0.0664478	0.0353107	0.0455413	0.0677019	0.0964849	0.280611	0.0100088
Tcell Centric DC Rich	0.0804932	0.120617	0.112846	-0.050334	0.0682523	0.135844	0.00494713	0.0533178	0.0414735	0.0814571	0.0220391	0.0763452	0.067354	0.110324	0.0125446	0.310147	0.00688452	0.0807957	0.0529769	0.251194	0.0168523	0.0954213	0.109769	0.0131027	0.158138	-0.0332816	0.0585266	0.0567995	0.128975	0.196284	0.0891208	0.0749236	-0.0249178	0.125113	0.0740826	0.0138437	0.023475	0.095877	0.102384	0.0319193	0.00820418	0.0421593	-0.025919	0.0901258	0.0861826	0.076054	0.107614	0.326292	0.00577586
Myeloid Centric cDC2 Bias	0.105591	0.147733	0.194935	0.373867	0.173346	0.282419	0.222612	0.218456	0.209403	0.223827	0.289468	0.199666	0.143882	0.271041	0.399266	0.138999	0.30682	0.0273836	0.263894	0.263196	0.171336	0.16547	0.104542	0.332769	0.397812	0.137224	0.113451	0.117101	0.250876	0.228789	0.377928	0.362343	0.14066	0.247607	0.262574	0.0849392	0.12457	0.145089	0.112359	0.217533	0.223199	0.323031	0.221893	0.182235	0.17602	0.268299	0.27167	0.330303	0.133773
Myeloid Centric cDC1 Bias	-0.125661	0.0194168	0.133217	-0.0929634	-0.0133109	0.0405582	-0.0946111	-0.0824207	-0.0427059	-0.0371831	-0.0623063	-0.0160628	-0.103338	0.0842487	0.0431462	0.438386	-0.135851	-0.111779	-0.120025	0.00190942	0.0670266	0.228647	-0.013884	0.13993	-0.175454	0.0289545	0.0614633	0.0400571	-0.165802	0.0516362	-0.0421505	-0.0982791	0.0552227	0.0414997	0.0263092	0.0449458	-0.0653265	0.0368309	0.0260314	-0.0709207	-0.0951033	-0.135783	-0.137139	-0.0369571	-0.0518448	-0.0911818	-0.075877	0.367285	-0.106082
Immune Desert CD4 Macrophage Bias	-0.0233304	0.0921057	0.0449872	0.0774782	0.0377212	0.0434939	0.0869922	-0.0165007	0.167527	-0.10843	0.0532569	0.0887162	-0.0379832	0.0743779	0.0412037	0.284175	0.0718009	-0.0416911	-0.0325582	0.181868	0.0723352	0.0606651	0.0252173	0.129483	0.126493	0.0544264	0.0299214	0.0536835	0.0310566	0.121024	0.0726296	0.0597683	0.13334	0.0140359	0.102681	0.0495278	-0.0348457	0.00469004	-0.0471796	-0.00501221	-0.00306775	0.131326	-0.0316764	0.0431959	0.0919886	0.0350388	0.0310525	0.275812	0.048978
Immune Desert Monocyte Bias	-0.246208	-0.0957798	-0.268949	0.0902771	0.00264734	-0.205976	-0.190194	-0.222125	-0.214717	-0.124872	-0.239782	-0.1952	-0.144872	-0.0873762	-0.254789	0.354008	-0.176228	-0.176939	-0.24967	-0.0791956	0.0875837	-0.0732538	-0.0740498	0.0300967	-0.160747	-0.302378	-0.164205	-0.20991	-0.0693852	-0.0587788	-0.0891213	-0.0686572	-0.217075	-0.0469409	-0.238754	-0.0862569	-0.298402	-0.187927	-0.218671	-0.208241	-0.32553	0.00621368	-0.341556	-0.178612	-0.126218	-0.166903	-0.162495	0.114591	-0.219766
Immune Desert CD8 Macrophage Bias	0.453083	0.478193	0.476269	0.378498	0.437635	0.456402	0.438318	0.477784	0.436492	0.469105	0.436647	0.465048	0.423704	0.498449	0.472848	0.263115	0.430965	0.419207	0.463026	0.370693	0.432642	0.380409	0.40415	0.394164	0.452011	0.441175	0.444524	0.464844	0.40652	0.352665	0.350894	0.398938	0.417326	0.441489	0.491353	0.404194	0.45196	0.422129	0.441546	0.464542	0.440737	-0.0753873	0.423112	0.436386	0.427019	0.457414	0.443834	0.384481	0.493253
AN
	RAM13003-Brain-AN	RAM13003-Liver-AN	RAM13003-Lung-AN	RAM13003-Spleen-AN	RAM13004-Cardio-AN	RAM13004-Liver-AN	RAM13004-Lung-AN	RAM13004-Spleen-AN	RAM14001-Lung-AN	RAM14001-Spleen-AN	RAM14006-Brain-AN	RAM14006-Cardio-AN	RAM14006-Liver-AN	RAM14006-Lung-AN	RAM14006-Spleen-AN	RAM19001-LN-AN1	RAM19001-LN-AN2	RAM19001-ST-AN	RAM19001-Lung-AN1	RAM19001-Lung-AN2	RAM19001-Plerua-AN	RAM19001-LN-AN3	RAM19001-Liver-AN1	RAM19001-Liver-AN2	RAM19001-Spleen-AN	RAM19001-Brain-AN	RAM19002-Liver-AN1.A	RAM19002-Liver-AN1.B	RAM19002-Liver-AN1.C	RAM19002-Brain-AN.A	RAM19002-Brain-AN.B	RAM19002-Brain-AN.C	RAM19003-Brain-AN1.A	RAM19003-Brain-AN1.B	RAM19003-Brain-AN1.C	RAM19003-Brain-AN2.A	RAM19003-Brain-AN2.B	RAM19003-Brain-AN2.C	RAM19003-Brain-AN3.A	RAM19003-Brain-AN3.B	RAM19003-Brain-AN3.C	RAM19003-Liver-AN1.A	RAM19003-Liver-AN1.B	RAM19003-Liver-AN1.C	RAM19003-Liver-AN2.A	RAM19003-Liver-AN2.B	RAM19003-Liver-AN2.C	RAM19003-Liver-AN3.A	RAM19003-Liver-AN3.B
Immune Rich CD8 Macrophage Bias	0.117782	0.162479	0.0748992	0.149558	0.0932625	0.139255	0.0934488	0.141056	0.116551	0.0823514	0.144418	-0.00161248	0.0990016	0.117207	0.12617	0.133454	0.203876	0.181471	0.120099	0.157376	0.162737	0.172616	0.118568	0.162306	0.159393	0.0116219	0.198228	0.176077	0.185517	0.0966733	0.0468227	0.0488918	0.173961	0.192734	0.1823	0.00295046	0.0301475	-0.0447161	-0.00338756	-0.0280618	0.00126493	0.227368	0.263781	0.244368	0.196026	0.230743	0.244292	0.253769	0.25113
Immune Rich CD8 Monocyte Bias	-0.00907855	-0.0419288	-0.21723	-0.0643454	-0.151671	0.0671294	-0.190855	-0.0332015	-0.127876	-0.0511125	0.0347861	-0.202389	0.050253	-0.134238	-0.108346	-0.0740262	-0.0429739	-0.085787	-0.131163	-0.047699	-0.0355304	0.0440138	-0.0410091	-0.0204895	-0.152402	-0.0946709	0.0465067	-0.067483	-0.0076218	-0.110846	-0.118871	-0.130774	0.0324765	-0.0111327	-0.00202519	-0.0798009	-0.0661096	-0.115888	-0.0698725	-0.0991289	-0.121339	0.0161016	0.00685894	0.0275674	0.0414467	0.106408	0.0345638	0.0339285	-0.00179578
Immune Rich CD4 Macrophage Bias	-0.127975	-0.0465082	0.0783139	-0.115884	-0.139192	-0.0769999	0.119928	-0.134521	0.0374131	-0.175767	-0.217155	-0.0862413	-0.0756871	0.242126	-0.154337	-0.0152825	-0.120607	-0.0937305	0.000488512	0.0856636	-0.0257543	-0.0605117	-0.0364646	-0.0447472	-0.0379997	-0.0874541	-0.0359567	-0.00266451	-0.0547235	-0.074385	-0.0371582	-0.0423947	-0.194433	-0.155286	-0.196683	-0.121187	-0.0627032	-0.189183	-0.0281344	-0.0971979	-0.168058	0.0258233	0.0581133	0.10094	0.129225	0.0348295	0.156416	0.0862741	0.0162974
Immune Stromal Rich CD8 Bias	-0.0665498	-0.186177	-0.241101	-0.262145	-0.155842	-0.174486	-0.180539	-0.265086	-0.167608	-0.265483	-0.141968	-0.168429	-0.122278	-0.169348	-0.233363	-0.165377	-0.228618	-0.225405	-0.22708	-0.254867	-0.164642	-0.258852	-0.189657	-0.12156	-0.0419093	-0.214012	-0.216893	-0.147279	-0.162248	-0.214007	-0.279037	-0.217925	-0.153931	-0.0648946	-0.072207	-0.116722	-0.113828	-0.167348	-0.114932	-0.1106	-0.158285	-0.119668	-0.235703	-0.258528	-0.173603	-0.15107	-0.144315	-0.237588	-0.352528
Immune Stromal Rich CD4 Macrophage Bias	-0.0532225	-0.251132	-0.25165	-0.276032	-0.19579	-0.208143	-0.24052	-0.240488	-0.253218	-0.230978	-0.142208	-0.161595	-0.3362	-0.214151	-0.138678	-0.246158	-0.203763	-0.265476	-0.263294	-0.15824	-0.204567	-0.322197	-0.213817	-0.236933	-0.201743	-0.143959	-0.244055	-0.246101	-0.319684	-0.175142	-0.222009	-0.167347	-0.131752	-0.218103	-0.138769	-0.205762	-0.198097	-0.269247	-0.192432	-0.232405	-0.181544	-0.301593	-0.257972	-0.206594	-0.402047	-0.211978	-0.237708	-0.236022	-0.243759
Tcell Centric Macrophage Bias	0.111353	-0.138428	-0.0611735	0.078985	0.00816083	0.0186771	-0.0555274	0.0747302	-0.0144595	0.00610068	0.0185971	-0.0976633	0.0587363	-0.0744658	0.0959107	-0.0397593	0.0260822	-0.038522	-0.0181252	0.016025	-0.0120528	0.0118628	0.00727366	-0.00759179	0.0665773	-0.0387953	4.87483e-05	0.0209673	0.0224374	-0.00486941	-0.0407365	0.00571275	-0.0348116	-0.0383346	0.0622619	0.0728915	0.103977	0.0291788	0.110724	0.119458	0.115656	-0.0354919	-0.0348462	-0.0575936	-0.087419	-0.0281153	-0.037591	-0.0481734	-0.0897229
Tcell Centric DC Rich	0.0388225	-0.0192471	0.0542038	0.0659332	0.0296014	-0.00741802	-0.0668633	0.21415	-0.0456615	0.0865278	0.136897	-0.0241914	-0.0564592	0.0302849	0.101832	-0.0180665	-0.082691	0.0174255	0.0872308	-0.0123034	-0.0400296	0.072747	0.0930704	0.0189076	0.162773	-0.00172841	0.0398631	0.0357062	0.049085	-0.0796952	0.0201764	0.0314666	0.1048	0.189293	0.152294	0.137603	0.138482	0.120142	0.143587	0.162841	0.123174	-0.134244	-0.0566429	-0.0397547	-0.199317	-0.183134	-0.201648	-0.13899	-0.176473
Myeloid Centric cDC2 Bias	0.298998	0.352691	0.314553	0.144424	0.307985	0.301028	0.308339	0.230571	0.361507	0.216943	0.165179	0.335869	0.370269	0.306522	0.229384	0.298188	0.226737	0.331349	0.247467	0.2958	0.276028	0.257611	0.278067	0.157139	0.233557	0.282978	0.231457	0.244703	0.265983	0.243246	0.325867	0.250087	0.206203	0.159065	0.208818	0.220566	0.215967	0.199373	0.167596	0.155789	0.212574	0.399494	0.396367	0.374592	0.306201	0.362243	0.294838	0.353548	0.348544
Myeloid Centric cDC1 Bias	0.174412	0.0390362	0.0935919	0.0133734	0.158822	0.00620313	0.0925676	0.061551	0.0697308	0.123977	0.233317	0.11534	-0.0354049	0.0882737	0.00648974	0.0760708	-0.0205109	0.0805237	0.0892945	0.0429966	-0.146528	0.0668593	0.138664	0.30324	0.229652	0.209246	-0.0752072	0.0456716	0.0126101	0.154366	0.224894	0.245917	0.232222	0.220136	0.249269	0.204626	0.191069	0.162945	0.193789	0.176291	0.203414	0.022158	0.012949	0.0364031	-0.0240924	-0.054128	-0.0426536	-0.0178301	0.0357862
Immune Desert CD4 Macrophage Bias	0.0824509	0.128456	0.0320999	-0.0727988	0.0488579	0.105135	0.110129	-0.0723611	0.0530957	-0.00841344	0.0678237	-0.0138361	0.232724	-0.027191	0.0255418	0.053333	0.0303067	-0.00592687	-0.0101855	-0.0315792	0.0718735	0.126339	0.0787062	0.0917226	0.0364761	0.170709	0.107594	-0.024759	0.0130873	0.139625	0.129432	0.00320805	0.00484726	0.0121984	0.0635053	0.0148896	-0.00744491	-0.0503368	-0.0337889	-0.0388444	0.000875238	0.250608	0.152252	0.120906	0.162811	0.160367	0.103977	0.123178	0.084335
Immune Desert Monocyte Bias	-0.122698	0.0737383	-0.0255195	-0.164727	-0.0233369	0.0316285	-0.0891342	-0.082883	0.0044499	-0.127869	-0.0273082	-0.0257606	-0.0133865	-0.09351	-0.0912652	0.144825	0.0449632	-0.0594919	-0.171933	-0.0333375	0.0870254	-0.0498233	-0.0979017	-0.0819964	-0.104581	-0.0240259	-0.022588	-0.0308528	-0.0428136	-0.0610405	-0.0515289	-0.0184466	-0.173	-0.272068	-0.178951	-0.0178701	-0.0284614	-0.0784689	0.0373272	0.00256914	0.0361601	0.209078	0.256293	0.180258	0.047419	0.245557	0.164216	0.236851	0.172609
Immune Desert CD8 Macrophage Bias	0.405486	0.272591	0.393138	0.352575	0.378328	0.308823	0.383777	0.337748	0.443403	0.298777	0.42005	0.357225	0.323751	0.33547	0.366598	0.347407	0.381685	0.303653	0.366297	0.321056	0.387226	0.371452	0.403617	0.303092	0.340607	0.307317	0.337691	0.402836	0.382101	0.334986	0.338639	0.286696	0.420649	0.413219	0.403506	0.403542	0.381965	0.415743	0.377509	0.376207	0.368835	0.237485	0.291774	0.287643	0.260387	0.246648	0.278626	0.275635	0.296066
NAN
	RAM13003-Brain-NAN	RAM13003-Lung-NAN	RAM13003-Spleen-NAN	RAM13004-Cardio-NAN	RAM13004-Liver-NAN	RAM13004-Lung-NAN	RAM13004-Spleen-NAN	RAM14001-Lung-NAN	RAM14001-Spleen-NAN	RAM14006-Brain-NAN	RAM14006-Cardio-NAN	RAM14006-Liver-NAN	RAM14006-Lung-NAN	RAM14006-Spleen-NAN	RAM19001-LN-NAN1	RAM19001-LN-NAN2	RAM19001-ST-NAN	RAM19001-Lung-NAN2	RAM19001-Plerua-NAN	RAM19001-LN-NAN3	RAM19001-Liver-NAN1	RAM19001-Spleen-NAN	RAM19001-Brain-NAN	RAM19002-ST-NAN.A	RAM19002-ST-NAN.B	RAM19002-ST-NAN.C	RAM19002-Liver-NAN1.A	RAM19002-Liver-NAN1.B	RAM19002-Liver-NAN1.C	RAM19002-Brain-NAN.A	RAM19002-Brain-NAN.B	RAM19002-Brain-NAN.C	RAM19003-Brain-NAN1.A	RAM19003-Brain-NAN1.B	RAM19003-Brain-NAN1.C	RAM19003-Brain-NAN2.A	RAM19003-Brain-NAN2.B	RAM19003-Brain-NAN2.C	RAM19003-Brain-NAN3.A	RAM19003-Brain-NAN3.B	RAM19003-Brain-NAN3.C	RAM19003-Liver-NAN1.A	RAM19003-Liver-NAN1.B	RAM19003-Liver-NAN1.C	RAM19003-Liver-NAN2.A	RAM19003-Liver-NAN2.B	RAM19003-Liver-NAN2.C	RAM19003-Liver-NAN3.A	RAM19003-Liver-NAN3.B
Immune Rich CD8 Macrophage Bias	0.184444	0.0477746	0.176172	0.133449	0.166452	0.1148	0.0711579	0.1356	0.118904	0.175776	0.0265363	0.0798888	0.160045	0.202063	0.201471	0.119585	0.217963	0.138197	0.115487	0.204905	0.154703	0.244108	0.0300372	0.25023	0.256031	0.187566	0.186678	0.233151	0.227531	0.0478668	0.0632218	0.0336436	0.201355	0.189778	0.209364	0.00796156	-0.0341599	-0.0140689	-0.0346731	3.98815e-05	-0.018053	0.291355	0.390782	0.284463	0.390115	0.243658	0.24307	0.346658	0.290357
Immune Rich CD8 Monocyte Bias	-0.0664517	-0.260728	-0.0081813	-0.204811	0.0477301	-0.130362	-0.039818	-0.162116	-0.121459	-0.103205	-0.23286	0.0989408	-0.172641	-0.084621	0.00373142	-0.0334795	-0.0735909	-0.0268957	-0.0629869	0.0315753	-0.0640766	-0.210478	-0.0688415	0.055914	-0.131353	-0.0578316	0.00218501	-0.188205	-0.218696	-0.00942137	-0.0759804	-0.0683657	0.0406071	-0.00520188	0.043843	-0.111712	-0.0757203	-0.0788594	-0.146305	-0.116464	-0.152146	0.00211917	0.141491	0.0841162	0.0383801	0.03002	0.1856	0.180337	-0.060577
Immune Rich CD4 Macrophage Bias	-0.13283	-0.0124489	-0.164443	-0.248235	-0.0924985	0.338434	-0.244521	0.155212	-0.30815	-0.12711	-0.20529	-0.0841675	0.144675	-0.143104	-0.0274397	-0.00786914	-0.0643573	0.0205947	-0.0253909	-0.022487	-0.102259	-0.13038	-0.0830179	-0.120648	-0.111906	-0.0505323	0.0127627	-0.0721575	-0.0430496	0.00202715	0.00549324	-0.0629606	-0.19493	-0.186706	-0.302033	-0.101797	-0.0848224	-0.0993319	-0.150047	-0.134259	-0.0464239	-0.00231387	0.154414	0.0192268	0.0320464	0.0953474	0.403713	0.127302	0.114065
Immune Stromal Rich CD8 Bias	-0.178483	-0.301003	-0.184074	-0.249568	-0.149281	-0.294275	-0.29411	-0.226476	-0.334733	-0.202546	-0.234322	-0.127185	-0.291257	-0.224907	-0.138904	-0.243424	-0.281114	-0.219861	-0.202454	-0.265739	-0.159106	-0.239157	-0.370918	-0.19927	-0.220309	-0.182539	-0.132103	-0.0907415	-0.278969	-0.353052	-0.334175	-0.340061	-0.13429	-0.149103	-0.133046	-0.149277	-0.122877	-0.122986	-0.13166	-0.154306	-0.184383	-0.217417	-0.239133	-0.264515	-0.138554	-0.119124	-0.256953	-0.166269	-0.177452
Immune Stromal Rich CD4 Macrophage Bias	-0.22497	-0.359318	-0.233292	-0.29109	-0.293121	-0.211978	-0.233893	-0.280266	-0.259345	-0.142193	-0.260034	-0.337591	-0.214108	-0.230235	-0.168868	-0.262892	-0.110006	-0.279505	-0.0324844	-0.412956	-0.42101	-0.205914	-0.301264	-0.216184	-0.236583	-0.192126	-0.306973	-0.23032	-0.267812	-0.310165	-0.261851	-0.247595	-0.160942	-0.259108	-0.168392	-0.209774	-0.257887	-0.2633	-0.324787	-0.220001	-0.283231	-0.227894	-0.39207	-0.040491	-0.115704	-0.324513	-0.142854	-0.152252	-0.291578
Tcell Centric Macrophage Bias	0.0851356	-0.0414974	-0.0490895	-0.0105926	-0.0110212	-0.10821	0.115639	-0.0761188	0.0215546	0.115644	-0.0642552	-0.00110662	-0.0876775	0.0631392	0.0384273	-0.0361891	0.0253703	0.0317249	-0.0654238	0.0380562	-0.0469247	0.060935	-0.0226404	0.0255072	0.0854695	-0.0119437	0.105327	-0.0773662	-0.0645521	0.0433216	0.0203192	-0.0102267	0.0496901	0.0151632	0.0633895	0.100004	0.0450412	0.0904181	0.128674	0.134573	0.0548698	-0.146221	-0.13113	0.11936	0.0131265	-0.0863376	-0.0681648	0.0057077	-0.104598
Tcell Centric DC Rich	0.0532623	0.0551975	0.0202818	0.0797653	-0.0773951	0.0263899	0.133556	0.0227906	0.0543854	0.06182	0.0684095	-0.12755	-0.0187368	0.195697	-0.0299314	-0.047923	0.0884875	0.0672807	0.16344	0.102199	-0.0428206	0.0790298	0.05943	0.0634324	0.0041415	0.0287573	0.0750148	0.084956	0.0886911	0.0228751	0.0374179	0.0792009	0.22975	0.2334	0.177384	0.198707	0.203107	0.187037	0.220803	0.18009	0.213451	-0.212694	-0.153553	-0.103716	-0.112281	-0.0980773	-0.0110199	-0.274204	-0.112965
Myeloid Centric cDC2 Bias	0.240594	0.37448	0.262333	0.304877	0.396049	0.360679	0.23286	0.236174	0.381332	0.201459	0.24973	0.390111	0.301136	0.308884	0.136529	0.303429	0.415909	0.321577	0.279149	0.34929	0.35856	0.225286	0.297745	0.326815	0.290794	0.348823	0.339327	0.218087	0.254563	0.277902	0.313572	0.237347	0.229352	0.192277	0.303151	0.211799	0.202941	0.217903	0.243464	0.24848	0.227486	0.418499	0.424324	0.416509	0.468342	0.426692	0.343292	0.42226	0.388321
Myeloid Centric cDC1 Bias	0.13307	0.0741225	0.014543	0.200849	0.0506802	0.0228066	0.058375	0.075013	0.0933169	0.256681	0.148016	-0.00520179	0.00903158	0.0122735	0.386627	-0.012621	0.265766	-0.0210958	0.109883	0.127541	-0.196914	0.0885939	0.240345	-0.275013	0.108001	0.0733168	-0.00850995	0.211511	0.263269	0.242317	0.158712	0.171286	0.305014	0.302688	0.305689	0.303533	0.236045	0.262715	0.274274	0.219155	0.261863	0.000712805	0.0158105	-0.102361	0.0710641	-0.0341412	-0.0264418	-0.109334	0.0052096
Immune Desert CD4 Macrophage Bias	0.191129	0.0662415	-0.00618702	0.0189984	0.205743	0.143047	-0.0494307	0.0507043	0.0662932	0.147712	0.0902912	0.131938	0.0321992	-0.0177455	0.105845	0.146504	0.0724194	0.0354016	0.359146	0.030204	0.0570854	-0.0235915	0.102693	0.0568843	0.112563	0.0461822	0.153666	0.0231703	-0.00961659	0.147435	0.148682	0.177423	0.0518343	0.0957462	0.0883577	0.0719666	0.0106236	0.0527026	0.0669121	0.0462792	0.0540389	0.0972136	0.247594	0.250133	0.197334	0.194994	0.192569	0.0386417	0.182758
Immune Desert Monocyte Bias	0.0148476	-0.099262	-0.0880476	-0.0968351	0.214123	-0.147518	-0.205542	-0.107141	-0.0721904	-0.104008	-0.113156	0.171322	-0.144529	-0.11039	-0.107419	0.0480871	-0.115655	0.000457592	0.152472	-0.00842945	-0.147208	0.0331596	-0.0767432	0.0213021	-0.113042	0.0383973	-0.0464265	0.111385	0.0171413	-0.0399566	-0.0332061	-0.0126323	-0.182204	-0.204987	-0.201144	0.0525534	-0.0164589	0.0359091	-0.0190431	-0.0161734	0.0506573	0.1271	0.24566	0.145577	0.0593256	0.283738	0.302544	0.394359	0.264294
Immune Desert CD8 Macrophage Bias	0.481271	0.518721	0.360793	0.457967	0.391375	0.567407	0.390622	0.451997	0.478565	0.501212	0.45426	0.449548	0.41368	0.41858	0.405484	0.434531	0.407331	0.382616	0.436509	0.372302	0.424508	0.475099	0.493818	0.408864	0.433447	0.470269	0.436701	0.417167	0.496181	0.405156	0.390562	0.467918	0.536688	0.475595	0.517042	0.474742	0.450684	0.485723	0.483566	0.462671	0.494049	0.408508	0.351416	0.382345	0.34232	0.301099	0.304559	0.349743	0.252513
[truncated: 44 more columns]

## Sheet: 6b
Tumor
	Brain	Cardio	Liver	Lung	Lymph Node	Soft Tissue	Spleen
Immune Desert CD8 Macrophage Bias	1	1	0.888889	0.823529	1	1	1
Immune Desert Monocyte Bias	0	0	0	0.0588235	0	0	0
Myeloid Centric cDC1 Bias	0	0	0	0	0	0	0
Myeloid Centric cDC2 Bias	0	0	0.0555556	0	0	0	0
Immune Rich CD4 Macrophage Bias	0	0	0.0555556	0.117647	0	0	0
AN
	Brain	Cardio	Liver	Lung	Lymph Node	Soft Tissue	Spleen
Immune Desert CD8 Macrophage Bias	0.952381	1	0.294118	1	0.833333	0.571429	1
Immune Desert Monocyte Bias	0	0	0	0	0	0	0
Myeloid Centric cDC1 Bias	0	0	0.0588235	0	0	0	0
Myeloid Centric cDC2 Bias	0	0	0.647059	0	0.166667	0.428571	0
Immune Rich CD4 Macrophage Bias	0.047619	0	0	0	0	0	0
NAN
	Brain	Cardio	Liver	Lung	Lymph Node	Soft Tissue	Spleen
Immune Desert CD8 Macrophage Bias	1	1	0.333333	1	1	0.7	1
Immune Desert Monocyte Bias	0	0	0	0	0	0	0
Myeloid Centric cDC1 Bias	0	0	0	0	0	0	0
Myeloid Centric cDC2 Bias	0	0	0.6	0	0	0.3	0
Immune Rich CD4 Macrophage Bias	0	0	0.0666667	0	0	0	0

## Sheet: 6c
Sample	Organ	Tissue	Anti-tumorigenic TAMs	Pro-tumorigenic TAMs	Resting mast cells	Eosinophils	Neutrophils
RAM13003-Brain	Brain	TUMOR	0.00528757	0.336671	0.443204	0.019771	0.017954
RAM13003-Brain-AN	Brain	AN	0	0.982767	0.482175	0	0
RAM13003-Brain-NAN	Brain	NAN	0	0.461062	0.458297	0.164415	0
RAM13003-Liver	Liver	TUMOR	0.00757976	0.236624	0	0	0.180806
RAM13003-Liver-AN	Liver	AN	0	0.267313	0.440299	0.0200482	0.0292624
RAM13003-Lung	Lung	TUMOR	0	0.058016	0.465516	0.017971	0
RAM13003-Lung-AN	Lung	AN	0.0558433	0.779015	0	0	0.0386458
RAM13003-Lung-NAN	Lung	NAN	0	0.801629	0.0646595	0	0.0886624
RAM13003-Spleen	Spleen	TUMOR	0	0	0.374622	0.0379349	0
RAM13003-Spleen-AN	Spleen	AN	0	0.253098	0.220978	0	0.0636493
RAM13003-Spleen-NAN	Spleen	NAN	0	0.124925	0.125189	0	0.0441392
RAM13004-Cardio	Cardio	TUMOR	0.0040054	0.676207	0.0233663	0	0
RAM13004-Cardio-AN	Cardio	AN	0	0.701293	0.214888	0.012145	0
RAM13004-Cardio-NAN	Cardio	NAN	0	1.01989	0.0822296	0	0
RAM13004-Liver	Liver	TUMOR	0	0.342539	0.259536	0	0.0667158
RAM13004-Liver-AN	Liver	AN	0	0.307428	0.343215	0	0
RAM13004-Liver-NAN	Liver	NAN	0	0.560101	0.558587	0.0150556	0.0296885
RAM13004-Lung	Lung	TUMOR	0	0.203266	0	0	0.0517833
RAM13004-Lung-AN	Lung	AN	0	0.759813	0	0	0.18877
RAM13004-Lung-NAN	Lung	NAN	0	0.892367	0.208172	0	0
RAM13004-Spleen	Spleen	TUMOR	0	0.232336	0.111911	0	0.0256187
RAM13004-Spleen-AN	Spleen	AN	0	0.388405	0.191377	0	0.117252
RAM13004-Spleen-NAN	Spleen	NAN	0	0.40687	0.0440254	0	0.0993497
RAM14001-Lung	Lung	TUMOR	0.0111076	0.553747	0	0	0.00548762
RAM14001-Lung-AN	Lung	AN	0	0.899092	0.0276737	0.0359178	0.108665
RAM14001-Lung-NAN	Lung	NAN	0	0.645794	0.288421	0	0
RAM14001-Spleen	Spleen	TUMOR	0	0.613965	0.158107	0	0
RAM14001-Spleen-AN	Spleen	AN	0	0.742198	0.168634	0	0.0262121
RAM14001-Spleen-NAN	Spleen	NAN	0	0.476017	0.029174	0	0.0483873
RAM14003-Cardio	Cardio	TUMOR	0.0290009	0.40398	0.0726953	0.27129	0
RAM14003-Liver	Liver	TUMOR	0	0.411872	0.0310654	0	0.0381127
RAM14003-Lung	Lung	TUMOR	0	0.392836	0.107988	0	0.0221922
RAM14003-Spleen	Spleen	TUMOR	0	0.670728	0.119286	0	0.0121048
RAM14006-Brain	Brain	TUMOR	0.00227393	0.826966	0	0.0994801	0.0955025
RAM14006-Brain-AN	Brain	AN	0	0.29787	0.495434	0.0569209	0
RAM14006-Brain-NAN	Brain	NAN	0	0.846823	0.327804	0.233423	0
RAM14006-Cardio	Cardio	TUMOR	0	0.70362	0.118669	0	0
RAM14006-Cardio-AN	Cardio	AN	0	0.792012	0.244972	0.111087	0.0615362
RAM14006-Cardio-NAN	Cardio	NAN	0	0.698255	0.225935	0	0
RAM14006-Liver-AN	Liver	AN	0	0	0.376212	0.0891905	0
RAM14006-Liver-NAN	Liver	NAN	0	0.482135	0.473721	0	0.152613
RAM14006-Liver1	Liver	TUMOR	0.00410696	0	0	0.0452587	0.0267482
RAM14006-Lung-AN	Lung	AN	0	0.274709	0.295966	0	0.0615126
RAM14006-Lung-NAN	Lung	NAN	0	0.124781	0	0.0989776	0
RAM14006-Lung1	Lung	TUMOR	0	0.513158	0	0.11535	0
RAM14006-Spleen	Spleen	TUMOR	0	0.830568	0.0658038	0	0.0928555
RAM14006-Spleen-AN	Spleen	AN	0.0893434	0.680494	0.138638	0	0.124792
RAM14006-Spleen-NAN	Spleen	NAN	0.00260408	0.0252029	0	0.0704952	0.109222
RAM19001-Brain-AN	Brain	AN	0.0996625	0.935097	0.888931	0.0179482	0.00569103
RAM19001-Brain-NAN	Brain	NAN	0	2.22179	0.383144	0	0.0746351
RAM19001-Liver-AN1	Liver	AN	0	0.865662	0.101407	0	0.0371223
RAM19001-Liver-AN2	Liver	AN	0.273205	1.39412	3.40585	0	0.0286065
RAM19001-Liver-NAN1	Liver	NAN	0	0	0.198661	0	0
RAM19001-Liver1	Liver	TUMOR	0	0.838843	0.473037	0	0.0880118
RAM19001-Liver2	Liver	TUMOR	0	0.878863	0	0.742188	0
RAM19001-LN-AN1	Lymph Node	AN	0	0.551641	0.0812328	0.134302	0.133839
RAM19001-LN-AN2	Lymph Node	AN	0	0.785822	0.204127	0	0.182345
RAM19001-LN-AN3	Lymph Node	AN	0	0.251248	0.0376412	0	0.00983859
RAM19001-LN-NAN1	Lymph Node	NAN	0	1.76102	0.727537	0	0.227216
RAM19001-LN-NAN2	Lymph Node	NAN	0	0.505524	0.320926	0.254843	0.0248498
RAM19001-LN-NAN3	Lymph Node	NAN	0	0	0.173247	0	0.0105544
RAM19001-Lung-AN1	Lung	AN	0	1.0146	0.129988	0	0.05783
RAM19001-Lung-AN2	Lung	AN	0	1.3995	0.414714	0	0.0626155
RAM19001-Lung-NAN2	Lung	NAN	0	0.492618	0.216572	0	0.0902696
RAM19001-Lung1	Lung	TUMOR	0	0.0809788	0	0	0.40373
RAM19001-Lung2	Lung	TUMOR	0	2.13716	0.578264	0	0
RAM19001-Spleen-AN	Spleen	AN	0	0.197363	1.09827	0	0.314241
RAM19001-Spleen-NAN	Spleen	NAN	0.0209771	0.303645	0	0.0235658	0
RAM19001-ST	Soft Tissue	TUMOR	0	0.1192	0.946619	0	0.136958
RAM19001-ST-AN	Soft Tissue	AN	0	0.197513	0	0.0784581	0.0395383
RAM19001-ST-NAN	Soft Tissue	NAN	0	0.856052	0.412596	0	0.194602
RAM19002-Brain-AN.A	Brain	AN	0	0.275862	0.309478	0.00635371	0
RAM19002-Brain-AN.B	Brain	AN	0	1.25727	0.234897	0.0281676	0.0202481
RAM19002-Brain-AN.C	Brain	AN	0	0.820836	0.159248	0.0962907	0.00804961
RAM19002-Brain-NAN.A	Brain	NAN	0	0.919284	0.3908	0	0.0443083
RAM19002-Brain-NAN.B	Brain	NAN	0	1.16713	0.203039	0.0263832	0.0561439
RAM19002-Brain-NAN.C	Brain	NAN	0	0.608137	0	0.283464	0
RAM19002-Liver-AN1.A	Liver	AN	0	0.240952	0.092785	0.0180192	0
RAM19002-Liver-AN1.B	Liver	AN	0	0.293747	0.859732	0	0.219143
RAM19002-Liver-AN1.C	Liver	AN	0	0	0.0347874	0.033487	0
RAM19002-Liver-NAN1.A	Liver	NAN	0	0	0.0778073	0.0146806	0
RAM19002-Liver-NAN1.B	Liver	NAN	0	0.524769	1.11582	0	0.290791
RAM19002-Liver-NAN1.C	Liver	NAN	0	0.335842	2.50544	0	0.174393
RAM19002-Liver1.A	Liver	TUMOR	0	0.0263337	0	0.0365852	0
RAM19002-Liver1.B	Liver	TUMOR	0.0231476	0.298719	0.142476	0	0
RAM19002-Liver2.A	Liver	TUMOR	0	0.0768949	0.0824216	0.106564	0
RAM19002-Liver2.B	Liver	TUMOR	0.000792053	0.0609038	0.244479	0.0073534	0.0309062
RAM19002-Liver2.C	Liver	TUMOR	0	0.515783	0.759752	0	0
RAM19002-Liver3.A	Liver	TUMOR	0	0.0645873	0.207907	0	0.301065
RAM19002-Liver3.B	Liver	TUMOR	0	1.04605	0	0.135519	0.337753
RAM19002-Liver3.C	Liver	TUMOR	0.0072524	0.843154	0.687136	0	0.0342988
RAM19002-ST-NAN.A	Soft Tissue	NAN	0	0.0760434	0.482307	0	0
RAM19002-ST-NAN.B	Soft Tissue	NAN	0	0.348264	0.214839	0	0
RAM19002-ST-NAN.C	Soft Tissue	NAN	0	0.11984	0.156916	0.0102084	0.0287021
RAM19002-ST.A	Soft Tissue	TUMOR	0	1.34624	0.0669062	0	0.218534
RAM19002-ST.B	Soft Tissue	TUMOR	0	1.04818	0	0	0.0186559
RAM19002-ST.C	Soft Tissue	TUMOR	0	0.404094	0.957915	0.0704732	0.234621
RAM19003-Brain-AN1.A	Brain	AN	0	1.65439	0.00318485	0.114462	0
RAM19003-Brain-AN1.B	Brain	AN	0	1.26802	0.724275	0.432534	0
RAM19003-Brain-AN1.C	Brain	AN	0	1.36035	0	0.68532	0
RAM19003-Brain-AN2.A	Brain	AN	0	0.841883	0.662209	0	0
RAM19003-Brain-AN2.B	Brain	AN	0	0.596592	1.07207	0	0
RAM19003-Brain-AN2.C	Brain	AN	0	0.528603	0.355217	0.0527119	0
RAM19003-Brain-AN3.A	Brain	AN	0	0.395812	0.610645	0.0252012	0
RAM19003-Brain-AN3.B	Brain	AN	0	0.241463	0.610977	0	0
RAM19003-Brain-AN3.C	Brain	AN	0	1.23651	0.294071	0	0
RAM19003-Brain-AN4.A	Brain	AN	0	0	0	0.00285076	0
RAM19003-Brain-AN4.B	Brain	AN	0	1.85219	0.67852	0.135271	0
RAM19003-Brain-AN4.C	Brain	AN	0	0.843816	0.229071	0.284594	0
RAM19003-Brain-NAN1.A	Brain	NAN	0	0.578391	0.613097	0.160671	0
RAM19003-Brain-NAN1.B	Brain	NAN	0	1.32292	0.411156	0.205723	0
RAM19003-Brain-NAN1.C	Brain	NAN	0	1.24531	0.235974	0.29966	0
RAM19003-Brain-NAN2.A	Brain	NAN	0	0.526629	1.41497	0.0548383	0
RAM19003-Brain-NAN2.B	Brain	NAN	0	0.275018	1.00045	0.339598	0
RAM19003-Brain-NAN2.C	Brain	NAN	0	0.497653	0.871439	0	0
RAM19003-Brain-NAN3.A	Brain	NAN	0	0.380809	1.32438	0	0
RAM19003-Brain-NAN3.B	Brain	NAN	0	0.387114	0.283803	0.0985727	0
RAM19003-Brain-NAN3.C	Brain	NAN	0	0.0615839	0.381463	0.0241238	0
RAM19003-Brain-NAN4.A	Brain	NAN	0	0.529288	0.268818	0	0
RAM19003-Brain-NAN4.B	Brain	NAN	0.00445677	0.137002	0.313212	0.0572471	0
RAM19003-Brain-NAN4.C	Brain	NAN	0	0.3011	0.335316	0.0737418	0
RAM19003-Brain.A	Brain	TUMOR	0.0318616	0.99933	1.57511	0.0733948	0
RAM19003-Brain.B	Brain	TUMOR	0.0794397	4.19645	0.501113	0.137727	0
RAM19003-Brain.C	Brain	TUMOR	0	1.92893	0.896115	0.391863	0
RAM19003-Liver-AN1.A	Liver	AN	0	0.568551	0.329235	0	0.840923
RAM19003-Liver-AN1.B	Liver	AN	0.0584749	0.451596	0.238658	0	0.141633
RAM19003-Liver-AN1.C	Liver	AN	0.0529164	0.150379	0.121098	0.0434145	0.23183
RAM19003-Liver-AN2.A	Liver	AN	0.0223859	0.157002	0.361815	0	0.471526
RAM19003-Liver-AN2.B	Liver	AN	0	0.329062	0	0	0.548471
RAM19003-Liver-AN2.C	Liver	AN	0	0.253239	0.263804	0	0.227237
RAM19003-Liver-AN3.A	Liver	AN	0.0120843	0.394829	0.0976714	0.0496224	0.0306859
RAM19003-Liver-AN3.B	Liver	AN	0	0.582612	0.109726	0	0.558864
RAM19003-Liver-AN3.C	Liver	AN	0.00389989	1.21982	0.11419	0	0.445394
RAM19003-Liver-NAN1.A	Liver	NAN	0	1.2333	0.932491	0	0.206912
RAM19003-Liver-NAN1.B	Liver	NAN	0	0.778856	0.301784	0	0.585573
RAM19003-Liver-NAN1.C	Liver	NAN	0.179588	0.189633	0.97932	0	0.834304
RAM19003-Liver-NAN2.A	Liver	NAN	0	0.785328	0.386514	0	0.931282
RAM19003-Liver-NAN2.B	Liver	NAN	0	0.394806	0.328879	0.0461931	0.293862
RAM19003-Liver-NAN2.C	Liver	NAN	0	0.618602	0	0	0.402248
RAM19003-Liver-NAN3.A	Liver	NAN	0	0.187436	0.200394	0	0.345135
RAM19003-Liver-NAN3.B	Liver	NAN	0	0.334484	0	0	0.189614
RAM19003-Liver-NAN3.C	Liver	NAN	0	0.832506	0.146995	0	0.239683
RAM19003-Liver1.A	Liver	TUMOR	0	0.137839	0.135693	0	0.0517636
RAM19003-Liver1.B	Liver	TUMOR	0	0.682701	0.249859	0.0538166	0
RAM19003-Liver1.C	Liver	TUMOR	0	1.19721	0.329511	0	0
RAM19003-Liver2	Liver	TUMOR	0	0.402345	0.691787	0	0.411573
RAM19005-Cardio	Cardio	TUMOR	0	0.514475	0.0526465	0.0342678	0.0261482
RAM19005-Cardio-AN.A	Cardio	AN	0	0.576455	0	0	0.222737
RAM19005-Cardio-AN.B	Cardio	AN	0	0.0643104	0.379306	0	0.101949
RAM19005-Cardio-AN.C	Cardio	AN	0	0.00694076	0	0.0168179	0.138301
RAM19005-Cardio-NAN.A	Cardio	NAN	0.0279437	0.607052	0.301245	0	0.162222
RAM19005-Cardio-NAN.B	Cardio	NAN	0	0.686182	0	0	0.326187
RAM19005-Cardio-NAN.C	Cardio	NAN	0	1.83987	0.0761641	0	0.214437
RAM19005-LN-AN1.A	Lymph Node	AN	0	1.35605	0.102881	0	0.174844
RAM19005-LN-AN1.B	Lymph Node	AN	0	0.69241	0.513509	0	0
RAM19005-LN-AN1.C	Lymph Node	AN	0	1.04841	0.373743	0	0
RAM19005-LN-NAN1.A	Lymph Node	NAN	0	0.463079	0.32406	0	0
RAM19005-LN-NAN1.B	Lymph Node	NAN	0	0.23753	0.298777	0	0
RAM19005-LN-NAN1.C	Lymph Node	NAN	0	0.695353	0.307699	0	0
RAM19005-LN1.A	Lymph Node	TUMOR	0	0.89998	0.203279	0	0
RAM19005-LN1.B	Lymph Node	TUMOR	0.00446193	0.602839	0.638296	0.00135754	0
RAM19005-LN1.C	Lymph Node	TUMOR	0	0.243874	0	0	0
RAM19005-LN2.A	Lymph Node	TUMOR	0	0.858413	0	0	0.0550209
RAM19005-LN2.B	Lymph Node	TUMOR	0	0.757327	0.0953349	0	0.000955677
RAM19005-LN2.C	Lymph Node	TUMOR	0	0.683142	0	0	0.0158276
RAM19005-ST-AN1.A	Soft Tissue	AN	0	0.692543	0.355472	0	0
RAM19005-ST-AN1.B	Soft Tissue	AN	0	1.07117	0.14297	0.0252927	0.307973
RAM19005-ST-AN1.C	Soft Tissue	AN	0.00324534	0.0994717	0.530579	0.0411396	0.0158546
RAM19005-ST-AN2.A	Soft Tissue	AN	0	0.0897393	0.445458	0	0
RAM19005-ST-AN2.B	Soft Tissue	AN	0	1.13692	0.114696	0	0.110207
RAM19005-ST-AN2.C	Soft Tissue	AN	0	0.246192	0.245425	0.0281803	0
RAM19005-ST-NAN1.A	Soft Tissue	NAN	0	0.259059	0.495868	0	0
RAM19005-ST-NAN1.B	Soft Tissue	NAN	0	0.323843	0.432544	0	0.0130702
RAM19005-ST-NAN1.C	Soft Tissue	NAN	0	0.339979	0.386888	0	0
RAM19005-ST-NAN2.A	Soft Tissue	NAN	0	1.12037	0.183664	0	0
RAM19005-ST-NAN2.B	Soft Tissue	NAN	0	2.10432	0	0	0.0018213
RAM19005-ST-NAN2.C	Soft Tissue	NAN	0	0.517911	1.07229	0.196046	0
RAM19005-ST1.A	Soft Tissue	TUMOR	0	0.106454	0.11515	0.0260628	0.0323002
RAM19005-ST1.B	Soft Tissue	TUMOR	0	0.0877249	0	0.0216141	0
RAM19005-ST1.C	Soft Tissue	TUMOR	0	0.448359	0.0347175	0	0
RAM19005-ST3.A	Soft Tissue	TUMOR	0	0.773441	0.138767	0	0
RAM19005-ST3.B	Soft Tissue	TUMOR	0	0.785499	0.232686	0.0122136	0
RAM19005-ST3.C	Soft Tissue	TUMOR	0	0.514168	0.292072	0	0
RAM19006-B-NAN.A	Brain	NAN	0	0	0.220087	0.0210822	0.018834
RAM19006-B-NAN.B	Brain	NAN	0	0.758758	0.397935	0	0
RAM19006-Brain-AN1.A	Brain	AN	0	0.440512	0.137951	0	0
RAM19006-Brain-AN1.B	Brain	AN	0	0.497449	0.253713	0	0.0368341
RAM19006-Brain-AN2	Brain	AN	0	0.970881	0.0571969	0	0.155685
RAM19006-Brain1	Brain	TUMOR	0.0265856	1.08689	0.383907	0	0
RAM19006-LN1	Lymph Node	TUMOR	0	0.215376	0.0956793	0	0
RAM19006-LN2.A	Lymph Node	TUMOR	0	0.466508	0	0	0
RAM19006-LN2.B	Lymph Node	TUMOR	0	0.0714511	0.0341405	0	0
RAM19006-LN2.C	Lymph Node	TUMOR	0	0.202272	0.0579724	0	0
RAM19006-LN3.A	Lymph Node	TUMOR	0	0.30657	0.22291	0	0
RAM19006-LN3.B	Lymph Node	TUMOR	0	0.572622	0.0830444	0	0
RAM19006-LN3.C	Lymph Node	TUMOR	0.0410008	0.274352	0.0339279	0	0
RAM19006-Lung1.A	Lung	TUMOR	0	0	0	0	0.461962
RAM19006-Lung1.B	Lung	TUMOR	0	0	0	0.098128	0.424271
RAM19006-Lung1.C	Lung	TUMOR	0	0.201229	0.279977	0	0.55772
RAM19006-Lung2.A	Lung	TUMOR	0	0.690792	0.177807	0	0.107199
RAM19006-Lung2.B	Lung	TUMOR	0	0.753704	0.202787	0	0.133946
RAM19006-Lung2.C	Lung	TUMOR	0	0.400795	0.363297	0.131499	0.141386
RAM19006-Lung3	Lung	TUMOR	0	0.824577	0.0824527	0	0.173658
RAM19006-Lung4.A	Lung	TUMOR	0	0.880307	0.0523697	0	0.127152
RAM19006-Lung4.B	Lung	TUMOR	0	0.219619	0.0689894	0.0652931	0.0561261
RAM19006-Lung4.C	Lung	TUMOR	0	0.881147	0.199397	0	0.00664698
TCGA.3N.A9WB.06	Skin	TUMOR	0.000117461	0.0735166	0.405092	0	0
TCGA.3N.A9WC.06	Skin	TUMOR	0.43282	0.240449	0.0406212	0	0
TCGA.3N.A9WD.06	Skin	TUMOR	0.192619	0.130798	0.0625099	0	0
TCGA.BF.A1PU.01	Skin	TUMOR	0.0498604	0.383183	0.138884	0	0
TCGA.BF.A1PV.01	Skin	TUMOR	0.00212738	0.342936	0.0209905	0	0.00424267
TCGA.BF.A1PX.01	Skin	TUMOR	0.15252	0.529062	0.159316	0	0
TCGA.BF.A1PZ.01	Skin	TUMOR	0.176241	0.379836	0.368195	0	0
TCGA.BF.A3DJ.01	Skin	TUMOR	0.165404	0.871163	0.101511	0	0.0266387
TCGA.BF.A3DL.01	Skin	TUMOR	0.0498413	0.388752	0	0	0
TCGA.BF.A3DM.01	Skin	TUMOR	0	0.0988357	0.195359	0.012719	0
TCGA.BF.A3DN.01	Skin	TUMOR	0.02551	0.206768	0.345492	0.0108025	0
TCGA.BF.A5EO.01	Skin	TUMOR	0.0131385	0.306703	0	0	0
TCGA.BF.A5EQ.01	Skin	TUMOR	0.188319	0.381108	0.293622	0	0
TCGA.BF.A5ER.01	Skin	TUMOR	0.0329711	0.354108	0.0538671	0	0
TCGA.BF.AAP0.06	Skin	TUMOR	0.366179	0.160264	0.119924	0	0
TCGA.D3.A1Q1.06	Skin	TUMOR	0.00812828	0.346755	0.0682682	0	0
TCGA.D3.A1Q4.06	Skin	TUMOR	0.119061	0.280585	0.0689288	0	0
TCGA.D3.A1Q5.06	Skin	TUMOR	0.0194288	0.0629595	0.0250148	0	0
TCGA.D3.A1Q6.06	Skin	TUMOR	0.0651885	0.404657	0	0	0.0944894
TCGA.D3.A1Q7.06	Skin	TUMOR	0.532982	0.615111	0.0633078	0	0
TCGA.D3.A1Q8.06	Skin	TUMOR	0.0544166	0.772658	0.242452	0	0.00265945
TCGA.D3.A1Q9.06	Skin	TUMOR	0.113811	0.466456	0.0893341	0	0
TCGA.D3.A1QA.06	Skin	TUMOR	0.0715032	0.644206	0.441172	0.00538309	0
TCGA.D3.A1QB.06	Skin	TUMOR	0.307563	0.353942	0	0	0
TCGA.D3.A2J7.06	Skin	TUMOR	0.197069	0.334661	0.08445	0	0
TCGA.D3.A2J8.06	Skin	TUMOR	0.46186	0.492495	0.108405	0	0
TCGA.D3.A2JA.06	Skin	TUMOR	0.232798	1.27218	0.170137	0	0
TCGA.D3.A2JB.06	Skin	TUMOR	0.224972	0.184	0	0	0
TCGA.D3.A2JD.06	Skin	TUMOR	0.0410913	0.228763	0	0	0
TCGA.D3.A2JE.06	Skin	TUMOR	0.067941	0.11302	0.0153535	0	0
TCGA.D3.A2JG.06	Skin	TUMOR	0.108	0.571908	0.00616273	0	0
TCGA.D3.A2JH.06	Skin	TUMOR	0.218058	0.366825	0.0169684	0	0
TCGA.D3.A2JK.06	Skin	TUMOR	0.0384518	0.353423	0	0.0260321	0
TCGA.D3.A2JL.06	Skin	TUMOR	0.256784	0.158232	0.141438	0	0
TCGA.D3.A2JN.06	Skin	TUMOR	0.239047	0.03832	0.0391671	0	0
TCGA.D3.A2JO.06	Skin	TUMOR	0.373246	0.281706	0.125899	0	0
TCGA.D3.A2JP.06	Skin	TUMOR	0.369979	0.362784	0.208832	0	0
TCGA.D3.A3C1.06	Skin	TUMOR	0.141812	0.562074	0.290586	0.0907714	0.005432
TCGA.D3.A3C3.06	Skin	TUMOR	0.287189	0.541005	0.0561691	0	0
TCGA.D3.A3C6.06	Skin	TUMOR	0.104262	0.408161	0.0540683	0	0
TCGA.D3.A3C7.06	Skin	TUMOR	0.0499623	0.323063	0	0	0
TCGA.D3.A3CB.06	Skin	TUMOR	0.273346	0.467507	0.0858873	0	0
TCGA.D3.A3CE.06	Skin	TUMOR	0.245671	0.307406	0.160311	0	0
TCGA.D3.A3ML.06	Skin	TUMOR	0.0451514	0.501814	0.0842762	0	0
TCGA.D3.A3MO.06	Skin	TUMOR	0	0.036883	0.0227461	0	0
TCGA.D3.A3MR.06	Skin	TUMOR	0.329196	0.274085	0.0807376	0	0
TCGA.D3.A3MU.06	Skin	TUMOR	0.152936	0.128353	0.147356	0	0
TCGA.D3.A3MV.06	Skin	TUMOR	0.00800777	0.392552	0	0	0
TCGA.D3.A51E.06	Skin	TUMOR	0.282251	0.18958	0.0432931	0	0
TCGA.D3.A51G.06	Skin	TUMOR	0.12739	0.199206	0.0450376	0	0
TCGA.D3.A51J.06	Skin	TUMOR	0.26746	0.366418	0.186335	0	0
TCGA.D3.A51N.06	Skin	TUMOR	0.248752	0.36945	0.0294432	0	0
TCGA.D3.A51R.06	Skin	TUMOR	0.00332308	0.0128858	0	0	0
TCGA.D3.A51T.06	Skin	TUMOR	0.149652	0.290221	0.0458441	0	0
TCGA.D3.A5GN.06	Skin	TUMOR	0.139373	0.164872	0.034093	0	0
TCGA.D3.A5GO.06	Skin	TUMOR	0.202551	0.410883	0.030008	0	0
TCGA.D3.A5GR.06	Skin	TUMOR	0.24836	0.0918913	0.0256079	0	0
TCGA.D3.A5GS.06	Skin	TUMOR	0.296134	0.305235	0.227189	0	0
TCGA.D3.A5GT.01	Skin	TUMOR	0.0129107	0.128107	0.259036	0.0706051	0
TCGA.D3.A5GU.06	Skin	TUMOR	0.119296	0.696684	0.0257873	0	0
TCGA.D3.A8GB.06	Skin	TUMOR	0.320048	0.292964	0.0662388	0	0
TCGA.D3.A8GC.06	Skin	TUMOR	0.0388652	0.338854	0.047787	0	0
TCGA.D3.A8GD.06	Skin	TUMOR	0.363542	0.352789	0.0350146	0	0
TCGA.D3.A8GI.06	Skin	TUMOR	0	0.330591	0.0215976	0.037151	0
TCGA.D3.A8GJ.06	Skin	TUMOR	0.341472	0.222696	0	0	0
TCGA.D3.A8GK.06	Skin	TUMOR	0.0147727	0.176159	0.0173401	0	0
TCGA.D3.A8GL.06	Skin	TUMOR	0	0.0756464	0.0603656	0	0
TCGA.D3.A8GM.06	Skin	TUMOR	0.164131	0.307447	0.0262679	0	0
TCGA.D3.A8GN.06	Skin	TUMOR	0.142213	0.180017	0	0	0
TCGA.D3.A8GO.06	Skin	TUMOR	0.0984909	0.0567425	0.117115	0	0.00381118
TCGA.D3.A8GQ.06	Skin	TUMOR	0.0310952	0.260723	0	0	0
TCGA.D3.A8GR.06	Skin	TUMOR	0	0.459364	0.051411	0	0
TCGA.D3.A8GS.06	Skin	TUMOR	0.282331	0.259594	0.119021	0.0029523	0
TCGA.D3.A8GV.06	Skin	TUMOR	0	0.187712	0.0736946	0.0135216	0
TCGA.D9.A148.06	Skin	TUMOR	0.171108	0.207087	0.049438	0	0
TCGA.D9.A1JW.06	Skin	TUMOR	0.4467	0.225173	0.238384	0	0
TCGA.D9.A1JX.06	Skin	TUMOR	0.152692	0.298685	0.0910365	0.0173505	0
TCGA.D9.A3Z1.06	Skin	TUMOR	0.169199	0.721167	0.181369	0	0
TCGA.D9.A3Z3.06	Skin	TUMOR	0.264673	0.323936	0.163094	0	0
TCGA.D9.A3Z4.01	Skin	TUMOR	0.13656	0.462373	0.0784913	0	0
TCGA.D9.A4Z2.01	Skin	TUMOR	0.0885786	0.361524	0.0627273	0	0
TCGA.D9.A4Z3.01	Skin	TUMOR	0.0146484	0.376202	0.458367	0.0377216	0
TCGA.D9.A4Z5.01	Skin	TUMOR	0.00204338	0.684603	0.0723581	0	0
TCGA.D9.A4Z6.06	Skin	TUMOR	0	0.137123	0.0660312	0.0339848	0
TCGA.D9.A6E9.06	Skin	TUMOR	0.181783	0.250752	0.0947539	0	0
TCGA.D9.A6EA.06	Skin	TUMOR	0.0117128	0.154507	0.0955967	0.0221378	0
TCGA.D9.A6EC.06	Skin	TUMOR	0.00519097	0.153132	0.186643	0	0
TCGA.D9.A6EG.06	Skin	TUMOR	0	0.238541	0.0897347	0.0180117	0
TCGA.DA.A1HV.06	Skin	TUMOR	0.341542	0.277412	0.120168	0	0
TCGA.DA.A1HW.06	Skin	TUMOR	0.274935	0.136391	0.102314	0	0
TCGA.DA.A1HY.06	Skin	TUMOR	0	0.175806	0	0.00276855	0
TCGA.DA.A1I0.06	Skin	TUMOR	0.0401976	0.431818	0.0697577	0	0
TCGA.DA.A1I1.06	Skin	TUMOR	0.229045	0.477396	0.0452259	0	0
TCGA.DA.A1I2.06	Skin	TUMOR	0.174059	0.457957	0.0354578	0	0
TCGA.DA.A1I4.06	Skin	TUMOR	0.00951074	0.604406	0.139457	0	0
TCGA.DA.A1I5.06	Skin	TUMOR	0.173351	0.253404	0.110057	0	0
TCGA.DA.A1I7.06	Skin	TUMOR	0.127081	0.232673	0.0405256	0	0
TCGA.DA.A1I8.06	Skin	TUMOR	0.00707413	0.161459	0.14266	0	0
TCGA.DA.A1IB.06	Skin	TUMOR	0.37637	0.49752	0	0	0
TCGA.DA.A3F3.06	Skin	TUMOR	0.0747962	0.123922	0.0769855	0.0309478	0
TCGA.DA.A3F5.06	Skin	TUMOR	0.00354215	0	0	0	0.171955
TCGA.DA.A3F8.06	Skin	TUMOR	0.35109	0.551078	0.0024195	0	0
TCGA.DA.A95W.06	Skin	TUMOR	0.178086	0.625226	0.286407	0	0
TCGA.DA.A95X.06	Skin	TUMOR	0.147935	0.526266	0.0377762	0	0
TCGA.DA.A95Y.06	Skin	TUMOR	0.0728248	0.757642	0.0141449	0	0.00431645
TCGA.DA.A95Z.06	Skin	TUMOR	0.172078	0.388935	0.149179	0	0
TCGA.EB.A1NK.01	Skin	TUMOR	0.0171742	0.499374	0.42231	0.00728204	0
TCGA.EB.A24C.01	Skin	TUMOR	0.0623271	0.700408	0.112132	0	0.00804116
TCGA.EB.A24D.01	Skin	TUMOR	0.139701	0.15444	0.192181	0.0151778	0
TCGA.EB.A299.01	Skin	TUMOR	0.321776	0.315282	0	0	0
TCGA.EB.A3HV.01	Skin	TUMOR	0	0.855013	0.305257	0	0
TCGA.EB.A3XB.01	Skin	TUMOR	0.0784606	0.766428	0.0195996	0	0
TCGA.EB.A3XC.01	Skin	TUMOR	0.170174	0.342435	0.28479	0	0
TCGA.EB.A3XD.01	Skin	TUMOR	0.232596	0.362646	0.193424	0	0
TCGA.EB.A3XE.01	Skin	TUMOR	0.253407	0.435859	0.122484	0	0
TCGA.EB.A3XF.01	Skin	TUMOR	0.335087	0.302018	0.387983	0	0
TCGA.EB.A3Y6.01	Skin	TUMOR	0.240154	0.176953	0.52344	0	0
TCGA.EB.A42Z.01	Skin	TUMOR	0.114778	0.340766	0.155026	0	0
TCGA.EB.A430.01	Skin	TUMOR	0.0649683	0.101928	0.195279	0.0101157	0
TCGA.EB.A431.01	Skin	TUMOR	0.135216	0.381977	0.0341106	0	0.0573413
TCGA.EB.A44N.01	Skin	TUMOR	0.146649	0.192652	0.0946656	0	0
TCGA.EB.A44O.01	Skin	TUMOR	0.055161	0.425738	0.104321	0	0.000470122
TCGA.EB.A44P.01	Skin	TUMOR	0.0868649	0.289383	0.00962941	0	0.00622629
TCGA.EB.A44Q.06	Skin	TUMOR	0.217777	0.458576	0.00448641	0	0
TCGA.EB.A44R.06	Skin	TUMOR	0.0942979	0.145899	0.0670617	0	0
TCGA.EB.A4IS.01	Skin	TUMOR	0.213507	0.299102	0.0244741	0	0
TCGA.EB.A4P0.01	Skin	TUMOR	0.173191	0.498932	0.356856	0	0
TCGA.EB.A4XL.01	Skin	TUMOR	0.220097	0.255431	0.096385	0	0.0152
TCGA.EB.A551.01	Skin	TUMOR	0.302998	0.566161	0.0459473	0	0
TCGA.EB.A553.01	Skin	TUMOR	0.0821911	0.142041	0.0672163	0	0
TCGA.EB.A5FP.01	Skin	TUMOR	0.0282035	0.071194	0.0406334	0	0
TCGA.EB.A5SE.01	Skin	TUMOR	0.115889	0.401921	0.0666058	0	0
TCGA.EB.A5SG.06	Skin	TUMOR	0.44712	0.569549	0.0319679	0	0
TCGA.EB.A5UL.06	Skin	TUMOR	0.20037	0.0781896	0.083936	0.0174729	0
TCGA.EB.A5UN.06	Skin	TUMOR	0.130219	0.542816	0	0	0.496393
TCGA.EB.A5VU.01	Skin	TUMOR	0.0985049	0.402639	0.168018	0	0
TCGA.EB.A6QY.01	Skin	TUMOR	0.0823708	0.176705	0.0457615	0	0
TCGA.EB.A6QZ.01	Skin	TUMOR	0.0478077	0.609337	0.114424	0	0.00745928
TCGA.EB.A6R0.01	Skin	TUMOR	0.409438	0.247255	0.0701823	0	0
TCGA.EE.A17X.06	Skin	TUMOR	0	0.466711	0.0869953	0.0540793	0
TCGA.EE.A17Y.06	Skin	TUMOR	0.0241916	0.0128816	0	0	0.00779709
TCGA.EE.A17Z.06	Skin	TUMOR	0	0.5084	0.212369	0	0
TCGA.EE.A181.06	Skin	TUMOR	0.305182	0.109698	0.0951273	0	0
TCGA.EE.A183.06	Skin	TUMOR	0.114613	0.241853	0.0366114	0	0
TCGA.EE.A184.06	Skin	TUMOR	0.115073	0.131526	0.247893	0	0
TCGA.EE.A185.06	Skin	TUMOR	0	0.142968	0.130829	0.0342483	0
TCGA.EE.A20B.06	Skin	TUMOR	0.101626	0.382786	0.197715	0	0
TCGA.EE.A20C.06	Skin	TUMOR	0	0.4525	0.0912274	0	0
TCGA.EE.A20F.06	Skin	TUMOR	0.249822	0.353733	0.0360231	0	0
TCGA.EE.A20H.06	Skin	TUMOR	0.0785104	0.163452	0.023019	0	0
TCGA.EE.A29A.06	Skin	TUMOR	0.0134354	0.287995	0.0170997	0	0
TCGA.EE.A29C.06	Skin	TUMOR	0.040162	0.297907	0.054132	0	0
TCGA.EE.A29E.06	Skin	TUMOR	0.0588914	0.343986	0	0	0.19897
TCGA.EE.A29G.06	Skin	TUMOR	0.110335	0.272281	0.138953	0	0
TCGA.EE.A29H.06	Skin	TUMOR	0.145708	0.228292	0.0198525	0	0
TCGA.EE.A29L.06	Skin	TUMOR	0.0648175	0.0965915	0.00152067	0	0
TCGA.EE.A29M.06	Skin	TUMOR	0.34679	0.0988671	0.216614	0	0
TCGA.EE.A29N.06	Skin	TUMOR	0.257913	0.269622	0.155901	0	0
TCGA.EE.A29P.06	Skin	TUMOR	0.5083	0.311256	0	0	0
TCGA.EE.A29Q.06	Skin	TUMOR	0.018321	0.187043	0.0755072	0	0
TCGA.EE.A29R.06	Skin	TUMOR	0.0966513	0.369234	0.0475675	0	0
TCGA.EE.A29S.06	Skin	TUMOR	0.0635291	0.275246	0.0326244	0	0
TCGA.EE.A29T.06	Skin	TUMOR	0.0917301	0.78161	0.0546015	0	0
TCGA.EE.A29V.06	Skin	TUMOR	0	0.450418	0	0	0.0867396
TCGA.EE.A29W.06	Skin	TUMOR	0.00679233	0.606191	0.1624	0	0
TCGA.EE.A29X.06	Skin	TUMOR	0.19135	0.623515	0.193037	0	0
TCGA.EE.A2A0.06	Skin	TUMOR	0.131154	0.953773	0.0813487	0	0
TCGA.EE.A2A1.06	Skin	TUMOR	0.276071	0.612557	0.0975216	0	0
TCGA.EE.A2A2.06	Skin	TUMOR	0.156855	0.478268	0.0200324	0	0
TCGA.EE.A2A5.06	Skin	TUMOR	0.0842067	0.632257	0.0865585	0	0
TCGA.EE.A2A6.06	Skin	TUMOR	0.158922	0.142905	0.105524	0.0157847	0
TCGA.EE.A2GB.06	Skin	TUMOR	0.178546	0.496069	0.06217	0	0
TCGA.EE.A2GC.06	Skin	TUMOR	0.403428	0.704588	0.13352	0	0
TCGA.EE.A2GD.06	Skin	TUMOR	0.0337518	1.07628	0.0515896	0	0.0575559
TCGA.EE.A2GE.06	Skin	TUMOR	0.170879	0.596717	0.132481	0	0
TCGA.EE.A2GH.06	Skin	TUMOR	0.223068	0.281233	0.203682	0	0
TCGA.EE.A2GJ.06	Skin	TUMOR	0.20349	0.818288	0.053925	0	0
TCGA.EE.A2GL.06	Skin	TUMOR	0.173846	0.253482	0.0104102	0	0
TCGA.EE.A2GM.06	Skin	TUMOR	0.0612368	0.304444	0.343396	0	0
TCGA.EE.A2GN.06	Skin	TUMOR	0.0666771	0.295332	0.0364554	0	0
TCGA.EE.A2GO.06	Skin	TUMOR	0	0.265293	0.0186465	0	0
TCGA.EE.A2GP.06	Skin	TUMOR	0.0820012	0.759594	0.171638	0	0
TCGA.EE.A2GS.06	Skin	TUMOR	0.213259	0.120763	0.0874627	0	0
TCGA.EE.A2GT.06	Skin	TUMOR	0.0684815	0.631907	0	0	0
TCGA.EE.A2GU.06	Skin	TUMOR	0.211683	0.223466	0.108578	0.00783538	0
TCGA.EE.A2M5.06	Skin	TUMOR	0.123673	0.181823	0	0	0.112384
TCGA.EE.A2M6.06	Skin	TUMOR	0.0177096	0.0795354	0.0935807	0	0
TCGA.EE.A2M7.06	Skin	TUMOR	0.0620521	0.300965	0	0	0
TCGA.EE.A2M8.06	Skin	TUMOR	0.352331	0.705837	0.0117931	0	0
TCGA.EE.A2MC.06	Skin	TUMOR	0.207605	0.591434	0	0	0.0181382
TCGA.EE.A2MD.06	Skin	TUMOR	0.132195	0.252505	0.0367836	0	0
TCGA.EE.A2ME.06	Skin	TUMOR	0.572438	0.53677	0.0388059	0	0
TCGA.EE.A2MF.06	Skin	TUMOR	0.155022	0.893704	0.0974778	0	0
TCGA.EE.A2MG.06	Skin	TUMOR	0.18074	0.330929	0	0	0
TCGA.EE.A2MH.06	Skin	TUMOR	0.245809	0.389396	0.183212	0	0
TCGA.EE.A2MK.06	Skin	TUMOR	0.3264	0.340567	0.200512	0	0
TCGA.EE.A2ML.06	Skin	TUMOR	0.21179	0.567638	0	0	0
TCGA.EE.A2MM.06	Skin	TUMOR	0.0390742	0.296768	0.135338	0.00116958	0
TCGA.EE.A2MN.06	Skin	TUMOR	0.194453	0.301078	0.207296	0.0183718	0
TCGA.EE.A2MP.06	Skin	TUMOR	0.285466	0.363381	0.218418	0	0
TCGA.EE.A2MQ.06	Skin	TUMOR	0.119467	0.404426	0.0347798	0	0
TCGA.EE.A2MU.06	Skin	TUMOR	0.408581	0.672407	0.111348	0	0
TCGA.EE.A3AA.06	Skin	TUMOR	0.262611	0.247591	0.0140901	0	0
TCGA.EE.A3AB.06	Skin	TUMOR	0.0552765	0.893792	0.0835508	0	0.00428173
TCGA.EE.A3AC.06	Skin	TUMOR	0.194361	0.433504	0.0413076	0	0.000695875
TCGA.EE.A3AD.06	Skin	TUMOR	0	0.141357	0.0108212	0	0.00305528
TCGA.EE.A3AF.06	Skin	TUMOR	0.114401	0.617879	0.264985	0.0158377	0
TCGA.EE.A3AG.06	Skin	TUMOR	0	0	0	0	0
TCGA.EE.A3AH.06	Skin	TUMOR	0.141833	0.463933	0.0655689	0	0
TCGA.EE.A3J3.06	Skin	TUMOR	0.151805	0.255661	0.058298	0	0
TCGA.EE.A3J4.06	Skin	TUMOR	0.269345	0.366072	0.0869769	0	0
TCGA.EE.A3J7.06	Skin	TUMOR	0.158674	0.332772	0.0939409	0	0
TCGA.EE.A3J8.06	Skin	TUMOR	0	0.15913	0.0823951	0	0
TCGA.EE.A3JA.06	Skin	TUMOR	0.0918658	1.17256	0.0744162	0	0
TCGA.EE.A3JB.06	Skin	TUMOR	0.109266	0.518551	0.0262412	0	0
TCGA.EE.A3JD.06	Skin	TUMOR	0.54423	0.633483	0.0650765	0	0
TCGA.EE.A3JE.06	Skin	TUMOR	0.207696	0.661431	0.0708179	0	0
TCGA.EE.A3JH.06	Skin	TUMOR	0.38305	0.500349	0.209723	0	0
TCGA.EE.A3JI.06	Skin	TUMOR	0.0648682	0.967805	0.106086	0	0
TCGA.ER.A193.06	Skin	TUMOR	0.170824	0.168346	0.0252328	0	0
TCGA.ER.A195.06	Skin	TUMOR	0.185635	0.54844	0.0964743	0	0
TCGA.ER.A198.06	Skin	TUMOR	0.169289	0.6354	0.0453115	0	0
TCGA.ER.A199.06	Skin	TUMOR	0.211089	0.295684	0.0269498	0	0
TCGA.ER.A19B.06	Skin	TUMOR	0.00823815	0	0.204825	0	0
TCGA.ER.A19C.06	Skin	TUMOR	0	0.0404883	0.03929	0.0305453	0
TCGA.ER.A19D.06	Skin	TUMOR	0.0818597	0.775068	0.06349	0	0
TCGA.ER.A19E.06	Skin	TUMOR	0.0966565	0.257726	0	0	0
TCGA.ER.A19F.06	Skin	TUMOR	0.1248	0.12773	0.132346	0	0
TCGA.ER.A19G.06	Skin	TUMOR	0.252732	0.275941	0.0463195	0	0
TCGA.ER.A19H.06	Skin	TUMOR	0.126274	0.285223	0.269355	0.0125747	0
TCGA.ER.A19J.06	Skin	TUMOR	0	0.197765	0.109469	0.00926694	0
TCGA.ER.A19K.01	Skin	TUMOR	0.203635	0.608017	0.0801289	0	0.0747322
TCGA.ER.A19M.06	Skin	TUMOR	0.376427	0.346652	0.0991305	0	0
TCGA.ER.A19N.06	Skin	TUMOR	0.263389	0.890889	0.180687	0	0
TCGA.ER.A19O.06	Skin	TUMOR	0.241324	1.0675	0.329299	0	0.00429658
TCGA.ER.A19P.06	Skin	TUMOR	0.413873	0.531236	0.0019828	0	0
TCGA.ER.A19Q.06	Skin	TUMOR	0.28171	0.876781	0.0708519	0	0
TCGA.ER.A19S.06	Skin	TUMOR	0.379005	0.357175	0	0	0
TCGA.ER.A19W.06	Skin	TUMOR	0.454852	0.353642	0.222273	0	0
TCGA.ER.A2NB.01	Skin	TUMOR	0	0.30208	0.169862	0	0
TCGA.ER.A2NC.06	Skin	TUMOR	0	0.845907	0.18326	0.00455172	0
TCGA.ER.A2ND.06	Skin	TUMOR	0.199069	0.687327	0.0302688	0	0.055029
TCGA.ER.A2NE.06	Skin	TUMOR	0.00793684	0.0299822	0.120212	0	0.055731
TCGA.ER.A2NG.06	Skin	TUMOR	0.301262	0.169515	0.174433	0.0215393	0
TCGA.ER.A2NH.06	Skin	TUMOR	0.32342	0.498164	0.2647	0.00367337	0
TCGA.ER.A3PL.06	Skin	TUMOR	0.0954251	0.312396	0.0121988	0	0
TCGA.ER.A42K.06	Skin	TUMOR	0.129642	0.375949	0.0168803	0	0
TCGA.ER.A42L.06	Skin	TUMOR	0.139366	0.857347	0	0.000895312	0
TCGA.FR.A3YN.06	Skin	TUMOR	0.161521	0.227849	0.262099	0.0343808	0
TCGA.FR.A3YO.06	Skin	TUMOR	0	0.588414	0	0	0
TCGA.FR.A44A.06	Skin	TUMOR	0.440789	0.527343	0.200841	0	0
TCGA.FR.A69P.06	Skin	TUMOR	0.127882	0.591022	0.00984812	0	0
TCGA.FR.A728.01	Skin	TUMOR	0.291841	0.368218	0	0	0.110595
TCGA.FR.A729.06	Skin	TUMOR	0.383506	0.269274	0.171714	0	0
TCGA.FR.A7U8.06	Skin	TUMOR	0.0345515	0.178254	0.0374285	0	0
TCGA.FR.A7UA.06	Skin	TUMOR	0.402539	0.51144	0.131251	0	0
TCGA.FR.A8YE.06	Skin	TUMOR	0.097506	0.480664	0.00714641	0	0
TCGA.FS.A1YW.06	Skin	TUMOR	0.1827	0.417344	0.099093	0	0
TCGA.FS.A1YX.06	Skin	TUMOR	0.0260878	0.595703	0.0414308	0.0344962	0
TCGA.FS.A1YY.06	Skin	TUMOR	0	0.321913	0.129785	0.0736397	0
TCGA.FS.A1Z0.06	Skin	TUMOR	0.263973	0.248485	0.123187	0	0
TCGA.FS.A1Z3.06	Skin	TUMOR	0.0759021	0.467532	0	0	0
TCGA.FS.A1Z7.06	Skin	TUMOR	0.041278	0.242265	0.101456	0	0
TCGA.FS.A1ZB.06	Skin	TUMOR	0.0296429	1.10021	0.304878	0.0114078	0
TCGA.FS.A1ZC.06	Skin	TUMOR	0	0.1128	0	0	0
TCGA.FS.A1ZD.06	Skin	TUMOR	0.00398719	0.325082	0.0732472	0	0
TCGA.FS.A1ZE.06	Skin	TUMOR	0.0978374	0.397067	0.118685	0	0
TCGA.FS.A1ZF.06	Skin	TUMOR	0	0.181153	0.115424	0	0
TCGA.FS.A1ZH.06	Skin	TUMOR	0.157194	0.790347	0.0398521	0	0
TCGA.FS.A1ZM.06	Skin	TUMOR	0.115439	0.447004	0.0186103	0	0
TCGA.FS.A1ZN.01	Skin	TUMOR	0.0378542	0.359996	0	0	0
TCGA.FS.A1ZP.06	Skin	TUMOR	0.127614	1.00616	0.0323577	0	0
TCGA.FS.A1ZQ.06	Skin	TUMOR	0.0219528	0.167095	0.275075	0.0510621	0
TCGA.FS.A1ZR.06	Skin	TUMOR	0.209463	0.502628	0.118311	0	0
TCGA.FS.A1ZS.06	Skin	TUMOR	0.0227747	0.574644	0.035979	0	0
TCGA.FS.A1ZT.06	Skin	TUMOR	0.182372	0.336361	0.020415	0	0
TCGA.FS.A1ZW.06	Skin	TUMOR	0.177816	0.269092	0.185721	0.018934	0
TCGA.FS.A1ZY.06	Skin	TUMOR	0.0165668	0.553246	0.0505503	0	0
TCGA.FS.A1ZZ.06	Skin	TUMOR	0.110068	0.323978	0.0788061	0	0
TCGA.FS.A4F5.06	Skin	TUMOR	0.105475	0.295594	0.037442	0	0
TCGA.FS.A4F8.06	Skin	TUMOR	0.180337	0.290794	0.0110417	0	0
TCGA.FS.A4F9.06	Skin	TUMOR	0.0474133	0.427388	0.0808045	0.00658115	0
TCGA.FS.A4FB.06	Skin	TUMOR	0.00840745	0.222149	0.0564652	0	0
TCGA.FS.A4FC.06	Skin	TUMOR	0.19904	0.337855	0.0763521	0	0
TCGA.FS.A4FD.06	Skin	TUMOR	0.0800495	0.30427	0.041067	0	0
TCGA.FW.A3R5.06	Skin	TUMOR	0.249162	0.468757	0.0468018	0	0
TCGA.FW.A3TV.06	Skin	TUMOR	0.125568	0.491364	0.236243	0	0
TCGA.FW.A5DX.01	Skin	TUMOR	0.0581322	0.358612	0.123963	0	0
TCGA.GF.A2C7.01	Skin	TUMOR	0	0.381283	0	0.00956795	0
TCGA.GF.A3OT.06	Skin	TUMOR	0.206261	0.503264	0	0	0
TCGA.GF.A4EO.06	Skin	TUMOR	0.392935	0.562458	0	0	0
TCGA.GF.A6C8.06	Skin	TUMOR	0.187979	0.309986	0.0355454	0	0
TCGA.GF.A6C9.06	Skin	TUMOR	0.361841	1.08715	0.07934	0	0
TCGA.GF.A769.01	Skin	TUMOR	0.00232256	0	0.304933	0	0.00385666
TCGA.GN.A262.06	Skin	TUMOR	0.0426327	0.226109	0.12198	0	0
TCGA.GN.A263.01	Skin	TUMOR	0.317302	0.950914	0.15758	0	0.0980023
TCGA.GN.A265.06	Skin	TUMOR	0.324388	0.672498	0.0951462	0	0
TCGA.GN.A267.06	Skin	TUMOR	0.045558	0.391465	0.00472972	0	0
TCGA.GN.A268.06	Skin	TUMOR	0.0642456	0.527866	0.0457507	0	0
TCGA.GN.A26A.06	Skin	TUMOR	0.126142	0.378509	0	0	0
TCGA.GN.A26C.01	Skin	TUMOR	0.402852	0.925184	0.0221078	0	0
TCGA.GN.A4U3.06	Skin	TUMOR	0	0.0553138	0	0.0197189	0
TCGA.GN.A4U4.06	Skin	TUMOR	0.165634	0.33084	0.0269012	0	0
TCGA.GN.A4U5.01	Skin	TUMOR	0.396963	0.199052	0.27698	0.00539259	0
TCGA.GN.A4U7.06	Skin	TUMOR	0.0356929	0.178757	0	0	0
TCGA.GN.A4U8.06	Skin	TUMOR	0.36306	0.187556	0.129318	0	0
TCGA.GN.A4U9.06	Skin	TUMOR	0.0825424	0.243329	0.0381675	0	0
TCGA.GN.A9SD.06	Skin	TUMOR	0.214114	0.461908	0	0	0
TCGA.HR.A2OG.06	Skin	TUMOR	0.0732542	0.377877	0.0504404	0	0
TCGA.HR.A2OH.06	Skin	TUMOR	0.505333	0.342341	0	0	0
TCGA.IH.A3EA.01	Skin	TUMOR	0.00106041	0.824075	0	0	0
TCGA.LH.A9QB.06	Skin	TUMOR	0.0996048	0.793183	0.143566	0	0
TCGA.OD.A75X.06	Skin	TUMOR	0.190671	0.405371	0.0952754	0	0
TCGA.QB.A6FS.06	Skin	TUMOR	0.181238	0.376682	0.148692	0	0
TCGA.QB.AA9O.06	Skin	TUMOR	0.0451479	0.141546	0.0606085	0.0226454	0
TCGA.RP.A694.06	Skin	TUMOR	0.110472	0.49378	0.00796621	0	0
TCGA.RP.A695.06	Skin	TUMOR	0.0694992	0.255926	0.27344	0.0272909	0
TCGA.W3.A824.06	Skin	TUMOR	0.284528	0.405849	0.0324302	0	0
TCGA.W3.A825.06	Skin	TUMOR	0.110732	0.398545	0.0306893	0	0
TCGA.W3.AA1O.06	Skin	TUMOR	0	0.0887641	0.118614	0.0382754	0
TCGA.W3.AA1Q.06	Skin	TUMOR	0.146441	0.200154	0.245178	0.0146943	0
TCGA.W3.AA1R.06	Skin	TUMOR	0.086355	0.0855447	0.157445	0.0328724	0
TCGA.W3.AA1V.06	Skin	TUMOR	0.123872	0.564991	0.0127306	0	0
TCGA.W3.AA1W.06	Skin	TUMOR	0.33118	0.705936	0.0278801	0	0
TCGA.W3.AA21.06	Skin	TUMOR	0.0696004	0.117806	0.170523	0	0
TCGA.WE.A8JZ.06	Skin	TUMOR	0.0671693	0.0614783	0.0357942	0	0
TCGA.WE.A8K1.06	Skin	TUMOR	0.12028	0.311964	0.0355619	0	0
TCGA.WE.A8K5.06	Skin	TUMOR	0.135987	0.312147	0.0425332	0	0
TCGA.WE.A8K6.06	Skin	TUMOR	0	0.247448	0.0310075	0	0
TCGA.WE.A8ZN.06	Skin	TUMOR	0.216583	0.449762	0.116096	0	0
TCGA.WE.A8ZO.06	Skin	TUMOR	0.208839	0.816004	0.0286911	0	0.00438967
TCGA.WE.A8ZQ.06	Skin	TUMOR	0.01545	0.335894	0.0168725	0	0
TCGA.WE.A8ZT.06	Skin	TUMOR	0.0401502	0.0748387	0.278893	0	0
TCGA.WE.A8ZX.06	Skin	TUMOR	0.189267	0.163247	0.171712	0.0171088	0
TCGA.WE.A8ZY.06	Skin	TUMOR	0	0.47395	0.0853005	0	0.0064016
TCGA.WE.AAA0.06	Skin	TUMOR	0.037933	0.245954	0	0	0
TCGA.WE.AAA3.06	Skin	TUMOR	0.111438	0.906548	0.144824	0	0
TCGA.WE.AAA4.06	Skin	TUMOR	0.263091	0.593606	0.107827	0	0
TCGA.YD.A89C.06	Skin	TUMOR	0.00116548	0.343477	0	0	0
TCGA.YD.A9TA.06	Skin	TUMOR	0.104365	0.201359	0.0141609	0	0
TCGA.YD.A9TB.06	Skin	TUMOR	0.182725	0.37186	0.32963	0	0
TCGA.YG.AA3O.06	Skin	TUMOR	0.0651537	0.436799	0.00856908	0	0
TCGA.Z2.A8RT.06	Skin	TUMOR	0.226016	0.473709	0.065673	0	0
TCGA.Z2.AA3V.06	Skin	TUMOR	0.272301	0.53564	0.298453	0	0

## Sheet: 6d
Patient	Sample	Pro- to anti-tumorigenic TAM ratios	Ratio normalized to Brain
RAM19_003	Brain	6.44661	1
RAM19_003	Liver	2.61049	0.40494
RAM19_003	Omentum	3.28033	0.508845
RAM19_006	Brain	2.5017	1
RAM19_006	Lung	0.437358	0.174825
RAM19_006	Lymph Node	0.787756	0.314888

## Sheet: 6e
Sample	Organ	Tissue	Type 2 immunity	T cell exhaustion
RAM13003-Brain	Brain	TUMOR	0.0224358	0.193214
RAM13003-Brain-AN	Brain	AN	0.132005	0.0999353
RAM13003-Brain-NAN	Brain	NAN	0.114666	0.131141
RAM13003-Liver	Liver	TUMOR	-0.0591164	0.0977062
RAM13003-Liver-AN	Liver	AN	-0.0118981	0.104527
RAM13003-Lung	Lung	TUMOR	-0.0146112	0.135604
RAM13003-Lung-AN	Lung	AN	0.0970757	0.171325
RAM13003-Lung-NAN	Lung	NAN	0.0701191	0.117582
RAM13003-Spleen	Spleen	TUMOR	0.00606341	0.054406
RAM13003-Spleen-AN	Spleen	AN	0.111951	0.147005
RAM13003-Spleen-NAN	Spleen	NAN	0.0652992	0.112294
RAM13004-Cardio	Cardio	TUMOR	-0.0343371	0.128091
RAM13004-Cardio-AN	Cardio	AN	0.094587	0.0302832
RAM13004-Cardio-NAN	Cardio	NAN	0.0622471	0.144168
RAM13004-Liver	Liver	TUMOR	-0.0386892	0.116392
RAM13004-Liver-AN	Liver	AN	0.0771331	0.102532
RAM13004-Liver-NAN	Liver	NAN	0.073392	0.0797851
RAM13004-Lung	Lung	TUMOR	-0.0140281	0.131884
RAM13004-Lung-AN	Lung	AN	0.0852505	0.237036
RAM13004-Lung-NAN	Lung	NAN	0.103087	0.138246
RAM13004-Spleen	Spleen	TUMOR	0.0123732	0.167455
RAM13004-Spleen-AN	Spleen	AN	0.0780997	0.191312
RAM13004-Spleen-NAN	Spleen	NAN	0.128355	0.169262
RAM14001-Lung	Lung	TUMOR	-0.035288	0.134893
RAM14001-Lung-AN	Lung	AN	0.049893	0.0549183
RAM14001-Lung-NAN	Lung	NAN	0.0573086	0.121802
RAM14001-Spleen	Spleen	TUMOR	-0.000257376	0.134962
RAM14001-Spleen-AN	Spleen	AN	0.0868859	0.200633
RAM14001-Spleen-NAN	Spleen	NAN	0.111093	0.126354
RAM14003-Cardio	Cardio	TUMOR	-0.0258526	0.13706
RAM14003-Liver	Liver	TUMOR	-0.053903	0.141696
RAM14003-Lung	Lung	TUMOR	-0.00507902	0.131819
RAM14003-Spleen	Spleen	TUMOR	0.0522741	0.141877
RAM14006-Brain	Brain	TUMOR	-0.0269343	0.165275
RAM14006-Brain-AN	Brain	AN	0.0981379	0.13046
RAM14006-Brain-NAN	Brain	NAN	0.127658	0.150323
RAM14006-Cardio	Cardio	TUMOR	-0.0169638	0.0852032
RAM14006-Cardio-AN	Cardio	AN	0.0283398	0.0908153
RAM14006-Cardio-NAN	Cardio	NAN	0.0799696	0.0833221
RAM14006-Liver-AN	Liver	AN	0.0720062	0.0853829
RAM14006-Liver-NAN	Liver	NAN	0.0474326	0.0490898
RAM14006-Liver1	Liver	TUMOR	0.0896785	0.240384
RAM14006-Lung-AN	Lung	AN	0.0680056	0.190702
RAM14006-Lung-NAN	Lung	NAN	0.0693816	0.161651
RAM14006-Lung1	Lung	TUMOR	-0.0116524	0.106829
RAM14006-Spleen	Spleen	TUMOR	-0.0275306	0.0929461
RAM14006-Spleen-AN	Spleen	AN	0.101852	0.150968
RAM14006-Spleen-NAN	Spleen	NAN	0.11782	0.159485
RAM19001-Brain-AN	Brain	AN	0.0601001	0.186393
RAM19001-Brain-NAN	Brain	NAN	0.0801232	0.131869
RAM19001-Liver-AN1	Liver	AN	0.06122	0.136511
RAM19001-Liver-AN2	Liver	AN	0.0808436	0.0735056
RAM19001-Liver-NAN1	Liver	NAN	0.0698735	0.162327
RAM19001-Liver1	Liver	TUMOR	0.0512223	0.0510232
RAM19001-Liver2	Liver	TUMOR	0.0413667	0.099369
RAM19001-LN-AN1	Lymph Node	AN	0.104018	0.124575
RAM19001-LN-AN2	Lymph Node	AN	0.105449	0.111989
RAM19001-LN-AN3	Lymph Node	AN	0.0658263	0.102346
RAM19001-LN-NAN1	Lymph Node	NAN	0.0938133	0.0434755
RAM19001-LN-NAN2	Lymph Node	NAN	0.11052	0.113291
RAM19001-LN-NAN3	Lymph Node	NAN	0.112635	0.15811
RAM19001-Lung-AN1	Lung	AN	0.0553135	0.153424
RAM19001-Lung-AN2	Lung	AN	0.0262643	0.0681118
RAM19001-Lung-NAN2	Lung	NAN	0.0795554	0.137801
RAM19001-Lung1	Lung	TUMOR	0.0451345	0.140691
RAM19001-Lung2	Lung	TUMOR	-0.00498186	0.197634
RAM19001-Spleen-AN	Spleen	AN	0.0565798	0.170002
RAM19001-Spleen-NAN	Spleen	NAN	0.0908469	0.128429
RAM19001-ST	Soft Tissue	TUMOR	-0.00818454	0.204672
RAM19001-ST-AN	Soft Tissue	AN	0.0551757	0.109414
RAM19001-ST-NAN	Soft Tissue	NAN	0.010496	0.0992424
RAM19002-Brain-AN.A	Brain	AN	0.0848494	0.143201
RAM19002-Brain-AN.B	Brain	AN	0.0669556	0.147724
RAM19002-Brain-AN.C	Brain	AN	0.0884644	0.103321
RAM19002-Brain-NAN.A	Brain	NAN	0.103284	0.191312
RAM19002-Brain-NAN.B	Brain	NAN	0.0553831	0.133687
RAM19002-Brain-NAN.C	Brain	NAN	0.109559	0.134169
RAM19002-Liver-AN1.A	Liver	AN	0.0963972	0.10734
RAM19002-Liver-AN1.B	Liver	AN	0.0454499	0.112369
RAM19002-Liver-AN1.C	Liver	AN	0.0725347	0.170267
RAM19002-Liver-NAN1.A	Liver	NAN	0.0862536	0.150818
RAM19002-Liver-NAN1.B	Liver	NAN	0.0761454	0.120595
RAM19002-Liver-NAN1.C	Liver	NAN	0.0785292	0.0961862
RAM19002-Liver1.A	Liver	TUMOR	0.0113635	0.109401
RAM19002-Liver1.B	Liver	TUMOR	0.0368146	0.183966
RAM19002-Liver2.A	Liver	TUMOR	0.0225335	0.0803333
RAM19002-Liver2.B	Liver	TUMOR	0.0188713	0.107236
RAM19002-Liver2.C	Liver	TUMOR	0.00461616	0.0915266
RAM19002-Liver3.A	Liver	TUMOR	-0.0170876	0.1622
RAM19002-Liver3.B	Liver	TUMOR	-0.015617	0.149889
RAM19002-Liver3.C	Liver	TUMOR	0.0149626	0.163421
RAM19002-ST-NAN.A	Soft Tissue	NAN	0.0790099	0.181551
RAM19002-ST-NAN.B	Soft Tissue	NAN	0.0443916	0.00736598
RAM19002-ST-NAN.C	Soft Tissue	NAN	0.090608	0.103062
RAM19002-ST.A	Soft Tissue	TUMOR	-0.0230421	0.152505
RAM19002-ST.B	Soft Tissue	TUMOR	-0.0172513	0.099849
RAM19002-ST.C	Soft Tissue	TUMOR	0.00501899	0.15335
RAM19003-Brain-AN1.A	Brain	AN	0.108667	0.108322
RAM19003-Brain-AN1.B	Brain	AN	0.159241	0.123121
RAM19003-Brain-AN1.C	Brain	AN	0.162766	0.156
RAM19003-Brain-AN2.A	Brain	AN	0.132943	0.150703
RAM19003-Brain-AN2.B	Brain	AN	0.133396	0.135869
RAM19003-Brain-AN2.C	Brain	AN	0.150463	0.145174
RAM19003-Brain-AN3.A	Brain	AN	0.133246	0.150264
RAM19003-Brain-AN3.B	Brain	AN	0.142188	0.144253
RAM19003-Brain-AN3.C	Brain	AN	0.134204	0.153155
RAM19003-Brain-AN4.A	Brain	AN	0.209486	0.171783
RAM19003-Brain-AN4.B	Brain	AN	0.100971	0.153852
RAM19003-Brain-AN4.C	Brain	AN	0.116257	0.106398
RAM19003-Brain-NAN1.A	Brain	NAN	0.137331	0.0970849
RAM19003-Brain-NAN1.B	Brain	NAN	0.113144	0.143863
RAM19003-Brain-NAN1.C	Brain	NAN	0.146995	0.139889
RAM19003-Brain-NAN2.A	Brain	NAN	0.139646	0.141362
RAM19003-Brain-NAN2.B	Brain	NAN	0.159293	0.128159
RAM19003-Brain-NAN2.C	Brain	NAN	0.156556	0.143773
RAM19003-Brain-NAN3.A	Brain	NAN	0.133004	0.155735
RAM19003-Brain-NAN3.B	Brain	NAN	0.127551	0.178455
RAM19003-Brain-NAN3.C	Brain	NAN	0.145912	0.15755
RAM19003-Brain-NAN4.A	Brain	NAN	0.164725	0.155523
RAM19003-Brain-NAN4.B	Brain	NAN	0.167029	0.0726862
RAM19003-Brain-NAN4.C	Brain	NAN	0.136292	0.120429
RAM19003-Brain.A	Brain	TUMOR	0.0189282	0.127378
RAM19003-Brain.B	Brain	TUMOR	0.00643721	0.158169
RAM19003-Brain.C	Brain	TUMOR	0.0354695	0.150258
RAM19003-Liver-AN1.A	Liver	AN	-0.014463	0.0520494
RAM19003-Liver-AN1.B	Liver	AN	-0.0014979	0.118928
RAM19003-Liver-AN1.C	Liver	AN	-0.00391157	0.0564835
RAM19003-Liver-AN2.A	Liver	AN	0.00932397	0.0847285
RAM19003-Liver-AN2.B	Liver	AN	-0.000750859	0.0665575
RAM19003-Liver-AN2.C	Liver	AN	0.0450555	0.110084
RAM19003-Liver-AN3.A	Liver	AN	-0.0399078	0.0655923
RAM19003-Liver-AN3.B	Liver	AN	-0.00248541	0.068811
RAM19003-Liver-AN3.C	Liver	AN	-0.0163145	0.114864
RAM19003-Liver-NAN1.A	Liver	NAN	-0.0146585	0.0822006
RAM19003-Liver-NAN1.B	Liver	NAN	-0.00960718	0.0485563
RAM19003-Liver-NAN1.C	Liver	NAN	-0.00229849	0.0925158
RAM19003-Liver-NAN2.A	Liver	NAN	0.0433796	0.0970741
RAM19003-Liver-NAN2.B	Liver	NAN	0.0359793	0.0398516
RAM19003-Liver-NAN2.C	Liver	NAN	0.0426218	0.0942115
RAM19003-Liver-NAN3.A	Liver	NAN	0.0388512	0.0410149
RAM19003-Liver-NAN3.B	Liver	NAN	0.0184815	-0.0368963
RAM19003-Liver-NAN3.C	Liver	NAN	-0.0243161	0.0647307
RAM19003-Liver1.A	Liver	TUMOR	-0.00993883	0.141422
RAM19003-Liver1.B	Liver	TUMOR	-0.0283073	0.100056
RAM19003-Liver1.C	Liver	TUMOR	-0.0466974	0.10858
RAM19003-Liver2	Liver	TUMOR	-0.0357455	0.12286
RAM19005-Cardio	Cardio	TUMOR	-0.0181123	0.0813391
RAM19005-Cardio-AN.A	Cardio	AN	0.0676283	0.175722
RAM19005-Cardio-AN.B	Cardio	AN	0.0605078	0.136966
RAM19005-Cardio-AN.C	Cardio	AN	0.0787083	0.171509
RAM19005-Cardio-NAN.A	Cardio	NAN	0.121135	0.19655
RAM19005-Cardio-NAN.B	Cardio	NAN	0.114964	0.132599
RAM19005-Cardio-NAN.C	Cardio	NAN	0.0952337	0.178925
RAM19005-LN-AN1.A	Lymph Node	AN	0.0834529	0.19996
RAM19005-LN-AN1.B	Lymph Node	AN	0.0627052	0.0935658
RAM19005-LN-AN1.C	Lymph Node	AN	0.0703199	0.07558
RAM19005-LN-NAN1.A	Lymph Node	NAN	0.0523227	0.0693877
RAM19005-LN-NAN1.B	Lymph Node	NAN	0.0470319	0.0634394
RAM19005-LN-NAN1.C	Lymph Node	NAN	0.074838	0.033841
RAM19005-LN1.A	Lymph Node	TUMOR	-0.0254537	0.128177
RAM19005-LN1.B	Lymph Node	TUMOR	-0.0413728	0.153172
RAM19005-LN1.C	Lymph Node	TUMOR	-0.00542775	0.124658
RAM19005-LN2.A	Lymph Node	TUMOR	-0.0264617	0.138887
RAM19005-LN2.B	Lymph Node	TUMOR	-0.0150803	0.146112
RAM19005-LN2.C	Lymph Node	TUMOR	-0.0298682	0.15933
RAM19005-ST-AN1.A	Soft Tissue	AN	0.0473361	0.0570777
RAM19005-ST-AN1.B	Soft Tissue	AN	0.0946138	0.140047
RAM19005-ST-AN1.C	Soft Tissue	AN	0.083335	0.204028
RAM19005-ST-AN2.A	Soft Tissue	AN	0.047002	0.0553725
RAM19005-ST-AN2.B	Soft Tissue	AN	0.086319	0.151305
RAM19005-ST-AN2.C	Soft Tissue	AN	0.063905	0.081577
RAM19005-ST-NAN1.A	Soft Tissue	NAN	0.0602679	0.0962606
RAM19005-ST-NAN1.B	Soft Tissue	NAN	0.0381458	0.108097
RAM19005-ST-NAN1.C	Soft Tissue	NAN	0.0775258	0.127629
RAM19005-ST-NAN2.A	Soft Tissue	NAN	0.0734857	0.13889
RAM19005-ST-NAN2.B	Soft Tissue	NAN	0.0943048	0.164833
RAM19005-ST-NAN2.C	Soft Tissue	NAN	0.0793861	0.18302
RAM19005-ST1.A	Soft Tissue	TUMOR	0.000664937	0.132576
RAM19005-ST1.B	Soft Tissue	TUMOR	0.0086503	0.118563
RAM19005-ST1.C	Soft Tissue	TUMOR	-0.0127938	0.159184
RAM19005-ST3.A	Soft Tissue	TUMOR	-0.0273075	0.155889
RAM19005-ST3.B	Soft Tissue	TUMOR	-0.0286043	0.127059
RAM19005-ST3.C	Soft Tissue	TUMOR	-0.0360479	0.144481
RAM19006-B-NAN.A	Brain	NAN	0.0933327	0.124806
RAM19006-B-NAN.B	Brain	NAN	0.0550673	0.124829
RAM19006-Brain-AN1.A	Brain	AN	0.1115	0.103672
RAM19006-Brain-AN1.B	Brain	AN	0.0612145	0.139943
RAM19006-Brain-AN2	Brain	AN	0.0337133	0.140981
RAM19006-Brain1	Brain	TUMOR	0.0980802	0.0872732
RAM19006-LN1	Lymph Node	TUMOR	-0.0339904	0.158337
RAM19006-LN2.A	Lymph Node	TUMOR	-0.0127999	0.142672
RAM19006-LN2.B	Lymph Node	TUMOR	0.0117997	0.133222
RAM19006-LN2.C	Lymph Node	TUMOR	0.00646929	0.165994
RAM19006-LN3.A	Lymph Node	TUMOR	-0.00900834	0.162028
RAM19006-LN3.B	Lymph Node	TUMOR	-0.0365317	0.160115
RAM19006-LN3.C	Lymph Node	TUMOR	-0.0350377	0.151286
RAM19006-Lung1.A	Lung	TUMOR	-0.048737	0.0796027
RAM19006-Lung1.B	Lung	TUMOR	6.5335e-05	-0.00581507
RAM19006-Lung1.C	Lung	TUMOR	-0.0484233	0.118651
RAM19006-Lung2.A	Lung	TUMOR	-0.0259535	0.137724
RAM19006-Lung2.B	Lung	TUMOR	-0.0279696	0.118241
RAM19006-Lung2.C	Lung	TUMOR	-0.0211551	0.149564
RAM19006-Lung3	Lung	TUMOR	-0.0316673	0.124596
RAM19006-Lung4.A	Lung	TUMOR	-0.0128426	0.0978309
RAM19006-Lung4.B	Lung	TUMOR	-0.0121311	0.124156
RAM19006-Lung4.C	Lung	TUMOR	-0.0438871	0.123185
TCGA.3N.A9WB.06	Skin	TUMOR	-0.146634	-0.00181463
TCGA.3N.A9WC.06	Skin	TUMOR	-0.116525	0.134205
TCGA.3N.A9WD.06	Skin	TUMOR	-0.140076	0.0563179
TCGA.BF.A1PU.01	Skin	TUMOR	-0.0578736	0.0111018
TCGA.BF.A1PV.01	Skin	TUMOR	-0.142277	-0.0083129
TCGA.BF.A1PX.01	Skin	TUMOR	-0.144808	0.12585
TCGA.BF.A1PZ.01	Skin	TUMOR	-0.0870765	0.0824321
TCGA.BF.A3DJ.01	Skin	TUMOR	-0.154658	0.0811604
TCGA.BF.A3DL.01	Skin	TUMOR	-0.069224	0.024773
TCGA.BF.A3DM.01	Skin	TUMOR	-0.126816	0.0527193
TCGA.BF.A3DN.01	Skin	TUMOR	-0.124538	0.0782562
TCGA.BF.A5EO.01	Skin	TUMOR	-0.0694183	0.0780946
TCGA.BF.A5EQ.01	Skin	TUMOR	-0.11954	0.0751003
TCGA.BF.A5ER.01	Skin	TUMOR	-0.0906694	-0.0690864
TCGA.BF.AAP0.06	Skin	TUMOR	-0.109781	0.19346
TCGA.D3.A1Q1.06	Skin	TUMOR	-0.139395	0.00391816
TCGA.D3.A1Q4.06	Skin	TUMOR	-0.1603	0.0681128
TCGA.D3.A1Q5.06	Skin	TUMOR	-0.120636	0.0640179
TCGA.D3.A1Q6.06	Skin	TUMOR	-0.154803	0.111897
TCGA.D3.A1Q7.06	Skin	TUMOR	-0.142343	0.228847
TCGA.D3.A1Q8.06	Skin	TUMOR	-0.142245	0.144067
TCGA.D3.A1Q9.06	Skin	TUMOR	-0.0894775	0.0823211
TCGA.D3.A1QA.06	Skin	TUMOR	-0.163301	0.041747
TCGA.D3.A1QB.06	Skin	TUMOR	-0.132809	0.215705
TCGA.D3.A2J7.06	Skin	TUMOR	-0.127397	0.0941044
TCGA.D3.A2J8.06	Skin	TUMOR	-0.134034	0.226621
TCGA.D3.A2JA.06	Skin	TUMOR	-0.117148	0.186555
TCGA.D3.A2JB.06	Skin	TUMOR	-0.116812	0.18798
TCGA.D3.A2JD.06	Skin	TUMOR	-0.0653793	0.0753932
TCGA.D3.A2JE.06	Skin	TUMOR	-0.156102	-0.0156581
TCGA.D3.A2JG.06	Skin	TUMOR	-0.128993	-0.00476121
TCGA.D3.A2JH.06	Skin	TUMOR	-0.1305	0.25852
TCGA.D3.A2JK.06	Skin	TUMOR	-0.0550338	-0.00730107
TCGA.D3.A2JL.06	Skin	TUMOR	-0.0989394	0.138092
TCGA.D3.A2JN.06	Skin	TUMOR	-0.158151	0.109303
TCGA.D3.A2JO.06	Skin	TUMOR	-0.126453	0.178555
TCGA.D3.A2JP.06	Skin	TUMOR	-0.170067	0.13974
TCGA.D3.A3C1.06	Skin	TUMOR	-0.0788721	0.0550185
TCGA.D3.A3C3.06	Skin	TUMOR	-0.14433	0.149629
TCGA.D3.A3C6.06	Skin	TUMOR	-0.144572	-0.00999023
TCGA.D3.A3C7.06	Skin	TUMOR	-0.0958853	0.250193
TCGA.D3.A3CB.06	Skin	TUMOR	-0.143506	0.215469
TCGA.D3.A3CE.06	Skin	TUMOR	-0.145249	0.188107
TCGA.D3.A3ML.06	Skin	TUMOR	-0.141753	0.00656091
TCGA.D3.A3MO.06	Skin	TUMOR	-0.153691	0.0962379
TCGA.D3.A3MR.06	Skin	TUMOR	-0.145335	0.171608
TCGA.D3.A3MU.06	Skin	TUMOR	-0.0736464	0.0707813
TCGA.D3.A3MV.06	Skin	TUMOR	-0.137473	0.0265368
TCGA.D3.A51E.06	Skin	TUMOR	-0.123069	0.132654
TCGA.D3.A51G.06	Skin	TUMOR	-0.137607	0.174122
TCGA.D3.A51J.06	Skin	TUMOR	-0.157229	0.220454
TCGA.D3.A51N.06	Skin	TUMOR	-0.133901	0.0518348
TCGA.D3.A51R.06	Skin	TUMOR	-0.104753	0.0629988
TCGA.D3.A51T.06	Skin	TUMOR	-0.125213	0.0905778
TCGA.D3.A5GN.06	Skin	TUMOR	-0.149384	0.14686
TCGA.D3.A5GO.06	Skin	TUMOR	-0.0857603	0.143838
TCGA.D3.A5GR.06	Skin	TUMOR	-0.158309	0.103306
TCGA.D3.A5GS.06	Skin	TUMOR	-0.101442	0.129808
TCGA.D3.A5GT.01	Skin	TUMOR	-0.128836	-0.0668672
TCGA.D3.A5GU.06	Skin	TUMOR	-0.15311	0.0724823
TCGA.D3.A8GB.06	Skin	TUMOR	-0.0989172	0.09402
TCGA.D3.A8GC.06	Skin	TUMOR	-0.0979831	0.067433
TCGA.D3.A8GD.06	Skin	TUMOR	-0.128779	0.199042
TCGA.D3.A8GI.06	Skin	TUMOR	-0.0582216	-0.00194206
TCGA.D3.A8GJ.06	Skin	TUMOR	-0.137667	0.182908
TCGA.D3.A8GK.06	Skin	TUMOR	-0.0782617	0.024328
TCGA.D3.A8GL.06	Skin	TUMOR	-0.136667	0.0335922
TCGA.D3.A8GM.06	Skin	TUMOR	-0.111446	0.141328
TCGA.D3.A8GN.06	Skin	TUMOR	-0.123314	0.117355
TCGA.D3.A8GO.06	Skin	TUMOR	-0.118336	0.00525484
TCGA.D3.A8GQ.06	Skin	TUMOR	-0.0592258	0.145414
TCGA.D3.A8GR.06	Skin	TUMOR	-0.108025	-0.0212993
TCGA.D3.A8GS.06	Skin	TUMOR	-0.144311	0.181998
TCGA.D3.A8GV.06	Skin	TUMOR	-0.119597	0.128405
TCGA.D9.A148.06	Skin	TUMOR	-0.089561	0.0340389
TCGA.D9.A1JW.06	Skin	TUMOR	-0.1092	0.122528
TCGA.D9.A1JX.06	Skin	TUMOR	-0.147513	0.194807
TCGA.D9.A3Z1.06	Skin	TUMOR	-0.110103	0.189779
TCGA.D9.A3Z3.06	Skin	TUMOR	-0.0986195	0.13335
TCGA.D9.A3Z4.01	Skin	TUMOR	-0.155517	0.0661344
TCGA.D9.A4Z2.01	Skin	TUMOR	-0.135568	0.00424267
TCGA.D9.A4Z3.01	Skin	TUMOR	-0.138356	0.0954048
TCGA.D9.A4Z5.01	Skin	TUMOR	-0.10488	0.0286563
TCGA.D9.A4Z6.06	Skin	TUMOR	-0.156602	0.0114693
TCGA.D9.A6E9.06	Skin	TUMOR	-0.0690836	0.261823
TCGA.D9.A6EA.06	Skin	TUMOR	-0.0937826	0.0868069
TCGA.D9.A6EC.06	Skin	TUMOR	-0.112555	0.0482347
TCGA.D9.A6EG.06	Skin	TUMOR	-0.134807	0.082917
TCGA.DA.A1HV.06	Skin	TUMOR	-0.107833	0.131818
TCGA.DA.A1HW.06	Skin	TUMOR	-0.147301	0.178276
TCGA.DA.A1HY.06	Skin	TUMOR	-0.128494	0.0862052
TCGA.DA.A1I0.06	Skin	TUMOR	-0.0320714	0.0447766
TCGA.DA.A1I1.06	Skin	TUMOR	-0.130679	0.109031
TCGA.DA.A1I2.06	Skin	TUMOR	-0.109623	0.0554406
TCGA.DA.A1I4.06	Skin	TUMOR	-0.134285	0.0877021
TCGA.DA.A1I5.06	Skin	TUMOR	-0.132552	0.168672
TCGA.DA.A1I7.06	Skin	TUMOR	-0.12348	0.148666
TCGA.DA.A1I8.06	Skin	TUMOR	-0.132771	0.0979997
TCGA.DA.A1IB.06	Skin	TUMOR	-0.121727	0.188029
TCGA.DA.A3F3.06	Skin	TUMOR	-0.149644	0.0811649
TCGA.DA.A3F5.06	Skin	TUMOR	-0.090795	0.108336
TCGA.DA.A3F8.06	Skin	TUMOR	-0.13343	0.274955
TCGA.DA.A95W.06	Skin	TUMOR	-0.161952	0.0380881
TCGA.DA.A95X.06	Skin	TUMOR	-0.0963545	0.122778
TCGA.DA.A95Y.06	Skin	TUMOR	-0.0961448	0.0300605
TCGA.DA.A95Z.06	Skin	TUMOR	-0.099313	0.000717624
TCGA.EB.A1NK.01	Skin	TUMOR	-0.0791018	0.0118775
TCGA.EB.A24C.01	Skin	TUMOR	-0.148052	0.00873691
TCGA.EB.A24D.01	Skin	TUMOR	-0.119409	0.0125222
TCGA.EB.A299.01	Skin	TUMOR	-0.136241	-0.0128798
TCGA.EB.A3HV.01	Skin	TUMOR	-0.107752	0.0393992
TCGA.EB.A3XB.01	Skin	TUMOR	-0.141114	0.121285
TCGA.EB.A3XC.01	Skin	TUMOR	-0.119269	-0.00609671
TCGA.EB.A3XD.01	Skin	TUMOR	-0.132507	0.0198509
TCGA.EB.A3XE.01	Skin	TUMOR	-0.100699	-0.00933428
TCGA.EB.A3XF.01	Skin	TUMOR	-0.162232	0.0269302
TCGA.EB.A3Y6.01	Skin	TUMOR	-0.174413	0.0870884
TCGA.EB.A42Z.01	Skin	TUMOR	-0.106867	0.0976366
TCGA.EB.A430.01	Skin	TUMOR	-0.0888567	0.0725988
TCGA.EB.A431.01	Skin	TUMOR	-0.146695	0.0617234
TCGA.EB.A44N.01	Skin	TUMOR	-0.169631	0.013991
TCGA.EB.A44O.01	Skin	TUMOR	-0.127668	0.00206949
TCGA.EB.A44P.01	Skin	TUMOR	-0.128796	0.0551198
TCGA.EB.A44Q.06	Skin	TUMOR	-0.144654	0.133634
TCGA.EB.A44R.06	Skin	TUMOR	-0.14053	0.1071
TCGA.EB.A4IS.01	Skin	TUMOR	-0.139707	0.141371
TCGA.EB.A4P0.01	Skin	TUMOR	-0.0977098	-0.000314512
TCGA.EB.A4XL.01	Skin	TUMOR	-0.140606	0.0621042
TCGA.EB.A551.01	Skin	TUMOR	-0.126853	0.218275
TCGA.EB.A553.01	Skin	TUMOR	-0.0847138	0.0127727
TCGA.EB.A5FP.01	Skin	TUMOR	-0.161067	0.0276487
TCGA.EB.A5SE.01	Skin	TUMOR	-0.159853	0.0361878
TCGA.EB.A5SG.06	Skin	TUMOR	-0.122602	0.257097
TCGA.EB.A5UL.06	Skin	TUMOR	-0.122031	0.137865
TCGA.EB.A5UN.06	Skin	TUMOR	-0.108855	0.0530492
TCGA.EB.A5VU.01	Skin	TUMOR	-0.141352	0.00304232
TCGA.EB.A6QY.01	Skin	TUMOR	-0.167612	0.0342277
TCGA.EB.A6QZ.01	Skin	TUMOR	-0.124829	0.0101558
TCGA.EB.A6R0.01	Skin	TUMOR	-0.143582	0.181037
TCGA.EE.A17X.06	Skin	TUMOR	-0.111861	0.074011
TCGA.EE.A17Y.06	Skin	TUMOR	-0.139192	0.0525046
TCGA.EE.A17Z.06	Skin	TUMOR	-0.11311	-0.0254257
TCGA.EE.A181.06	Skin	TUMOR	-0.109546	0.112909
TCGA.EE.A183.06	Skin	TUMOR	-0.076369	0.0362133
TCGA.EE.A184.06	Skin	TUMOR	-0.10104	0.127577
TCGA.EE.A185.06	Skin	TUMOR	-0.12047	-0.0342861
TCGA.EE.A20B.06	Skin	TUMOR	-0.12532	0.142741
TCGA.EE.A20C.06	Skin	TUMOR	-0.117538	0.057768
TCGA.EE.A20F.06	Skin	TUMOR	-0.13399	0.141071
TCGA.EE.A20H.06	Skin	TUMOR	-0.115261	0.181475
TCGA.EE.A29A.06	Skin	TUMOR	-0.111802	0.0769168
TCGA.EE.A29C.06	Skin	TUMOR	-0.103392	0.0454418
TCGA.EE.A29E.06	Skin	TUMOR	-0.130065	0.0369271
TCGA.EE.A29G.06	Skin	TUMOR	-0.171779	-0.000842951
TCGA.EE.A29H.06	Skin	TUMOR	-0.106999	0.0909434
TCGA.EE.A29L.06	Skin	TUMOR	-0.130602	0.031102
TCGA.EE.A29M.06	Skin	TUMOR	-0.103972	0.103985
TCGA.EE.A29N.06	Skin	TUMOR	-0.118668	0.113355
TCGA.EE.A29P.06	Skin	TUMOR	-0.127861	0.224881
TCGA.EE.A29Q.06	Skin	TUMOR	-0.133249	0.043995
TCGA.EE.A29R.06	Skin	TUMOR	-0.126031	0.0561152
TCGA.EE.A29S.06	Skin	TUMOR	-0.114752	0.0962896
TCGA.EE.A29T.06	Skin	TUMOR	-0.180269	0.17945
TCGA.EE.A29V.06	Skin	TUMOR	-0.110286	-0.0126108
TCGA.EE.A29W.06	Skin	TUMOR	-0.141864	0.118014
TCGA.EE.A29X.06	Skin	TUMOR	-0.0988268	0.16334
TCGA.EE.A2A0.06	Skin	TUMOR	-0.186037	0.179161
TCGA.EE.A2A1.06	Skin	TUMOR	-0.0966338	0.120466
TCGA.EE.A2A2.06	Skin	TUMOR	-0.126479	0.103169
TCGA.EE.A2A5.06	Skin	TUMOR	-0.130381	0.0453608
TCGA.EE.A2A6.06	Skin	TUMOR	-0.131367	0.141863
TCGA.EE.A2GB.06	Skin	TUMOR	-0.116717	0.0506192
TCGA.EE.A2GC.06	Skin	TUMOR	-0.14923	0.215079
TCGA.EE.A2GD.06	Skin	TUMOR	-0.148654	0.0928821
TCGA.EE.A2GE.06	Skin	TUMOR	-0.149758	0.187659
TCGA.EE.A2GH.06	Skin	TUMOR	-0.132464	0.203921
TCGA.EE.A2GJ.06	Skin	TUMOR	-0.104307	0.176965
TCGA.EE.A2GL.06	Skin	TUMOR	-0.160444	0.101128
TCGA.EE.A2GM.06	Skin	TUMOR	-0.127831	0.104251
TCGA.EE.A2GN.06	Skin	TUMOR	-0.140352	0.0619215
TCGA.EE.A2GO.06	Skin	TUMOR	-0.107768	0.109357
TCGA.EE.A2GP.06	Skin	TUMOR	-0.172812	0.0989445
TCGA.EE.A2GS.06	Skin	TUMOR	-0.165242	0.0941326
TCGA.EE.A2GT.06	Skin	TUMOR	-0.102836	0.107415
TCGA.EE.A2GU.06	Skin	TUMOR	-0.124213	0.157201
TCGA.EE.A2M5.06	Skin	TUMOR	-0.166529	0.138217
TCGA.EE.A2M6.06	Skin	TUMOR	-0.135532	0.134777
TCGA.EE.A2M7.06	Skin	TUMOR	-0.148598	0.0384923
TCGA.EE.A2M8.06	Skin	TUMOR	-0.129431	0.282051
TCGA.EE.A2MC.06	Skin	TUMOR	-0.140117	0.205611
TCGA.EE.A2MD.06	Skin	TUMOR	-0.150852	0.0406809
TCGA.EE.A2ME.06	Skin	TUMOR	-0.162541	0.246753
TCGA.EE.A2MF.06	Skin	TUMOR	-0.153264	0.0866645
TCGA.EE.A2MG.06	Skin	TUMOR	-0.156464	0.15726
TCGA.EE.A2MH.06	Skin	TUMOR	-0.132103	0.0607463
TCGA.EE.A2MK.06	Skin	TUMOR	-0.117401	0.129274
TCGA.EE.A2ML.06	Skin	TUMOR	-0.110641	0.17194
TCGA.EE.A2MM.06	Skin	TUMOR	-0.136227	0.0535924
TCGA.EE.A2MN.06	Skin	TUMOR	-0.10399	0.111918
TCGA.EE.A2MP.06	Skin	TUMOR	-0.133894	0.139898
TCGA.EE.A2MQ.06	Skin	TUMOR	-0.165166	0.116153
TCGA.EE.A2MU.06	Skin	TUMOR	-0.106431	0.182701
TCGA.EE.A3AA.06	Skin	TUMOR	-0.142151	0.110731
TCGA.EE.A3AB.06	Skin	TUMOR	-0.125417	0.112508
TCGA.EE.A3AC.06	Skin	TUMOR	-0.13275	0.129779
TCGA.EE.A3AD.06	Skin	TUMOR	-0.115875	-0.0187797
TCGA.EE.A3AF.06	Skin	TUMOR	-0.101407	0.0996581
TCGA.EE.A3AG.06	Skin	TUMOR	-0.13401	0.0558102
TCGA.EE.A3AH.06	Skin	TUMOR	-0.151794	0.00450938
TCGA.EE.A3J3.06	Skin	TUMOR	-0.145413	0.0502971
TCGA.EE.A3J4.06	Skin	TUMOR	-0.13471	0.030769
TCGA.EE.A3J7.06	Skin	TUMOR	-0.149224	0.0680271
TCGA.EE.A3J8.06	Skin	TUMOR	-0.130903	0.0643353
TCGA.EE.A3JA.06	Skin	TUMOR	-0.190008	0.145101
TCGA.EE.A3JB.06	Skin	TUMOR	-0.169207	0.0987537
TCGA.EE.A3JD.06	Skin	TUMOR	-0.167554	0.248439
TCGA.EE.A3JE.06	Skin	TUMOR	-0.163417	0.297462
TCGA.EE.A3JH.06	Skin	TUMOR	-0.114163	0.244778
TCGA.EE.A3JI.06	Skin	TUMOR	-0.139297	0.0430804
TCGA.ER.A193.06	Skin	TUMOR	-0.106668	0.135025
TCGA.ER.A195.06	Skin	TUMOR	-0.140353	0.188257
TCGA.ER.A198.06	Skin	TUMOR	-0.148802	0.135147
TCGA.ER.A199.06	Skin	TUMOR	-0.135319	0.228654
TCGA.ER.A19B.06	Skin	TUMOR	-0.15845	0.0561468
TCGA.ER.A19C.06	Skin	TUMOR	-0.117852	-0.00196936
TCGA.ER.A19D.06	Skin	TUMOR	-0.120623	0.198569
TCGA.ER.A19E.06	Skin	TUMOR	-0.158135	0.0870558
TCGA.ER.A19F.06	Skin	TUMOR	-0.116084	0.0867327
TCGA.ER.A19G.06	Skin	TUMOR	-0.149216	0.124445
TCGA.ER.A19H.06	Skin	TUMOR	-0.15583	0.161006
TCGA.ER.A19J.06	Skin	TUMOR	-0.151601	0.00938499
TCGA.ER.A19K.01	Skin	TUMOR	-0.177523	0.0581432
TCGA.ER.A19M.06	Skin	TUMOR	-0.152009	0.1969
TCGA.ER.A19N.06	Skin	TUMOR	-0.118757	0.183641
TCGA.ER.A19O.06	Skin	TUMOR	-0.0712659	0.160578
TCGA.ER.A19P.06	Skin	TUMOR	-0.112226	0.278317
TCGA.ER.A19Q.06	Skin	TUMOR	-0.0978537	0.189477
TCGA.ER.A19S.06	Skin	TUMOR	-0.129806	0.283148
TCGA.ER.A19W.06	Skin	TUMOR	-0.150362	0.212701
TCGA.ER.A2NB.01	Skin	TUMOR	-0.0924095	0.0267178
TCGA.ER.A2NC.06	Skin	TUMOR	-0.119776	0.146242
TCGA.ER.A2ND.06	Skin	TUMOR	-0.122766	0.00130174
TCGA.ER.A2NE.06	Skin	TUMOR	-0.123974	0.0388396
TCGA.ER.A2NG.06	Skin	TUMOR	-0.113654	0.203051
TCGA.ER.A2NH.06	Skin	TUMOR	-0.133575	0.323968
TCGA.ER.A3PL.06	Skin	TUMOR	-0.122499	0.0852484
TCGA.ER.A42K.06	Skin	TUMOR	-0.174952	0.0775516
TCGA.ER.A42L.06	Skin	TUMOR	-0.149027	0.205858
TCGA.FR.A3YN.06	Skin	TUMOR	-0.106582	0.113276
TCGA.FR.A3YO.06	Skin	TUMOR	-0.0691166	0.0398463
TCGA.FR.A44A.06	Skin	TUMOR	-0.124236	0.251326
TCGA.FR.A69P.06	Skin	TUMOR	-0.126344	0.0743699
TCGA.FR.A728.01	Skin	TUMOR	-0.126363	0.113816
TCGA.FR.A729.06	Skin	TUMOR	-0.149347	0.184133
TCGA.FR.A7U8.06	Skin	TUMOR	-0.118213	-0.0140337
TCGA.FR.A7UA.06	Skin	TUMOR	-0.123784	0.325911
TCGA.FR.A8YE.06	Skin	TUMOR	-0.136321	0.102558
TCGA.FS.A1YW.06	Skin	TUMOR	-0.141338	0.0381035
TCGA.FS.A1YX.06	Skin	TUMOR	-0.148721	0.0584511
TCGA.FS.A1YY.06	Skin	TUMOR	-0.126591	0.0250519
TCGA.FS.A1Z0.06	Skin	TUMOR	-0.169074	0.161207
TCGA.FS.A1Z3.06	Skin	TUMOR	-0.127332	0.0323614
TCGA.FS.A1Z7.06	Skin	TUMOR	-0.142152	0.0598769
TCGA.FS.A1ZB.06	Skin	TUMOR	-0.134534	0.130354
TCGA.FS.A1ZC.06	Skin	TUMOR	-0.0797842	0.0979808
TCGA.FS.A1ZD.06	Skin	TUMOR	-0.115831	0.131191
TCGA.FS.A1ZE.06	Skin	TUMOR	-0.125828	0.0424264
TCGA.FS.A1ZF.06	Skin	TUMOR	-0.119114	0.0647422
TCGA.FS.A1ZH.06	Skin	TUMOR	-0.102174	0.208633
TCGA.FS.A1ZM.06	Skin	TUMOR	-0.136885	0.186145
TCGA.FS.A1ZN.01	Skin	TUMOR	-0.156805	0.0108676
TCGA.FS.A1ZP.06	Skin	TUMOR	-0.188901	0.0745199
TCGA.FS.A1ZQ.06	Skin	TUMOR	-0.0863746	0.0444774
TCGA.FS.A1ZR.06	Skin	TUMOR	-0.163825	0.0286636
TCGA.FS.A1ZS.06	Skin	TUMOR	-0.159458	0.130372
TCGA.FS.A1ZT.06	Skin	TUMOR	-0.121938	0.104797
TCGA.FS.A1ZW.06	Skin	TUMOR	-0.164745	0.224217
TCGA.FS.A1ZY.06	Skin	TUMOR	-0.108462	0.0606938
TCGA.FS.A1ZZ.06	Skin	TUMOR	-0.111872	0.00165029
TCGA.FS.A4F5.06	Skin	TUMOR	-0.103473	-0.0209035
TCGA.FS.A4F8.06	Skin	TUMOR	-0.136433	0.067534
TCGA.FS.A4F9.06	Skin	TUMOR	-0.145177	0.0764856
TCGA.FS.A4FB.06	Skin	TUMOR	-0.141761	0.00562704
TCGA.FS.A4FC.06	Skin	TUMOR	-0.120182	0.0497814
TCGA.FS.A4FD.06	Skin	TUMOR	-0.110989	0.00736228
TCGA.FW.A3R5.06	Skin	TUMOR	-0.11422	0.0744899
TCGA.FW.A3TV.06	Skin	TUMOR	-0.137046	0.0817172
TCGA.FW.A5DX.01	Skin	TUMOR	-0.135472	0.0667761
TCGA.GF.A2C7.01	Skin	TUMOR	-0.149327	-0.028781
TCGA.GF.A3OT.06	Skin	TUMOR	-0.138705	0.179014
TCGA.GF.A4EO.06	Skin	TUMOR	-0.138231	0.231501
TCGA.GF.A6C8.06	Skin	TUMOR	-0.143372	0.152069
TCGA.GF.A6C9.06	Skin	TUMOR	-0.118959	0.200742
TCGA.GF.A769.01	Skin	TUMOR	-0.131753	0.043741
TCGA.GN.A262.06	Skin	TUMOR	-0.109294	0.017313
TCGA.GN.A263.01	Skin	TUMOR	-0.127919	0.0780242
TCGA.GN.A265.06	Skin	TUMOR	-0.114938	0.200779
TCGA.GN.A267.06	Skin	TUMOR	-0.124413	0.049341
TCGA.GN.A268.06	Skin	TUMOR	-0.154625	0.025389
TCGA.GN.A26A.06	Skin	TUMOR	-0.127663	0.17268
TCGA.GN.A26C.01	Skin	TUMOR	-0.125371	0.204567
TCGA.GN.A4U3.06	Skin	TUMOR	-0.111797	0.172313
TCGA.GN.A4U4.06	Skin	TUMOR	-0.157741	0.0368757
TCGA.GN.A4U5.01	Skin	TUMOR	-0.129536	0.158861
TCGA.GN.A4U7.06	Skin	TUMOR	-0.0950394	0.0181038
TCGA.GN.A4U8.06	Skin	TUMOR	-0.150808	0.1489
TCGA.GN.A4U9.06	Skin	TUMOR	-0.0928775	0.15254
TCGA.GN.A9SD.06	Skin	TUMOR	-0.120973	0.129665
TCGA.HR.A2OG.06	Skin	TUMOR	-0.106898	0.163095
TCGA.HR.A2OH.06	Skin	TUMOR	-0.139532	0.306697
TCGA.IH.A3EA.01	Skin	TUMOR	-0.0607791	0.0102313
TCGA.LH.A9QB.06	Skin	TUMOR	-0.115967	0.0719673
TCGA.OD.A75X.06	Skin	TUMOR	-0.172534	0.00197277
TCGA.QB.A6FS.06	Skin	TUMOR	-0.038382	0.145744
TCGA.QB.AA9O.06	Skin	TUMOR	-0.0645206	0.128853
TCGA.RP.A694.06	Skin	TUMOR	-0.121514	0.0444099
TCGA.RP.A695.06	Skin	TUMOR	-0.0993121	0.0798725
TCGA.W3.A824.06	Skin	TUMOR	-0.129282	0.131552
TCGA.W3.A825.06	Skin	TUMOR	-0.0915671	0.181951
TCGA.W3.AA1O.06	Skin	TUMOR	-0.139343	0.0496112
TCGA.W3.AA1Q.06	Skin	TUMOR	-0.13604	0.0106721
TCGA.W3.AA1R.06	Skin	TUMOR	-0.0813466	0.0726965
TCGA.W3.AA1V.06	Skin	TUMOR	-0.162812	0.129076
TCGA.W3.AA1W.06	Skin	TUMOR	-0.110667	0.229898
TCGA.W3.AA21.06	Skin	TUMOR	-0.0958024	0.0230034
TCGA.WE.A8JZ.06	Skin	TUMOR	-0.0809295	0.0146228
TCGA.WE.A8K1.06	Skin	TUMOR	-0.131166	0.177394
TCGA.WE.A8K5.06	Skin	TUMOR	-0.140506	0.0619307
TCGA.WE.A8K6.06	Skin	TUMOR	-0.0817395	0.0943617
TCGA.WE.A8ZN.06	Skin	TUMOR	-0.0746968	0.129456
TCGA.WE.A8ZO.06	Skin	TUMOR	-0.129302	0.106477
TCGA.WE.A8ZQ.06	Skin	TUMOR	-0.143137	0.0203589
TCGA.WE.A8ZT.06	Skin	TUMOR	-0.164295	0.0140714
TCGA.WE.A8ZX.06	Skin	TUMOR	-0.121959	0.107974
TCGA.WE.A8ZY.06	Skin	TUMOR	-0.112868	0.0986271
TCGA.WE.AAA0.06	Skin	TUMOR	-0.0899949	0.0621985
TCGA.WE.AAA3.06	Skin	TUMOR	-0.118979	0.137596
TCGA.WE.AAA4.06	Skin	TUMOR	-0.0526804	0.225232
TCGA.YD.A89C.06	Skin	TUMOR	-0.106813	0.0646338
TCGA.YD.A9TA.06	Skin	TUMOR	-0.133365	0.226858
TCGA.YD.A9TB.06	Skin	TUMOR	-0.15942	0.0544505
TCGA.YG.AA3O.06	Skin	TUMOR	-0.124378	0.0455185
TCGA.Z2.A8RT.06	Skin	TUMOR	-0.140829	0.0852926
TCGA.Z2.AA3V.06	Skin	TUMOR	-0.0417983	0.146802
