# Supplementary material for: Multi-organ landscape of therapy-resistant melanoma
Source: Nat Med. 2023 Apr 27;29(5):1123–34. doi: 10.1038/s41591-023-02304-9 (PMC10202813; doi:10.1038/s41591-023-02304-9)
Supplement: Source Data Extended Data Fig. 3 — Statistical source data. [file 41591_2023_2304_MOESM10_ESM.xlsx]

## Sheet: 3a
Sample	chromosome	start.pos	end.pos	depth.ratio
RAM12.01-Brain10	chr7	139876669	141137164	6.85869
RAM12.01-Brain1	chr7	103298251	141955390	2.08958
RAM12.01-Brain2	chr7	102540471	141955390	2.04944
RAM12.01-Brain3	chr7	139612558	141955390	4.11521
RAM12.01-Brain4	chr7	102940471	141955390	2.08457
RAM12.01-Brain5	chr7	103201832	141955390	2.07738
RAM12.01-Brain9	chr7	140389216	141490032	2.06253
RAM13003-Lung	chr7	131912654	141889687	3.7155
RAM13003-Spleen	chr7	137589113	141913775	2.86
RAM13003-Brain	chr7	131912654	142008076	2.13567
RAM13003-Liver	chr7	128767250	142657707	1.44114
RAN14001-Lung	chr7	100549218	142028118	1.27698
RAN14001-Spleen	chr7	100549321	143460865	1.28267
RAM14006-ST	chr7	100141351	142759859	2.0584
RAM14006-Cardio	chr7	139530014	141759859	1.5097
RAM14006-LN1	chr7	137985928	141759859	2.06049
RAM14006-Liver2	chr7	104038096	141759859	2.00293
RAM14006-LN2	chr7	102329870	140759859	2.04887
RAM14006-Lung2	chr7	100642576	141957504	1.81466
RAM14006-Liver1	chr7	138530014	141059859	1.26991
RAM14006-Lung1	chr7	139530014	141759859	1.43199
RAM14006-Brain	chr7	137530014	141759859	1.43829
RAM14006-Adrenal	chr7	19566	159026103	1.69633
RAN14001-Spleen	chr7	137530014	141759859	1.51
RAM19002-ST.A	chr7	100624718	142045924	1.27342
RAM19002-ST.B	chr7	100550850	141875671	1.27199
RAM19002-ST.C	chr7	100624718	141885203	1.26409
RAM19002-Liver1.A	chr7	100624718	141085203	1.1867
RAM19002-Liver1.B	chr7	100624718	142008193	1.11975
RAM19002-Liver2.C	chr7	100667594	142008185	1.19229
RAM19002-Liver3.A	chr7	100647539	142045613	1.2465
RAM19002-Liver3.B	chr7	100634718	142108193	1.20986
RAM19002-Liver3.C	chr7	100624718	142008230	1.10821
RAM19003-Brain	chr7	100615169	142008112	1.79879
RAM19003-Liver1	chr7	100624718	142008226	1.24797
RAM19003-Liver2	chr7	101814084	141989687	1.26029
RAM19003-Omentum1	chr7	100624718	141987253	1.22012
RAM19003-Omentum3	chr7	102318861	142008230	1.25897
RAM19003-Omentum4	chr7	100634476	142191105	1.3297
RAM19003-Peritoneum	chr7	100624718	141861072	1.23547
RAM19005-ST1	chr7	100610026	151878606	1.27644
RAM19005-ST2	chr7	100613259	142191105	1.30235
RAM19005-ST3	chr7	100615209	142460669	1.30309
RAM19005-Thyroid	chr7	100615631	156426164	1.26018
RAM19005-LN1	chr7	100613202	142460671	1.27391
RAM19005-LN2	chr7	100613107	142191330	1.26498
RAM19005-ST4	chr7	100613259	142191328	1.278
RAM19005-Adrenal1	chr7	100609136	142191105	1.30854
RAM19005-Adrenal2	chr7	100638484	142460669	1.27862
RAM19005-Gallbladder	chr7	100613127	142191105	1.26043
RAM19006-Brain	chr7	102312248	141989301	1.18749
RAM19006-Lung1	chr7	135272270	141989301	1.32793
RAM19006-Lung3	chr7	140401460	142008096	1.36749
RAM19006-Lung2	chr7	104845253	141989301	1.15391
RAM19006-LN1	chr7	104885227	141853608	1.23079
RAM19006-LN2	chr7	102330042	141987502	1.30228
RAM19006-LN3	chr7	135272270	141137460	1.30656
RAM19006-Lung4	chr7	102309118	141989301	1.26972

## Sheet: 3c
Sample	ITH level	Treatment
RAM12.01-Brain10	0.634579	MAPKi
RAM12.01-Brain1	0.634579	MAPKi
RAM12.01-Brain2	0.598131	MAPKi
RAM12.01-Brain3	0.593458	MAPKi
RAM12.01-Brain4	0.634579	MAPKi
RAM12.01-Brain5	0.593458	MAPKi
RAM12.01-LN	0.7	MAPKi
RAM12.01-Brain9	0.575701	MAPKi
RAM13003-Lung	0.138123	MAPKi
RAM13003-Spleen	0.188001	MAPKi
RAM13003-Brain	0.408092	MAPKi
RAM13003-Liver	0.5	MAPKi
RAM13004-Liver	0.338095	ICB
RAM13004-Spleen	0.449376	ICB
RAM13004-Lung	0.29681	ICB
RAM13004-Cardio	0.287702	ICB
RAN14001-Lung	0.148751	MAPKi
RAN14001-Spleen	0.169381	MAPKi
RAM14006-ST	1	MAPKi+ICB
RAM14006-Cardio	0.646973	MAPKi+ICB
RAM14006-LN1	1	MAPKi+ICB
RAM14006-Liver2	1	MAPKi+ICB
RAM14006-LN2	1	MAPKi+ICB
RAM14006-Lung2	1	MAPKi+ICB
RAM14006-Liver1	0.77832	MAPKi+ICB
RAM14006-Lung1	0.77832	MAPKi+ICB
RAM14006-Brain	0.77832	MAPKi+ICB
RAM14006-Adrenal	1	MAPKi+ICB
RAM14006-Spleen	0.563477	MAPKi+ICB
RAM19001-ST	1	ICB
RAM19001-Lung1	1	ICB
RAM19001-Lung2	0.474068	ICB
RAM19001-pleura	0.471863	ICB
RAM19001-LN	0.500837	ICB
RAM19001-Liver1	0.38692	ICB
RAM19001-Liver2	0.364791	ICB
RAM19003-Brain	0.518205	MAPKi+ICB
RAM19003-Liver1	0.486996	MAPKi+ICB
RAM19003-Liver2	0.518205	MAPKi+ICB
RAM19003-Omentum1	0.518205	MAPKi+ICB
RAM19003-Omentum2	0.486996	MAPKi+ICB
RAM19003-Omentum3	1	MAPKi+ICB
RAM19003-Omentum4	0.518205	MAPKi+ICB
RAM19003-Peritoneum	0.518205	MAPKi+ICB
RAM19005-ST1	0.487738	ICB
RAM19005-ST2	0.427156	ICB
RAM19005-ST3	0.560728	ICB
RAM19005-Thyroid	0.548108	ICB
RAM19005-LN1	0.445184	ICB
RAM19005-LN2	0.475719	ICB
RAM19005-Cardio	0.513562	ICB
RAM19005-ST4	0.478642	ICB
RAM19005-Adrenal1	0.513562	ICB
RAM19005-Adrenal2	0.457203	ICB
RAM19005-Gallbladder	0.487088	ICB
RAM19006-Brain	0.428758	MAPKi+ICB
RAM19006-Lung1	0.296933	MAPKi+ICB
RAM19006-Lung3	0.29541	MAPKi+ICB
RAM19006-Lung2	0.481618	MAPKi+ICB
RAM19006-LN1	1	MAPKi+ICB
RAM19006-LN2	1	MAPKi+ICB
RAM19006-LN3	0.481618	MAPKi+ICB
RAM19006-Lung4	1	MAPKi+ICB
RAM19002-ST.A	0.453984	ICB
RAM19002-ST.B	0.434849	ICB
RAM19002-ST.C	0.42685	ICB
RAM19002-Liver1.A	1	ICB
RAM19002-Liver1.B	1	ICB
RAM19002-Liver2.A	1	ICB
RAM19002-Liver2.B	1	ICB
RAM19002-Liver2.C	0.930343	ICB
RAM19002-Liver3.A	0.990382	ICB
RAM19002-Liver3.B	0.990382	ICB
RAM19002-Liver3.C	1	ICB

## Sheet: 3d
Early	Intermediate	Late
0.425656	0.323529	0.05
0.457516	0.25	0.05
0.429487	0.225806	0.05
0.580247	0.291667	0.05
0.427481	0.110577	0.05
0.446602	0.4	0.05
0.79661	0.294118	0.05
0.490196	0.69863	0.05
0.44	0.507937	0.05
0.439024	0.771429	0.05
0.468254	0.521739	0.05
0.423077	0.333333	0.05
0.472727	0.327778	0.05
0.474074	0.805825	0.05
0.451613	0.420635	0.05
0.443925	0.438596	0.05
0.587302	0.588235	0.05
0.794872	0.139344	0.05
0.466667	0.279279	0.05
0.522727	0.177866	0.05
0.783439	0.611111	0.05
0.280822	0.414966	0.05
0.805556	0.5	0.05
0.510791	0.108527	0.05
0.075	0.419355	0.05
0.481818	0.206897	0.06
0.470874	0.477273	0.06
0.417722	0.346154	0.06
0.514286	0.505495	0.06
0.397849	0.441176	0.06
0.434211	0.528571	0.06
0.418848	0.4	0.06
0.458453	0.0615385	0.06
0.358382	0.340909	0.06
0.43038	0.350427	0.06
0.48	0.487805	0.06
0.445255	0.802632	0.06
0.438095	0.49434	0.06
0.484848	0.670455	0.06
0.441176	0.529412	0.06
0.426606	0.24	0.06
0.724638	0.259259	0.06
0.409836	0.126437	0.06
0.35443	0.257143	0.06
0.752688	0.381818	0.06
0.46888	0.589744	0.07
0.446809	0.478873	0.07
0.420233	0.404255	0.07
0.761905	0.642857	0.07
0.0939948	0.2875	0.07
0.428571	0.222222	0.07
0.758621	0.517241	0.07
0.605263	0.5	0.07
0.411765	0.858696	0.07
0.830986	0.470588	0.07
0.43871	0.5	0.07
0.5	0.0659341	0.07
0.196544	0.141304	0.07
0.409722	0.376147	0.07
0.366197	0.412903	0.07
0.348387	0.395349	0.07
0.586957	0.378151	0.07
0.446809	0.38835	0.07
0.190164	0.823009	0.07
0.436464	0.333333	0.07
0.446602	0.42623	0.07
0.333333	0.411765	0.07
0.340426	0.431034	0.07
0.484848	0.24	0.07
0.306452	0.452514	0.07
0.492424	0.420213	0.07
0.376623	0.506173	0.07
0.303922	0.196078	0.07
0.461538	0.366667	0.07
0.397059	0.357143	0.07
0.169154	0.443182	0.07
0.836364	0.42	0.07
0.72	0.204167	0.07
0.697368	0.475	0.07
0.525084	0.44186	0.07
0.76	0.388889	0.07
0.450549	0.445378	0.07
0.875	0.372781	0.07
0.515152	0.478528	0.07
0.486486	0.368421	0.07
0.310811	0.222222	0.07
0.413502	0.435644	0.07
0.462963	0.46789	0.07
0.4875	0.138599	0.07
0.669903	0.446154	0.07
0.442231	0.388889	0.07
0.493976	0.483871	0.07
0.915254	0.491228	0.119296
0.469565	0.571429	0.119383
0.377953	0.462585	0.119383
0.41791	0.916667	0.119383
0.577586	0.294118	0.119505
0.382353	0.195652	0.119505
0.5	0.51462	0.119505
0.317073	0.555556	0.119587
0.420635	0.414141	0.119618
0.509524	0.463158	0.119689
0.508772	0.349057	0.119763
0.883117	0.234375	0.119853
0.47205	0.529412	0.12
0.4	0.170157	0.12
0.882353	0.6875	0.12
0.295082	0.198232	0.12
0.875	0.267974	0.12
0.412214	0.0886076	0.12
0.115385	0.5	0.12
0.321429	0.361345	0.12
0.556338	0.41129	0.12
0.404762	0.333333	0.12
0.410256	0.30303	0.120251
0.265625	0.181818	0.12036
0.42515	0.282051	0.120505
0.462069	0.277778	0.120505
0.304147	0.376761	0.120505
0.460526	0.232558	0.120505
0.4375	0.384615	0.120633
0.491228	0.292683	0.120633
0.427481	0.584615	0.120633
0.59322	0.576923	0.120633
0.630435	0.523077	0.120725
0.391304	0.5	0.120847
0.488764	0.436782	0.12098
0.828571	0.375	0.12098
0.488372	0.11236	0.121546
0.42623	0.136691	0.121546
0.830189	0.273543	0.121613
0.437209	0.269231	0.121613
0.441624	0.433071	0.121724
0.424658	0.210526	0.121724
0.914894	0.337209	0.121793
0.0989399	0.511905	0.121852
0.430556	0.165138	0.121852
0.586957	0.428571	0.121948
0.506494	0.433962	0.121948
0.512195	0.0840517	0.121948
0.940299	0.521739	0.121948
0.359848	0.457143	0.122083
0.605096	0.277778	0.122174
0.1825	0.712871	0.122174
0.442308	0.65	0.122239
0.417647	0.541667	0.122288
0.410072	0.451613	0.122336
0.410256	0.5	0.122632
0.412281	0.43	0.122632
0.165094	0.443299	0.122632
0.409091	0.309524	0.122632
0.642857	0.53125	0.122632
0.5	0.79661	0.122632
0.419048	0.401786	0.122632
0.462963	0.5	0.122941
0.255814	0.259259	0.12314
0.5	0.535714	0.123191
0.444444	0.137255	0.123191
0.290323	0.5	0.123191
0.305263	0.2	0.123254
0.40708	0.487805	0.123269
0.171642	0.462963	0.123333
0.851852	0.460526	0.123333
0.592593	0.458333	0.123333
0.466667	0.603774	0.123435
0.484979	0.875	0.123435
0.928571	0.435374	0.123571
0.364865	0.345238	0.123571
0.916667	0.315789	0.123571
0.525253	0.365385	0.123763
0.492537	0.0859539	0.123763
0.305556	0.511364	0.123763
0.395522	0.131757	0.123846
0.527132	0.290323	0.124054
0.440529	0.907692	0.124054
0.666667	0.373134	0.124054
0.498316	0.442308	0.124054
0.452991	0.416058	0.124054
0.918033	0.55814	0.124054
0.547059	0.402299	0.124152
0.424242	0.357143	0.124187
0.531646	0.393939	0.124245
0.431953	0.280374	0.124264
0.503759	0.425	0.124264
0.525926	0.352941	0.124348
0.352381	0.861111	0.124348
0.508333	0.201493	0.124492
0.486989	0.383117	0.124545
0.557143	0.571429	0.124795
0.885057	0.398964	0.124795
0.453039	0.0952381	0.124795
0.496644	0.387755	0.124795
0.924812	0.524752	0.124795
0.293651	0.38	0.124795
0.981818	0.48	0.124795
0.506173	0.323529	0.124878
0.114458	0.660377	0.124878
0.322034	0.358209	0.124945
0.394737	0.242424	0.124983
0.454545	0.57764	0.125046
0.474419	0.410256	0.125046
0.317073	0.603175	0.125046
0.477833	0.5625	0.125556
0.38	0.511905	0.125556
0.566038	0.452632	0.125556
0.426829	0.425	0.125556
0.455621	0.45977	0.125556
0.479452	0.722222	0.125556
0.448052	0.384615	0.125556
0.34	0.490566	0.125556
0.588235	0.377358	0.125556
0.510101	0.357143	0.125556
0.436937	0.285714	0.125666
0.952381	0.243243	0.125901
0.397959	0.442857	0.126
0.415525	0.563636	0.126075
0.869565	0.473684	0.126075
0.451777	0.154412	0.126122
0.53211	0.388889	0.12618
0.504167	0.418182	0.126338
0.933333	0.369748	0.126338
0.152027	0.418803	0.126338
0.39521	0.511628	0.126338
0.711111	0.118605	0.126338
0.585938	0.578313	0.126338
0.428571	0.842105	0.126355
0.881356	0.4	0.126452
0.4	0.66	0.126497
0.626437	0.0930233	0.126604
0.222749	0.370968	0.126604
0.374194	0.875	0.126604
0.441315	0.396947	0.126818
0.460993	0.442857	0.126818
0.484536	0.805556	0.126818
0.44697	0.433962	0.126818
0.201465	0.372414	0.126995
0.461929	0.401544	0.127082
0.464286	0.0746269	0.127143
0.51938	0.515625	0.127143
0.322581	0.158996	0.127143
0.513889	0.424242	0.127143
0.310345	0.333333	0.127143
0.527132	0.446078	0.127269
0.54321	0.75	0.127377
0.280702	0.371622	0.127377
0.567376	0.448649	0.127471
0.345133	0.28125	0.127471
0.20765	0.104072	0.127471
0.868421	0.605042	0.127692
0.461538	0.496296	0.127722
0.666667	0.103356	0.127971
0.520161	0.531646	0.128005
0.94	0.210526	0.128065
0.478261	0.490196	0.128091
0.925	0.246914	0.12814
0.395349	0.333333	0.12814
0.439655	0.615385	0.128252
0.28	0.494186	0.128296
0.438953	0.277778	0.128296
0.554688	0.248963	0.128333
0.405797	0.487805	0.128333
0.741722	0.420118	0.128824
0.446215	0.395349	0.128824
0.477064	0.527778	0.128824
0.842105	0.487342	0.128824
0.525	0.357143	0.128824
0.433824	0.448276	0.128824
0.556818	0.288462	0.128824
0.435028	0.142857	0.128824
0.444444	0.431193	0.128824
0.597015	0.333333	0.128824
0.47619	0.325	0.128824
0.47619	0.867925	0.128989
0.432331	0.363636	0.129072
0.594203	0.333333	0.129211
0.85567	0.423841	0.129211
0.443182	0.059633	0.129211
0.462585	0.373494	0.129406
0.865772	0.422078	0.129459
0.394904	0.711111	0.129524
0.95	0.854167	0.129524
0.510067	0.2	0.129524
0.128713	0.565217	0.129524
0.406504	0.38	0.129524
0.404878	0.416667	0.129524
0.6	0.234043	0.129649
0.491979	0.493878	0.129701
0.444444	0.294118	0.129701
0.528205	0.5	0.129701
0.587912	0.583333	0.129701
0.457338	0.147059	0.129701
0.522293	0.411765	0.129829
0.382979	0.386364	0.129829
0.3	0.848101	0.129952
0.417808	0.350877	0.13
0.492126	0.378151	0.13
0.633803	0.606742	0.13
0.440217	0.142857	0.13
0.436275	0.457447	0.13
0.936508	0.125926	0.13
0.29	0.285714	0.13
0.381625	0.405405	0.130241
0.777778	0.574074	0.130241
0.529412	0.5	0.130241
0.464481	0.146341	0.130345
0.41206	0.818182	0.130606
0.901961	0.111111	0.130606
0.0869565	0.445545	0.130606
0.458101	0.455056	0.130606
0.611111	0.466667	0.130606
0.628866	0.4125	0.130606
0.473684	0.753247	0.130811
0.811321	0.314433	0.13087
0.418239	0.311765	0.13087
0.584416	0.114379	0.130932
0.168831	0.506329	0.130976
0.425197	0.6	0.130976
0.405263	0.433962	0.130976
0.391667	0.30303	0.130976
0.594595	0.392241	0.130976
0.401786	0.430108	0.130976
0.134426	0.585799	0.131069
0.451977	0.427136	0.131117
0.491228	0.528169	0.131224
0.442529	0.238806	0.131224
0.375	0.146269	0.131224
0.433735	0.736842	0.131224
0.303571	0.8375	0.131224
0.48	0.383333	0.131224
0.472222	0.3	0.131224
0.224299	0.307692	0.131224
0.43125	0.629032	0.131224
0.488372	0.44382	0.131453
0.15	0.153465	0.131538
0.875	0.436364	0.131538
0.291667	0.442308	0.131538
0.785714	0.666667	0.131644
0.875803	0.45098	0.131728
0.875	0.48	0.131728
0.425532	0.384615	0.131728
0.858824	0.463277	0.131856
0.407767	0.568	0.131947
0.48913	0.505747	0.131947
0.376344	0.298429	0.131947
0.470803	0.6	0.131947
0.457143	0.4	0.131972
0.463415	0.421687	0.132016
0.670807	0.449612	0.132112
0.431579	0.431472	0.1325
0.485437	0.333333	0.1325
0.888889	0.245455	0.1325
0.4375	0.492958	0.1325
0.471545	0.537037	0.1325
0.605634	0.418605	0.1325
0.452703	0.575	0.1325
0.504	0.232759	0.1325
0.508772	0.578313	0.1325
0.489051	0.257143	0.1325
0.408696	0.434211	0.1325
0.491379	0.405063	0.1325
0.508475	0.0588235	0.1325
0.872093	0.222222	0.1325
0.473684	0.732877	0.1325
0.469388	0.55	0.1325
0.880342	0.0848485	0.1325
0.316239	0.642857	0.1325
0.666667	0.277778	0.1325
0.482759	0.846154	0.132937
0.142857	0.858586	0.132937
0.537634	0.4	0.132992
0.431472	0.551724	0.132992
0.46875	0.163462	0.133063
0.453125	0.434783	0.133107
0.52809	0.428571	0.133158
0.457746	0.418605	0.133253
0.47651	0.0759494	0.133291
0.436242	0.41573	0.13338
0.407407	0.791045	0.133492
0.481481	0.4375	0.133492
0.394737	0.568627	0.133636
0.401639	0.392157	0.133636
0.428571	0.426357	0.133725
0.543478	0.483333	0.13383
0.485294	0.112426	0.13383
0.487047	0.586207	0.13383
0.696429	0.369231	0.13383
0.514706	0.448276	0.13383
0.523529	0.909091	0.13383
0.854167	0.87234	0.13383
0.397959	0.608696	0.134
0.485876	0.368	0.134103
0.479452	0.810811	0.134103
0.883721	0.466667	0.134103
0.101045	0.470588	0.13422
0.48855	0.233766	0.13422
0.697674	0.404494	0.13422
0.548387	0.559701	0.134286
0.454545	0.170213	0.134286
0.866667	0.387755	0.134286
0.469636	0.521739	0.134356
0.562914	0.980392	0.134516
0.193159	0.457746	0.134516
0.52	0.865169	0.134516
0.448864	0.122677	0.134516
0.361905	0.4	0.134516
0.462185	0.4	0.134516
0.613333	0.464286	0.134516
0.202797	0.75	0.134516
0.493333	0.375	0.134516
0.494737	0.78	0.134516
0.51634	0.410714	0.134516
0.385417	0.436364	0.134516
0.517857	0.428571	0.134748
0.290323	0.485714	0.134815
0.514563	0.458333	0.134935
0.5	0.576271	0.134935
0.337349	0.530612	0.135
0.504065	0.462025	0.135041
0.478261	0.114943	0.135089
0.248322	0.075188	0.135217
0.926471	0.735632	0.135217
0.435897	0.476821	0.135217
0.518519	0.44	0.135217
0.561069	0.462185	0.135217
1	0.833333	0.135217
0.366667	0.167582	0.135217
0.925926	0.543478	0.135217
0.381579	0.533333	0.135217
0.47449	0.438095	0.135217
0.328358	0.5	0.135217
0.417355	0.483333	0.135375
0.422764	0.394737	0.135421
0.292929	0.591549	0.135421
0.639175	0.157895	0.135421
0.441624	0.488372	0.135574
0.453608	0.344828	0.135574
0.685185	0.373333	0.135574
0.395683	0.4	0.135574
0.4	0.365854	0.135574
0.380952	0.292398	0.135574
0.462585	0.485714	0.135574
0.411765	0.12	0.135693
0.430894	0.653846	0.135693
0.305263	0.0676692	0.135693
0.445652	0.415842	0.135693
0.394958	0.473684	0.135878
0.266667	0.105042	0.135891
0.77907	0.580645	0.135913
0.456376	0.821429	0.135934
0.49	0.375	0.136038
0.798319	0.5625	0.136038
0.244755	0.25	0.136116
0.833333	0.684211	0.136116
0.415254	0.335443	0.136225
0.0985915	0.77037	0.136225
0.47619	0.428571	0.136265
0.331492	0.17284	0.136265
0.433962	0.521739	0.136282
0.495146	0.24812	0.136327
0.410526	0.4	0.136343
0.425414	0.553719	0.136474
0.389831	0.0842105	0.136667
0.452471	0.322917	0.136667
0.421429	0.884615	0.136667
0.423077	0.362319	0.136667
0.393443	0.607143	0.136667
0.401961	0.75	0.136667
0.455752	0.485714	0.136667
0.538462	0.583333	0.136667
0.422078	0.44	0.136667
0.435583	0.270833	0.136667
0.833333	0.315789	0.136667
0.432432	0.41573	0.136667
0.453202	0.45283	0.136667
0.765432	0.457143	0.136667
0.548148	0.222222	0.136667
0.473404	0.304348	0.136667
0.434146	0.804878	0.136667
0.857143	0.255924	0.136667
0.100457	0.454545	0.136667
0.452055	0.528662	0.136667
0.333333	0.569892	0.136667
0.311927	0.409524	0.136667
0.422222	0.176471	0.136667
0.807692	0.491803	0.136667
0.389105	0.625	0.137039
0.246377	0.275862	0.137039
0.150997	0.866667	0.137039
0.445378	0.416667	0.137073
0.263158	0.333333	0.137093
0.438462	0.4	0.137227
0.338028	0.26087	0.137308
0.632911	0.5	0.137308
0.148936	0.248	0.137416
0.397436	0.436782	0.137416
0.423077	0.6	0.137416
0.840909	0.3125	0.137568
0.556962	0.465347	0.137568
0.557692	0.457831	0.137669
0.489362	0.196721	0.137729
0.62	0.243902	0.137797
0.239437	0.529412	0.137797
0.272727	0.318182	0.137797
0.45098	0.296296	0.137797
0.42268	0.126761	0.137797
0.151079	0.666667	0.137901
0.793651	0.214286	0.137961
0.162162	0.625	0.138182
0.226667	0.442308	0.138182
0.46696	0.909091	0.138182
0.794118	0.425532	0.138182
0.253731	0.421053	0.138182
0.356589	0.343915	0.138182
0.226667	0.814433	0.138182
0.460227	0.548387	0.138182
0.488372	0.341463	0.138182
0.0588235	0.357143	0.138182
0.0785714	0.203252	0.138182
0.0846561	0.53913	0.138182
0.355932	0.631579	0.138376
0.0593607	0.103093	0.138376
0.0566038	0.266667	0.138493
0.076087	0.362069	0.138493
0.0666667	0.541353	0.138627
0.0547945	0.546512	0.138627
0.0673077	0.48	0.138627
0.0584795	0.48	0.13875
0.0645161	0.229508	0.138966
0.0877193	0.235955	0.138966
0.0655738	0.982456	0.138966
0.0827068	0.415525	0.138966
0.0583942	0.631579	0.138966
0.0818182	0.388889	0.138966
0.0544218	0.183673	0.139124
0.0591716	0.188679	0.139124
0.0681818	0.289157	0.139149
0.0550847	0.431373	0.139231
0.0764706	0.257143	0.139393
0.147541	0.5	0.139444
0.109589	0.454545	0.139444
0.102041	0.432836	0.139444
0.0610687	0.26506	0.139444
0.0588235	0.777778	0.139565
0.0873786	0.111111	0.139565
0.0434783	0.857143	0.139565
0.0731707	0.533333	0.139767
0.0540541	0.233333	0.139767
0.0545455	0.37963	0.139767
0.0621118	0.484848	0.139767
0.0701754	0.530303	0.139767
0.0655738	0.5	0.139767
0.102941	0.8625	0.139767
0.0967742	0.5	0.139767
0.0631068	0.446429	0.139767
0.0595238	0.441176	0.139767
0.0540541	0.48	0.139767
0.0645161	0.43949	0.139869
0.09375	0.487069	0.14
0.0930233	0.569444	0.14
0.0539419	0.260274	0.14
0.0645161	0.486486	0.140175
0.0752688	0.25	0.140175
0.0608108	0.367647	0.140175
0.0762712	0.55	0.140175
0.0754717	0.44	0.140175
0.0638298	0.549296	0.140175
0.0700637	0.449438	0.140423
0.0784314	0.434426	0.140423
0.0583942	0.4	0.140423
0.128205	0.421569	0.140547
0.08	0.372093	0.140588
0.0482315	0.0959821	0.140588
0.0552764	0.694444	0.140588
0.0828402	0.705882	0.140632
0.060241	0.540541	0.140652
0.0666667	0.529412	0.140707
0.0636364	0.410959	0.140707
0.0833333	0.507937	0.141023
0.0841121	0.92	0.141066
0.115385	0.333333	0.141429
0.0736842	0.444444	0.141429
0.0784314	0.516129	0.141429
0.0552147	0.411765	0.141429
0.0514706	0.675676	0.141429
0.0689655	0.439516	0.141429
0.08	0.594595	0.141429
0.0535714	0.202381	0.141429
0.0537634	0.171875	0.141429
0.0574713	0.448276	0.141429
0.0650407	0.0980392	0.141429
0.0482759	0.215909	0.141429
0.0744681	0.258065	0.141429
0.0714286	0.272727	0.141429
0.0645161	0.263158	0.141429
0.0436893	0.2	0.141429
0.117647	0.461538	0.141429
0.0816327	0.448276	0.141429
0.0588235	0.321739	0.141429
0.0606061	0.265823	0.141429
0.0581395	0.5	0.141429
0.0635593	0.412	0.141429
0.0560748	0.44898	0.141553
0.484305	0.584416	0.141705
0.438776	0.625	0.142072
0.486188	0.466667	0.142165
0.598214	0.412698	0.142202
0.483721	0.36	0.142222
0.481013	0.212121	0.142327
0.954545	0.331169	0.142398
0.51938	0.347826	0.142464
0.452229	0.451613	0.142464
0.575758	0.490196	0.142581
0.386792	0.268519	0.142727
0.431193	0.230769	0.142727
0.614286	0.347826	0.142727
0.440945	0.350993	0.142727
0.648649	0.357143	0.142727
0.422078	0.90625	0.142727
0.604167	0.666667	0.142727
0.861386	0.660377	0.142917
0.536313	0.315789	0.143123
0.43	0.552941	0.143171
0.936	0.333333	0.143171
0.21	0.338235	0.143171
0.766667	0.426471	0.143171
0.419643	0.125581	0.143171
0.1	0.733333	0.143171
0.333333	0.520833	0.143171
0.431138	0.578947	0.143171
0.373134	0.327273	0.143171
0.464	0.408451	0.143333
0.486486	0.27957	0.143394
0.516129	0.714286	0.143394
0.328125	0.338462	0.143529
0.452297	0.352941	0.143529
0.45	0.514286	0.143643
0.401869	0.427313	0.143684
0.412371	0.466667	0.143684
0.336134	0.542857	0.143684
0.427807	0.921053	0.143684
0.686275	0.511111	0.143826
0.430556	0.477612	0.143892
0.418079	0.357143	0.144074
0.5	0.0987842	0.144074
0.388889	0.547945	0.144074
0.393443	0.636364	0.144074
0.843373	0.083004	0.144074
0.472477	0.246377	0.144074
0.448276	0.923077	0.144074
0.488372	0.4375	0.144074
0.928571	0.0714286	0.144074
0.108871	0.444444	0.144074
0.492424	0.42623	0.144257
0.731707	0.666667	0.14438
0.608247	0.5	0.144468
0.4	0.46875	0.144627
0.898305	0.5	0.144627
0.434978	0.2	0.144627
0.649682	0.458874	0.144627
0.173333	0.96	0.144627
0.358209	0.323077	0.144627
0.435233	0.477064	0.144713
0.426471	0.369863	0.145
0.591667	0.119048	0.145
0.560606	0.4	0.145
0.166667	0.5	0.145
0.387879	0.140351	0.145
0.482759	0.258065	0.145
0.503226	0.521739	0.145
0.219178	0.575	0.145
0.364865	0.461538	0.145
0.263158	0.361446	0.145117
0.483516	0.509615	0.145145
0.40678	0.486486	0.145269
0.253012	0.38	0.145342
0.57	0.526316	0.145472
0.5	0.381443	0.145472
0.186441	0.0384615	0.145472
0.857143	0.308642	0.145472
0.461538	0.461538	0.145472
0.366667	0.457143	0.145472
0.521053	0.190476	0.145472
0.863636	0.777778	0.145758
0.465517	0.282609	0.145758
0.90411	0.5	0.145758
0.324675	0.470588	0.145812
0.461538	0.323529	0.145862
0.271186	0.4875	0.145949
0.216867	0.4	0.145949
0.237113	0.322034	0.145949
0.311688	0.875	0.145949
0.225225	0.0708763	0.145949
0.312121	0.346457	0.146
0.307971	0.324324	0.146087
0.25042	0.444444	0.146087
0.364706	0.305085	0.146577
0.223684	0.414414	0.14672
0.111562	0.0948905	0.146923
0.247253	0.454545	0.146923
0.265537	0.13522	0.146923
0.263415	0.529412	0.146923
0.299465	0.885246	0.146923
0.266821	0.522523	0.146923
0.3	0.9375	0.146923
0.248908	0.304348	0.146923
0.247899	0.882353	0.146923
0.384	0.478528	0.146923
0.2875	0.473684	0.146923
0.25	0.833333	0.146923
0.253012	0.571429	0.146923
0.326531	0.373984	0.146923
0.239726	0.26087	0.146923
0.542194	0.348485	0.146923
0.276099	0.211765	0.146923
0.609756	0.424242	0.146923
0.269841	0.440594	0.146923
0.228571	0.777778	0.146923
0.269142	0.232558	0.147108
0.0664606	0.294643	0.147253
0.242188	0.47651	0.147287
0.252101	0.317269	0.147329
0.454902	0.488636	0.147358
0.239631	0.469388	0.147551
0.6	0.542857	0.147586
0.285714	0.333333	0.147586
0.196629	0.545455	0.14764
0.243421	0.259259	0.14767
0.136364	0.285714	0.147778
0.219697	0.529412	0.147844
0.333333	0.471074	0.147844
0.261194	0.265823	0.147922
0.192547	0.434109	0.147922
0.266667	0.517007	0.148014
0.28866	0.5	0.148014
0.208	0.58	0.148125
0.155556	0.606897	0.148125
0.543478	0.444444	0.148125
0.290749	0.225806	0.148125
0.254613	0.230769	0.148261
0.25	0.375	0.1483
0.189055	0.235294	0.148431
0.314286	0.807692	0.148431
0.140187	0.434211	0.148571
0.326923	0.266667	0.148652
0.273684	0.36036	0.148652
0.292035	0.492063	0.148689
0.237333	0.370968	0.148864
0.311594	0.531746	0.148947
0.185185	0.875	0.148947
0.25	0.830189	0.148947
0.23494	0.625	0.148947
0.241206	0.4375	0.148947
0.478788	0.466667	0.148947
0.277108	0.197183	0.148947
0.25	0.486726	0.148947
0.308725	0.705882	0.148947
0.299435	0.25	0.148947
0.290076	0.912281	0.148947
0.292929	0.534653	0.148947
0.304029	0.414634	0.149096
0.545455	0.685714	0.149103
0.268293	0.123711	0.149262
0.116	0.5	0.149365
0.289617	0.526882	0.149365
0.2	0.625	0.149365
0.612903	0.515625	0.149365
0.3	0.935484	0.149365
0.48951	0.35	0.149365
0.207792	0.447368	0.149365
0.209091	0.519685	0.149665
0.2125	0.466667	0.14971
0.206704	0.883117	0.15
0.213187	0.306748	0.15
0.296053	0.301676	0.15
0.244068	0.0667594	0.15
0.298429	0.493976	0.15
0.347222	0.450704	0.15
0.306306	0.470588	0.150169
0.247191	0.470874	0.150357
0.292929	0.409639	0.150357
0.260274	0.443662	0.150357
0.30303	0.606299	0.150495
0.572614	0.604167	0.150537
0.328125	0.306452	0.150569
0.255814	0.897436	0.150702
0.296875	0.9	0.150732
0.584416	0.486486	0.150786
0.264706	0.382979	0.150808
0.28125	0.25	0.151081
0.291304	0.569106	0.151081
0.215278	0.466216	0.151081
0.253623	0.412371	0.151081
0.255319	0.426966	0.151081
0.243363	0.515924	0.151081
0.315385	0.510638	0.151081
0.209302	0.430233	0.151081
0.297386	0.344371	0.151081
0.300518	0.423913	0.151181
0.295455	0.595238	0.151301
0.304569	0.322368	0.15134
0.21267	0.393939	0.151395
0.180328	0.526316	0.151395
0.28	0.4375	0.151395
0.310559	0.408867	0.151395
0.259912	0.382514	0.151633
0.238806	0.463415	0.151633
0.277778	0.540541	0.151633
0.32	0.4625	0.151633
0.255034	0.62963	0.151633
0.341463	0.280488	0.151633
0.229508	0.613333	0.151731
0.578947	0.208333	0.151761
0.368421	0.285714	0.151818
0.307692	0.417722	0.151858
0.314917	0.460674	0.151967
0.242038	0.872881	0.151967
0.545455	0.633333	0.151967
0.263514	0.45	0.152051
0.222997	0.929577	0.152192
0.252688	0.202899	0.152192
0.267442	0.659091	0.152192
0.546392	0.714286	0.152353
0.20765	0.418919	0.152353
0.5	0.467949	0.152353
0.292135	0.886792	0.152397
0.27897	0.588235	0.152474
0.275862	0.4	0.152474
0.275362	0.473684	0.152569
0.275	0.657534	0.152645
0.233083	0.540541	0.152667
0.242291	0.0869565	0.152707
0.275093	0.552632	0.152759
0.309677	0.530612	0.153333
0.214559	0.681818	0.153333
0.201342	0.833333	0.153333
0.364865	0.615385	0.153333
0.304348	0.220588	0.153333
0.223684	0.921053	0.153333
0.272727	0.857143	0.153333
0.321285	0.666667	0.153333
0.407317	0.295082	0.153333
0.225275	0.410959	0.153333
0.288136	0.637097	0.153333
0.197531	0.40625	0.153333
0.296875	0.375	0.153333
0.388235	0.46789	0.153333
0.275362	0.854545	0.153333
0.323077	0.161932	0.153333
0.25	0.5625	0.153521
0.25	0.442623	0.153682
0.333333	0.652174	0.153871
0.285714	0.851064	0.154034
0.306667	0.34	0.154112
0.27907	0.8	0.154112
0.276873	0.439394	0.154112
0.219355	0.120805	0.15427
0.339286	0.530612	0.154291
0.234592	0.439024	0.154337
0.277778	0.510638	0.154337
0.243243	0.37931	0.154507
0.276836	0.878378	0.154507
0.244898	0.397059	0.154746
0.263158	0.415663	0.154746
0.213793	0.861111	0.155106
0.20979	0.174312	0.155106
0.367816	0.721519	0.155106
0.326389	0.5	0.155106
0.268293	0.37037	0.155185
0.292135	0.467391	0.155202
0.330357	0.55	0.155366
0.3125	0.42029	0.155366
0.255725	0.5	0.155366
0.248544	0.305556	0.15547
0.371257	0.226415	0.15547
0.252964	0.3	0.155714
0.272251	0.25	0.155714
0.261538	0.472222	0.155714
0.303371	0.41989	0.155714
0.269565	0.220588	0.155714
0.291139	0.31875	0.155714
0.209945	0.47561	0.155714
0.305882	0.756757	0.155714
0.306931	0.445783	0.155714
0.641791	0.584615	0.155714
0.43038	0.632653	0.155714
0.688385	0.833333	0.155714
0.2	0.409639	0.155714
0.347826	0.5	0.155714
0.284314	0.24	0.155714
0.298387	0.588235	0.155714
0.223077	0.325397	0.155714
0.596685	0.821429	0.155714
0.256198	0.419753	0.155714
0.257979	0.183673	0.155714
0.377778	0.392	0.155714
0.259259	0.366071	0.155938
0.290323	0.5	0.156022
0.27027	0.521368	0.156207
0.303797	0.283784	0.156207
0.338462	0.797753	0.156207
0.280255	0.405063	0.156207
0.225275	0.62069	0.156207
0.242958	0.857143	0.156207
0.295302	0.347826	0.156207
0.313433	0.479167	0.156538
0.212903	0.5	0.156567
0.305556	0.468354	0.156957
0.232919	0.547619	0.156957
0.223881	0.417476	0.156957
0.31746	0.176471	0.156957
0.213483	0.8	0.156957
0.347561	0.335766	0.156957
0.23913	0.454545	0.156957
0.27027	0.485294	0.156957
0.292683	0.5	0.157302
0.2	0.455	0.157432
0.289773	0.0930233	0.157719
0.25	0.5	0.157719
0.224638	0.5625	0.157719
0.294737	0.434783	0.157912
0.22695	0.827586	0.158
0.239852	0.285714	0.158235
0.324561	0.47619	0.158235
0.216374	0.371429	0.158235
0.273973	0.260163	0.158235
0.205128	0.396226	0.158235
0.258065	0.413043	0.158235
0.229885	0.368421	0.158235
0.519149	0.482143	0.158235
0.258065	0.384615	0.158235
0.259009	0.473684	0.158235
0.298755	0.25	0.158235
0.354167	0.5	0.158235
0.306667	0.597015	0.158542
0.246479	0.525896	0.15867
0.287179	0.914286	0.15871
0.308271	0.666667	0.158757
0.258065	0.52	0.158785
0.306122	0.407115	0.158889
0.299611	0.908046	0.158889
0.24359	0.441441	0.158889
0.314286	0.62	0.158889
0.19708	0.533333	0.158889
0.351145	0.290323	0.158889
0.264706	0.411765	0.158889
0.238342	0.428571	0.159109
0.285714	0.777778	0.159286
0.254545	0.135417	0.159286
0.19802	0.35	0.159286
0.271028	0.3	0.159286
0.301136	0.367347	0.159385
0.274648	0.446927	0.159431
0.365385	0.613636	0.159552
0.463415	0.5	0.159552
0.204268	0.369231	0.159552
0.496124	0.442623	0.159552
0.292135	0.233766	0.159552
0.28125	0.25	0.159623
0.297619	0.387097	0.159633
0.314935	0.864407	0.159655
0.294118	0.527559	0.159686
0.268657	0.617647	0.159744
0.259843	0.466667	0.159744
0.483516	0.526316	0.159796
0.25	0.303571	0.15982
0.266332	0.157895	0.15982
0.062422	0.360465	0.159888
0.275168	0.515152	0.159888
0.28125	0.315789	0.16009
0.247525	0.4	0.160278
0.275168	0.383333	0.160604
0.215827	0.482759	0.160909
0.79562	0.4375	0.160909
0.256281	0.909091	0.160909
0.293413	0.254717	0.160909
0.0626566	0.380952	0.160909
0.29798	0.275862	0.160909
0.304348	0.371429	0.160909
0.2	0.930233	0.160909
0.375	0.439716	0.160909
0.284024	0.442308	0.160909
0.24812	0.396396	0.160909
0.6	0.54717	0.160909
0.325843	0.576271	0.160909
0.315217	0.918919	0.160909
0.291667	0.44	0.160909
0.302469	0.560976	0.160909
0.32967	0.333333	0.160909
0.212329	0.422222	0.160909
0.264563	0.498024	0.160909
0.276596	0.533333	0.160909
0.278626	0.139535	0.160909
0.309735	0.58	0.160909
0.289916	0.184211	0.160909
0.184466	0.577778	0.160909
0.29717	0.462366	0.160909
0.197674	0.712644	0.160909
0.301724	0.516129	0.160909
0.311594	0.405063	0.160909
0.239583	0.429825	0.160909
0.257778	0.75	0.160909
0.319149	0.359223	0.160909
0.317073	0.615385	0.160909
0.226496	0.0967185	0.161216
0.316456	0.659574	0.161295
0.36	0.541667	0.161603
0.542289	0.5	0.161667
0.185022	0.622222	0.161954
0.312796	0.488636	0.161954
0.25	0.474026	0.161954
0.121212	0.83871	0.161954
0.235294	0.444444	0.16205
0.54717	0.333333	0.162105
0.193182	0.472973	0.162105
0.206897	0.575758	0.162308
0.291391	0.608696	0.162308
0.2	0.460208	0.162308
0.350649	0.549296	0.162593
0.546875	0.291667	0.162593
0.242188	0.155172	0.162593
0.215116	0.479675	0.162593
0.211268	0.218935	0.162593
0.22561	0.211078	0.162593
0.247475	0.264706	0.162593
0.289474	0.492754	0.162593
0.262195	0.2625	0.162697
0.188119	0.228571	0.162784
0.314465	0.434211	0.163023
0.20915	0.307692	0.163023
0.248227	0.25	0.163023
0.273684	0.269231	0.163023
0.206897	0.0687419	0.163023
0.244444	0.384615	0.163023
0.292035	0.475207	0.163023
0.244444	0.300971	0.163023
0.244444	0.268293	0.163023
0.260465	0.602273	0.163023
0.232258	0.647059	0.163023
0.271357	0.424242	0.16322
0.466667	0.294118	0.163333
0.33	0.333333	0.163525
0.307339	0.0396341	0.16375
0.237603	0.390625	0.16375
0.258621	0.423077	0.16375
0.28	0.191919	0.16375
0.266667	0.315476	0.16375
0.269912	0.32	0.16375
0.242718	0.434483	0.16375
0.219653	0.314815	0.16375
0.235294	0.452261	0.16375
0.356061	0.182243	0.16375
0.296774	0.627907	0.164233
0.264432	0.619048	0.16434
0.272727	0.471338	0.16434
0.238532	0.368421	0.16434
0.231293	0.907407	0.16434
0.2	0.564103	0.164488
0.266667	0.588235	0.164595
0.259109	0.56	0.164595
0.256667	0.417582	0.164737
0.193548	0.395833	0.164737
0.225	0.41791	0.164828
0.235294	0.58011	0.165238
0.203209	0.136364	0.165238
0.236686	0.774194	0.165238
0.239583	0.610526	0.165238
0.316583	0.384615	0.165238
0.25	0.277778	0.165238
0.79708	0.477273	0.165238
0.61039	0.214286	0.165238
0.301136	0.577778	0.165238
0.24359	0.219512	0.165238
0.342995	0.442308	0.165238
0.249351	0.608108	0.165238
0.311864	0.493724	0.165238
0.241558	0.460784	0.165238
0.336066	0.642857	0.165238
0.416667	0.853659	0.165238
0.306723	0.412281	0.165238
0.235849	0.487805	0.165238
0.270073	0.357143	0.165745
0.246154	0.323529	0.165745
0.282759	0.52	0.16589
0.352459	0.0979899	0.16589
0.260274	0.450549	0.16593
0.440367	0.662921	0.166
0.409639	0.131387	0.166154
0.30137	0.258427	0.166154
0.342857	0.943662	0.166154
0.304598	0.510638	0.166154
0.254717	0.0769231	0.166154
0.327014	0.469565	0.166154
0.290323	0.484375	0.166386
0.241611	0.479339	0.166552
0.260736	0.492537	0.166552
0.283688	0.266667	0.166591
0.251337	0.44484	0.166774
0.289941	0.5	0.166774
0.243243	0.150376	0.166774
0.263158	0.509434	0.166774
0.829268	0.263158	0.166774
0.254601	0.424107	0.166774
0.231293	0.573529	0.166774
0.407104	0.524476	0.166774
0.214286	0.346154	0.166939
0.286585	0.436364	0.167015
0.722222	0.538462	0.167015
0.218978	0.590909	0.167087
0.36	0.325	0.167087
0.285714	0.638158	0.167222
0.272222	0.35	0.167222
0.262411	0.428571	0.167222
0.178571	0.444444	0.167222
0.305732	0.52459	0.167222
0.552083	0.472727	0.167514
0.258427	0.416667	0.167561
0.220183	0.418605	0.167561
0.24359	0.617978	0.167561
0.396907	0.555556	0.167561
0.270718	0.473684	0.167561
0.25974	0.369231	0.167561
0.288	0.207547	0.167561
0.177419	0.52381	0.167561
0.227941	0.5	0.167744
0.233503	0.480769	0.167902
0.273684	0.270732	0.168039
0.185185	0.96	0.168039
0.269231	0.0558313	0.168039
0.255319	0.412698	0.168039
0.223404	0.666667	0.168039
0.259542	0.375	0.168039
0.288136	0.407767	0.168039
0.278912	0.455556	0.168361
0.315217	0.355556	0.168361
0.329412	0.136	0.168592
0.232558	0.607843	0.168901
0.276074	0.820513	0.16893
0.265625	0.35	0.168958
0.229299	0.0508475	0.16901
0.274074	0.385714	0.169174
0.304094	0.887097	0.169174
0.244604	0.884615	0.169174
0.340102	0.446352	0.169291
0.27907	0.479167	0.17
0.3	1	0.17
0.255556	0.5625	0.17
0.308901	0.433071	0.17
0.218978	0.352941	0.17
0.267327	0.418919	0.17
0.269461	0.207921	0.17
0.201117	0.6	0.17
0.213043	0.437811	0.17
0.506173	0.229885	0.17
0.252788	0.495575	0.17
0.489583	0.437838	0.17
0.279503	0.320675	0.17
0.326165	0.647059	0.17
0.246269	0.425743	0.17
0.206897	0.497041	0.17
0.362319	0.314815	0.17
0.227488	0.586207	0.17
0.529032	0.296703	0.17
0.206522	0.407407	0.17
0.227273	0.611111	0.17
0.251256	0.482759	0.17
0.237037	0.301887	0.17
0.185185	0.425	0.17
0.211679	0.464706	0.17
0.290155	0.484615	0.17
0.319797	0.583333	0.17
0.20339	0.671429	0.17
0.225806	0.4	0.17
0.222973	0.380952	0.17
0.2	0.166667	0.17
0.313131	0.541284	0.17
0.208054	0.25	0.17
0.389706	0.9375	0.17
0.283688	0.481481	0.17
0.271111	0.368421	0.17
0.25	0.424051	0.17
0.165877	0.457143	0.17
0.195531	0.537736	0.17
0.318471	0.453333	0.17
0.226667	0.888889	0.17
0.257009	0.941176	0.17
0.57377	0.666667	0.17
0.254144	0.508772	0.17
0.327586	0.468254	0.17
0.298701	0.197531	0.170334
0.291667	0.440972	0.17061
0.214286	0.5	0.170629
0.338462	0.277778	0.170671
0.333333	0.263158	0.170694
0.245614	0.5625	0.170775
0.22381	0.4375	0.170775
0.485294	0.595745	0.170906
0.231373	0.554054	0.17101
0.595238	0.197368	0.171124
0.340426	0.550459	0.171449
0.328571	0.526316	0.171449
0.25	0.6	0.171695
0.272727	0.508475	0.172041
0.237288	0.842105	0.172041
0.251572	0.125	0.172041
0.262887	0.5	0.172041
0.302083	0.392265	0.172041
0.222222	0.473373	0.172041
0.47619	0.677419	0.172041
0.280992	0.519231	0.172564
0.291925	0.894737	0.172564
0.215686	0.333333	0.172564
0.294643	0.265896	0.172564
0.20979	0.0775862	0.172564
0.236842	0.453333	0.172564
0.229829	0.565217	0.172564
0.260274	0.494845	0.172564
0.242775	0.434211	0.172686
0.177419	0.440514	0.172804
0.338235	0.333333	0.172804
0.19685	0.302632	0.172804
0.311321	0.620253	0.172804
0.303797	0.626168	0.172804
0.211679	0.116667	0.172941
0.291667	0.426471	0.172941
0.252149	0.923077	0.173093
0.238636	0.78	0.173226
0.284173	0.491525	0.173306
0.507246	0.30303	0.173448
0.313043	0.534483	0.173448
0.285714	0.411043	0.173448
0.192982	0.239669	0.173448
0.244681	0.40404	0.173448
0.34375	0.469388	0.173448
0.307692	0.634615	0.173448
0.172973	0.475177	0.173448
0.652174	0.510638	0.173448
0.298578	0.505051	0.173448
0.270718	0.477987	0.173448
0.267797	0.586207	0.173448
0.256	0.550725	0.173448
0.223819	0.288889	0.173896
0.229299	0.5	0.173896
0.23817	0.5125	0.174167
0.180258	0.503817	0.174167
0.223077	0.443299	0.174167
0.27027	0.35	0.174167
0.306667	0.352071	0.174167
0.178571	0.459016	0.174478
0.307692	0.486486	0.174478
0.287736	0.481013	0.174839
0.178723	0.571429	0.174839
0.235795	0.27451	0.174839
0.291339	0.0862069	0.174895
0.261146	0.6	0.175263
0.3125	0.301887	0.175263
0.32	0.544118	0.175263
0.251613	0.438776	0.175263
0.152778	0.974026	0.175263
0.568966	0.666667	0.175263
0.202381	0.0744681	0.175263
0.240566	0.363636	0.175263
0.29661	0.24	0.175263
0.276596	0.818182	0.175263
0.230303	0.850746	0.175263
0.23741	0.267176	0.175263
0.241015	0.377778	0.175263
0.311828	0.659574	0.175263
0.506024	0.460526	0.175263
0.209302	0.489474	0.175263
0.289902	0.92	0.175634
0.282209	0.561404	0.175634
0.236364	0.452991	0.175769
0.534722	0.271845	0.175882
0.31	0.5	0.175882
0.3875	0.617021	0.176061
0.4	0.5	0.176061
0.249357	0.814815	0.176383
0.280576	0.852459	0.176383
0.27027	0.5625	0.176383
0.351351	0.266234	0.176383
0.242152	0.897436	0.176481
0.341463	0.52381	0.176818
0.211009	0.666667	0.176952
0.228311	0.276316	0.177143
0.307018	0.428571	0.177143
0.299065	0.608696	0.177143
0.269231	0.179487	0.177143
0.230769	0.560606	0.177143
0.200704	0.444444	0.177143
0.236559	0.976744	0.177143
0.351351	0.395161	0.177143
0.270588	0.828571	0.177143
0.230982	0.139706	0.177143
0.266204	0.48	0.177143
0.263975	0.625	0.177143
0.267442	0.45098	0.177143
0.171053	0.9	0.177143
0.303704	0.310345	0.177143
0.290076	0.933333	0.177143
0.275591	0.516129	0.177143
0.333333	0.454545	0.177143
0.279518	0.733333	0.177143
0.284722	0.485714	0.177143
0.312684	0.128205	0.177143
0.219101	0.644231	0.1772
0.229551	0.370968	0.177438
0.259067	0.510638	0.177692
0.329545	0.538012	0.177692
0.235294	0.948454	0.177692
0.344444	0.330935	0.177843
0.302632	0.407407	0.177843
0.253731	0.924528	0.178108
0.300781	0.200565	0.178108
0.216867	0.604396	0.178108
0.214286	0.536232	0.178108
0.267442	0.352941	0.178108
0.261745	0.586207	0.178108
0.263566	0.928571	0.178434
0.322129	0.529412	0.178434
0.207792	0.476923	0.178571
0.264368	0.387097	0.178696
0.301325	0.194444	0.178696
0.309091	0.69697	0.178696
0.202765	0.425	0.178696
0.251701	0.240506	0.178808
0.244444	0.402985	0.178871
0.238532	0.46789	0.178911
0.340426	0.262821	0.178911
0.472	0.319277	0.179091
0.285141	0.421569	0.17917
0.21547	0.640625	0.179375
0.280044	0.352941	0.179375
0.268657	0.553571	0.179489
0.459091	0.625	0.179589
0.157895	0.884615	0.179756
0.329897	0.440678	0.179756
0.274576	0.6	0.179827
0.297872	0.253165	0.17989
0.273973	0.666667	0.180236
0.5	0.267123	0.180236
0.22028	0.932203	0.180345
0.212329	0.329268	0.180429
0.330827	0.12069	0.180553
0.305556	0.451327	0.181111
0.255435	0.264957	0.181111
0.313253	0.428571	0.181111
0.191304	0.574074	0.181111
0.232759	0.0819964	0.181111
0.12395	0.372973	0.181111
0.551351	0.868132	0.181111
0.286765	0.571429	0.181111
0.219697	0.947368	0.181111
0.262821	0.518519	0.181111
0.219298	0.442623	0.181111
0.229814	0.5	0.181111
0.3	0.552239	0.181111
0.414634	0.388889	0.181111
0.333333	0.454545	0.181111
0.245283	0.453782	0.181111
0.269231	0.430556	0.181111
0.299401	0.375	0.181111
0.189873	0.125	0.181111
0.260274	0.944444	0.181111
0.21978	0.337349	0.181111
0.183673	0.65	0.181111
0.309917	0.483871	0.181111
0.369863	0.525	0.181111
0.301205	0.455814	0.181111
0.215909	0.233645	0.181111
0.309942	0.396825	0.181111
0.264516	0.388889	0.181111
0.322581	0.333333	0.181111
0.247423	0.833333	0.181111
0.214008	0.428571	0.181111
0.320388	0.176471	0.181111
0.241245	0.490566	0.181111
0.202703	0.432432	0.181111
0.29368	0.3	0.181765
0.105839	0.253731	0.181842
0.251208	0.520231	0.182
0.296296	0.4	0.182245
0.253731	0.571429	0.182245
0.294737	0.43	0.18236
0.284091	0.5	0.182462
0.265487	0.246377	0.1825
0.217105	0.666667	0.182676
0.2	0.365854	0.182676
0.470149	0.357143	0.182676
0.271903	0.222222	0.182676
0.768707	0.21978	0.182676
0.248322	0.191489	0.182676
0.239067	0.6	0.182903
0.243243	0.466667	0.182903
0.190476	0.966667	0.182903
0.282609	0.392857	0.183043
0.29902	0.526316	0.183208
0.271357	0.34296	0.183208
0.318182	0.810127	0.183208
0.258242	0.464646	0.183402
0.260664	0.426667	0.183475
0.230769	0.33125	0.183636
0.27758	0.807692	0.183636
0.185629	0.443478	0.183636
0.281046	0.428571	0.183636
0.242424	0.112	0.183636
0.206522	0.285714	0.183636
0.508197	0.418182	0.183636
0.256098	0.341837	0.183725
0.297619	0.570175	0.183924
0.23871	0.47619	0.183924
0.237374	0.461538	0.184286
0.244755	0.490909	0.184286
0.24359	0.337209	0.184286
0.240506	0.295918	0.184286
0.286585	0.5	0.184286
0.201613	0.847826	0.184286
0.241379	0.490826	0.184286
0.28125	0.460674	0.184286
0.28	0.555556	0.184286
0.306748	0.517241	0.184286
0.22	0.261905	0.184286
0.246291	0.608696	0.184286
0.225806	0.587302	0.184754
0.242188	0.138889	0.184754
0.237288	0.472222	0.184865
0.294444	0.45098	0.184943
0.223881	0.484375	0.185044
0.238095	0.382353	0.185385
0.350649	0.521739	0.185385
0.233333	0.785714	0.185385
0.264151	0.223529	0.185385
0.284483	0.388889	0.185385
0.244275	0.478261	0.185385
0.322981	0.866667	0.185385
0.285124	0.448276	0.185385
0.210526	0.511628	0.185385
0.29798	0.425197	0.185385
0.267606	0.4375	0.185646
0.242798	0.426829	0.185666
0.183544	0.598214	0.185789
0.318182	0.492958	0.185869
0.255172	0.852632	0.185942
0.268868	0.428571	0.185942
0.324873	0.507937	0.186071
0.202128	0.393443	0.186129
0.347222	0.526316	0.186279
0.279476	0.41358	0.186279
0.282051	0.517241	0.186279
0.181208	0.448276	0.186279
0.245033	0.173913	0.186279
0.234177	0.381818	0.186456
0.284024	0.27027	0.186505
0.253623	0.455446	0.186505
0.218487	0.418605	0.186667
0.215385	0.517857	0.186788
0.237179	0.496933	0.186883
0.227848	0.325	0.186883
0.301887	0.448276	0.186883
0.25	0.122164	0.186883
0.280992	0.511278	0.186883
0.3125	0.428571	0.187021
0.298329	0.4375	0.187391
0.238411	0.580357	0.187647
0.266667	0.142056	0.187647
0.473684	0.536585	0.187647
0.240876	0.592593	0.187647
0.212291	0.411765	0.187647
0.201923	0.435897	0.187647
0.429134	0.395604	0.187647
0.540984	0.532258	0.187647
0.401869	0.8	0.187647
0.233333	0.37931	0.187647
0.20339	0.371212	0.187647
0.211921	0.435294	0.187647
0.225564	0.594595	0.187647
0.268817	0.479401	0.187647
0.201439	0.4	0.187647
0.246436	0.40458	0.187647
0.248649	0.142857	0.187647
0.268456	0.53719	0.187647
0.173913	0.216216	0.187904
0.258824	0.245161	0.187904
0.275641	0.339181	0.18828
0.309524	0.454545	0.18828
0.3125	0.314286	0.18828
0.245614	0.446154	0.18828
0.248869	0.288591	0.18828
0.296154	0.214286	0.188421
0.20649	0.066242	0.188644
0.133333	0.45	0.188644
0.377551	0.437262	0.188812
0.31982	0.321429	0.188971
0.262522	0.444444	0.189048
0.23	0.3625	0.189048
0.219697	0.599237	0.189048
0.271523	0.550725	0.189048
0.173469	0.266667	0.189048
0.323353	0.291667	0.189048
0.287736	0.882353	0.189048
0.202532	0.0532213	0.189082
0.231132	0.37037	0.189171
0.237705	0.204633	0.189266
0.23494	0.307692	0.189403
0.265385	0.173913	0.189403
0.329545	0.422764	0.189403
0.292208	0.268657	0.189403
0.220472	0.42029	0.189497
0.339161	0.555556	0.189565
0.22043	0.15544	0.189565
0.38	0.357143	0.189617
0.222222	0.545455	0.189617
0.402685	0.0697385	0.189658
0.284483	0.733333	0.19
0.261745	0.449495	0.19
0.245536	0.885057	0.19
0.206349	0.365854	0.19
0.26087	0.511111	0.19
0.214876	0.34375	0.19
0.261905	0.406977	0.19
0.214286	0.417266	0.19
0.27451	0.403226	0.19
0.233645	0.444444	0.19
0.303279	0.124528	0.190219
0.507463	0.836735	0.19037
0.226766	0.514925	0.190482
0.278689	0.5	0.190567
0.138889	0.302632	0.190567
0.228571	0.52	0.19069
0.220779	0.190909	0.19069
0.240385	0.0851064	0.19069
0.745794	0.471698	0.190755
0.229075	0.22549	0.19093
0.272727	0.288136	0.191019
0.292517	0.465347	0.191212
0.286957	0.515152	0.191212
0.255474	0.458333	0.191212
0.296089	0.380952	0.191212
0.261477	0.658537	0.191212
0.190217	0.875	0.191212
0.260274	0.38843	0.191212
0.247191	0.396226	0.191212
0.232143	0.26087	0.191212
0.247475	0.456522	0.191212
0.259259	0.5625	0.191212
0.160494	0.0806452	0.191212
0.295833	0.360656	0.191212
0.253846	0.468468	0.191212
0.0807018	0.13253	0.191212
0.219178	0.4	0.191622
0.245509	0.311828	0.191622
0.242775	0.863014	0.191622
0.238095	0.533333	0.191951
0.248899	0.424528	0.191951
0.196532	0.49505	0.191951
0.229927	0.8	0.191951
0.241877	0.478261	0.191951
0.25	0.448276	0.191951
0.258706	0.27451	0.191951
0.186916	0.40293	0.191951
0.193182	0.555556	0.191951
0.188088	0.882353	0.192137
0.238095	0.846154	0.192203
0.430821	0.311828	0.192449
0.237903	0.445946	0.192517
0.47482	0.222222	0.192807
0.25	0.436047	0.192807
0.174419	0.448718	0.193077
0.244552	0.44	0.193077
0.0588235	0.333333	0.193077
0.240385	0.481013	0.193288
0.267516	0.473684	0.193288
0.413613	0.294118	0.193457
0.228916	0.563291	0.193457
0.492308	0.42623	0.193711
0.327273	0.491525	0.19381
0.214286	0.515152	0.19381
0.147651	0.510345	0.193894
0.22	0.473684	0.193894
0.287671	0.363636	0.195
0.2	0.452381	0.195
0.20132	0.571429	0.195
0.172619	0.380952	0.195
0.285714	0.439394	0.195
0.255319	0.457143	0.195
0.266129	0.38806	0.195
0.195804	0.551282	0.195
0.518519	0.404211	0.195
0.253289	0.212121	0.195
0.192053	0.90625	0.195
0.265625	0.0645554	0.195
0.165354	0.456522	0.195
0.324324	0.5	0.195
0.187879	0.421875	0.195
0.272189	0.333333	0.195
0.206897	0.40708	0.195
0.375	0.428571	0.195
0.204545	0.162651	0.195
0.237179	0.423529	0.195
0.314961	0.90625	0.195
0.295082	0.40678	0.195
0.204545	0.107527	0.195
0.237624	0.414062	0.195
0.391753	0.785714	0.195
0.221154	0.4375	0.195
0.180328	0.964286	0.195
0.241935	0.445887	0.195
0.294118	0.525641	0.195
0.201342	0.862069	0.195
0.361345	0.333333	0.195
0.297872	0.44	0.195
0.5	0.502283	0.195
0.23871	0.360656	0.195
0.135659	0.35	0.195
0.298913	0.436893	0.195
0.282051	0.840909	0.195
0.542857	0.17	0.195
0.2	0.447368	0.195
0.4	0.414365	0.195
0.143713	0.324561	0.195
0.210938	0.504065	0.195
0.280374	0.403846	0.195
0.261745	0.078125	0.195
0.161826	0.470588	0.195
0.209677	0.23913	0.195926
0.274611	0.439024	0.195984
0.202128	0.267606	0.195984
0.2	0.460317	0.19605
0.188406	0.681818	0.196126
0.191489	0.401274	0.196316
0.228571	0.388462	0.196437
0.213333	0.487013	0.196437
0.22093	0.522727	0.196761
0.532051	0.431907	0.196761
0.305344	0.555556	0.196829
0.227273	0.598726	0.196984
0.22807	0.340426	0.196984
0.579832	0.441176	0.197273
0.183908	0.257143	0.197273
0.213235	0.863636	0.197273
0.238994	0.472222	0.197273
0.238806	0.276923	0.197273
0.234568	0.357143	0.197273
0.233463	0.45977	0.197273
0.264	0.432099	0.197273
0.275362	0.52	0.197389
0.172414	0.938462	0.197517
0.252632	0.6	0.19766
0.198675	0.617647	0.19766
0.245902	0.464286	0.19766
0.215054	0.256757	0.19766
0.186813	0.488095	0.197796
0.143646	0.592593	0.197854
0.210526	0.173913	0.197907
0.311828	0.525	0.198049
0.269048	0.880597	0.198205
0.168478	0.537736	0.198205
0.215962	0.469388	0.198205
0.168224	0.657143	0.198205
0.259259	0.239583	0.19844
0.225	0.460784	0.19844
0.14359	0.460317	0.198472
0.543689	0.59434	0.198571
0.454545	0.561404	0.198713
0.271739	0.818182	0.198713
0.256579	0.52	0.199032
0.198582	0.473373	0.199032
0.578125	0.503597	0.199032
0.267857	0.288889	0.199032
0.243902	0.46875	0.199032
0.253086	0.854839	0.199032
0.163636	0.243243	0.199032
0.557143	0.277487	0.199032
0.287037	0.0935065	0.199032
0.507463	0.435897	0.199032
0.248649	0.588235	0.199032
0.230366	0.468354	0.199032
0.224852	0.544554	0.199032
0.231343	0.522088	0.199032
0.229885	0.309859	0.199032
0.258824	0.431694	0.199032
0.296296	0.492063	0.199032
0.192857	0.611111	0.199032
0.325	0.34375	0.199032
0.222222	0.848485	0.199032
0.178571	0.857143	0.199032
0.378788	0.5	0.19931
0.201923	0.389831	0.19931
0.346405	0.192308	0.199412
0.234043	0.554545	0.199594
0.225564	0.408163	0.19963
0.36849	0.218232	0.199707
0.22449	0.389381	0.19987
0.42723	0.446809	0.19987
0.222222	0.641509	0.19987
0.296296	0.427835	0.19987
0.53125	0.52	0.200178
0.19375	0.45098	0.200252
0.238806	0.447368	0.200252
0.205497	0.5	0.200282
0.296296	0.3	0.200435
0.265625	0.34375	0.200435
0.2	0.333333	0.200435
0.298507	0.6	0.200435
0.273973	0.337349	0.200435
0.233333	0.65	0.200435
0.217391	0.404908	0.200435
0.188889	0.351351	0.200435
0.275568	0.283688	0.200435
0.241667	0.4	0.200435
0.261364	0.384615	0.200435
0.148936	0.65	0.200435
0.288462	0.378947	0.200435
0.311111	0.57	0.200435
0.258621	0.326733	0.200435
0.25	0.378049	0.200682
0.233333	0.431373	0.200982
0.239766	0.233333	0.201387
0.171053	0.948529	0.201387
0.108844	0.526316	0.201399
0.257143	0.25	0.201455
0.231579	1	0.201579
0.300971	0.849315	0.201579
0.241546	0.425926	0.201579
0.283582	0.531915	0.201579
0.283422	0.206186	0.201579
0.155405	0.5	0.201579
0.280822	0.52381	0.201579
0.151515	0.457447	0.201783
0.23622	0.45	0.201868
0.22	0.891304	0.201868
0.2	0.595238	0.201944
0.383178	0.389706	0.202075
0.27907	0.5	0.202075
0.492857	0.411765	0.202075
0.373134	0.0869565	0.202075
0.662983	0.487805	0.202075
0.182203	0.516667	0.202231
0.2575	0.25	0.202353
0.16092	0.828571	0.202353
0.176871	0.893617	0.202597
0.186047	0.614035	0.202653
0.509091	0.3125	0.202743
0.294737	0.309524	0.202743
0.240997	0.815789	0.203028
0.129032	0.705882	0.203333
0.313433	0.473684	0.203333
0.22449	0.390244	0.203333
0.228972	0.544304	0.203333
0.307692	0.608108	0.203333
0.238372	0.455696	0.203333
0.266234	0.310345	0.203333
0.223214	0.948718	0.203333
0.213855	0.377358	0.203333
0.233577	0.825	0.203333
0.220183	0.144762	0.203333
0.215686	0.318182	0.203333
0.237113	0.478261	0.203333
0.20603	0.457317	0.203333
0.220513	0.941176	0.203333
0.215517	0.541667	0.203333
0.195489	0.86	0.203333
0.183824	0.344828	0.203333
0.257143	0.444444	0.203333
0.2	0.40625	0.203333
0.211538	0.904762	0.203333
0.197674	0.528571	0.203333
0.25	0.438356	0.203333
0.261538	0.25641	0.203333
0.256881	0.592593	0.203333
0.177632	0.453488	0.203333
0.311111	0.0972222	0.203333
0.280374	0.896104	0.203333
0.251613	0.415493	0.203929
0.308271	0.6875	0.204021
0.2	0.443966	0.204146
0.283237	0.814815	0.204328
0.264463	0.333333	0.204328
0.269231	0.185629	0.204615
0.457014	0.56338	0.204831
0.208333	0.48	0.204831
0.283753	0.255319	0.205135
0.264865	0.413462	0.205135
0.315789	0.5	0.205135
0.323232	0.433333	0.205135
0.196078	0.6	0.205266
0.189349	0.272727	0.205371
0.22695	0.136364	0.205417
0.263158	0.404762	0.205417
0.261146	0.333333	0.205593
0.314465	0.347826	0.205593
0.308943	0.46798	0.205593
0.286822	0.304965	0.205593
0.18408	0.317073	0.205593
0.228188	0.40367	0.205593
0.211268	0.653061	0.205714
0.235714	0.185714	0.205802
0.216495	0.338028	0.206187
0.216783	0.520833	0.206364
0.18	0.510638	0.206364
0.337209	0.866667	0.206364
0.299363	0.489362	0.206364
0.205479	0.468354	0.206364
0.242424	0.241935	0.206364
0.435897	0.421053	0.206364
0.243151	0.307229	0.206364
0.493506	0.841667	0.206364
0.208333	0.323944	0.206364
0.25	0.106667	0.206364
0.267797	0.559211	0.206364
0.318396	0.25	0.206364
0.238532	0.35	0.206364
0.0857143	0.418803	0.206364
0.235556	0.0748663	0.206364
0.490566	0.256039	0.206364
0.214286	0.817308	0.206546
0.3	0.414286	0.206752
0.0707965	0.428571	0.206752
0.209302	0.944444	0.206842
0.258824	0.444444	0.206986
0.254098	0.555556	0.207143
0.262626	0.6	0.207255
0.184397	0.391304	0.2075
0.672414	0.508197	0.207519
0.216867	0.416667	0.207652
0.181818	0.33871	0.207725
0.0936073	0.714286	0.207931
0.22973	0.140625	0.207931
0.27027	0.954545	0.207931
0.191781	0.866667	0.207931
0.277228	0.277778	0.207931
0.285714	0.402878	0.207931
0.175258	0.5	0.207931
0.744186	0.400844	0.207931
0.22549	0.188525	0.207931
0.320611	0.47619	0.207931
0.324324	0.625	0.208211
0.228972	0.3	0.208462
0.136986	0.407407	0.208462
0.239583	0.909091	0.208528
0.203636	0.588235	0.208889
0.285714	0.242424	0.208889
0.227273	0.6	0.208889
0.246154	0.414634	0.208889
0.184932	0.464286	0.208889
0.18	0.40146	0.208889
0.240964	0.8	0.208889
0.205479	0.520548	0.208889
0.281553	0.393701	0.209241
0.261905	0.496183	0.209344
0.253012	0.47619	0.209394
0.226804	0.435897	0.209535
0.233333	0.2	0.209535
0.10559	0.225	0.209535
0.188406	0.153846	0.209535
0.21875	0.473684	0.209535
0.268293	0.391304	0.209706
0.458564	0.416667	0.209706
0.223404	0.497512	0.21
0.20354	0.5	0.21
0.188612	0.484848	0.210127
0.0934579	0.526316	0.210127
0.297468	0.384956	0.210244
0.438596	0.928571	0.210271
0.294737	0.465347	0.210351
0.231707	0.431373	0.210351
0.198198	0.466667	0.210625
0.319149	0.28839	0.210625
0.157303	0.363095	0.210625
0.328358	0.113861	0.210625
0.213873	0.46988	0.210741
0.238806	0.6	0.210741
0.162162	0.133858	0.210816
0.343511	0.541667	0.210845
0.228916	0.254902	0.210845
0.128049	0.446809	0.210884
0.289157	0.384615	0.211026
0.185915	0.546667	0.211104
0.4	0.548387	0.211176
0.22449	0.470588	0.211304
0.258278	0.484848	0.211463
0.19457	0.4	0.211509
0.227848	0.25	0.211593
0.22093	0.545455	0.211667
0.177083	0.887097	0.211732
0.171779	0.489177	0.212857
0.288991	0.703125	0.212857
0.254808	0.454545	0.212857
0.157895	0.56	0.212857
0.219388	0.433333	0.212857
0.657534	0.426667	0.212857
0.203704	0.454545	0.212857
0.344156	0.21875	0.212857
0.280543	0.469388	0.212857
0.206557	0.351852	0.212857
0.2589	0.375	0.212857
0.213592	0.533333	0.212857
0.0965251	0.315217	0.212857
0.277108	0.315789	0.212857
0.22093	0.529412	0.212857
0.265957	0.848485	0.212857
0.150685	0.605263	0.212857
0.224806	0.333333	0.212857
0.276688	0.0963855	0.212857
0.266667	0.246154	0.212857
0.207273	0.428571	0.212857
0.265116	0.4	0.212857
0.227642	0.371134	0.212857
0.284211	0.5	0.212857
0.209302	0.58209	0.212857
0.235	0.617978	0.212857
0.153595	0.6	0.212857
0.259887	0.444444	0.212857
0.318182	0.375	0.212857
0.209302	0.52	0.212857
0.198795	0.456	0.212857
0.297436	0.525547	0.212857
0.211111	0.530303	0.212857
0.25	0.25	0.212857
0.673913	0.486486	0.212857
0.495575	0.25	0.212857
0.25641	0.445783	0.212857
0.239264	0.368421	0.212857
0.333333	0.5	0.212857
0.239344	0.189474	0.212857
0.20614	0.447368	0.212857
0.235537	0.46281	0.212857
0.274336	0.427536	0.212857
0.25	0.555556	0.212857
0.248031	0.266667	0.212857
0.203125	0.471264	0.212857
0.257009	0.153257	0.212857
0.254019	0.617647	0.212857
0.245614	0.52381	0.213713
0.284404	0.283333	0.213791
0.23494	0.5	0.214
0.414894	0.315789	0.214578
0.414508	0.503546	0.214578
0.19403	0.941176	0.214578
0.641026	0.342857	0.214737
0.0737705	0.287234	0.214737
0.232877	0.47619	0.214928
0.197674	0.411765	0.215161
0.178571	0.190476	0.215251
0.156863	0.5125	0.215251
0.275081	0.459821	0.215798
0.230088	0.442857	0.216067
0.227425	0.2875	0.216154
0.319444	0.481132	0.216341
0.2	0.210256	0.216341
0.231405	0.2	0.216667
0.661017	0.275591	0.216789
0.231429	0.536232	0.217059
0.191011	0.289256	0.217059
0.404255	0.487395	0.217059
0.208955	0.333333	0.217059
0.224	0.333333	0.217059
0.516129	0.318681	0.217059
0.146667	0.0634715	0.217059
0.231884	0.53125	0.217059
0.25	0.235294	0.217368
0.233083	0.53012	0.217368
0.203209	0.349206	0.217436
0.144578	0.531707	0.217541
0.227273	0.533333	0.218148
0.547297	0.452381	0.218148
0.363636	0.5	0.218148
0.234568	0.928571	0.218148
0.0847458	0.44	0.218148
0.351955	0.368421	0.218148
0.246269	0.263158	0.218148
0.318182	0.115	0.218148
0.270677	0.223881	0.218148
0.191489	0.3	0.218148
0.181818	0.385321	0.218148
0.241758	0.491525	0.218148
0.285714	0.482759	0.218148
0.266667	0.333333	0.218148
0.294118	0.416667	0.218148
0.296296	0.1375	0.218148
0.221154	0.123596	0.218148
0.202614	0.428571	0.218148
0.136986	0.0649819	0.218387
0.221154	0.705882	0.218515
0.238806	0.346154	0.218649
0.266129	0.67619	0.21876
0.240964	0.366667	0.218936
0.205224	0.435897	0.218936
0.128571	0.6	0.218936
0.327381	0.473684	0.218936
0.322034	0.355372	0.218936
0.222772	0.366667	0.218936
0.187135	0.612613	0.219123
0.247525	0.97561	0.219171
0.243094	0.45	0.219194
0.24031	0.333333	0.219425
0.238095	0.616279	0.219425
0.237569	0.257812	0.22
0.241667	0.583333	0.22
0.24	0.229885	0.22
[truncated: 205,342+ more rows]

## Sheet: 3e
Group	Mutation type	Porportion
Early	C>A	0.0189506
Early	C>G	0.0101915
Early	C>T	0.884328
Early	T>A	0.0277975
Early	T>C	0.0421689
Early	T>G	0.0165635
Intermediate	C>A	0.0181077
Intermediate	C>G	0.00985748
Intermediate	C>T	0.872568
Intermediate	T>A	0.0361038
Intermediate	T>C	0.0421893
Intermediate	T>G	0.0211736
Late	C>A	0.0797671
Late	C>G	0.0411701
Late	C>T	0.589247
Late	T>A	0.0586403
Late	T>C	0.13123
Late	T>G	0.0999458

## Sheet: 3f
Mutational spectra of early mutations
	RAM12.01-Brain10	RAM12.01-Brain1	RAM12.01-Brain2	RAM12.01-Brain3	RAM12.01-Brain4	RAM12.01-Brain5	RAM12.01-LN	RAM12.01-Brain9	RAM13003-Lung	RAM13003-Spleen	RAM13003-Brain	RAM13003-Liver	RAM13004-Liver	RAM13004-Spleen	RAM13004-Lung	RAM13004-Cardio	RAN14001-Lung	RAN14001-Spleen	RAM14006-ST	RAM14006-Cardio	RAM14006-LN1	RAM14006-Liver2	RAM14006-LN2	RAM14006-Lung2	RAM14006-Liver1	RAM14006-Lung1	RAM14006-Brain	RAM14006-Adrenal	RAM14006-Spleen	RAM19001-ST	RAM19001-Lung1	RAM19001-Lung2	RAM19001-pleura	RAM19001-LN	RAM19001-Liver1	RAM19001-Liver2	RAM19002-ST.A	RAM19002-ST.B	RAM19002-ST.C	RAM19002-Liver1.A	RAM19002-Liver1.B	RAM19002-Liver2.A	RAM19002-Liver2.B	RAM19002-Liver2.C	RAM19002-Liver3.A	RAM19002-Liver3.B	RAM19002-Liver3.C	RAM19003-Brain	RAM19003-Liver1
C>A	0.0227273	0.0227273	0.0227273	0.0227273	0.0227273	0.0227273	0.0227273	0.0227273	0.016129	0.016129	0.016129	0.016129	0.0239437	0.0239437	0.0239437	0.0239437	0.0273973	0.0273973	0.0280702	0.0280702	0.0280702	0.0280702	0.0280702	0.0280702	0.0280702	0.0280702	0.0280702	0.0280702	0.0280702	0.0251437	0.0251437	0.0251437	0.0251437	0.0251437	0.0251437	0.0251437	0.0168539	0.0168539	0.0168539	0.0168539	0.0168539	0.0168539	0.0168539	0.0168539	0.0168539	0.0168539	0.0168539	0.0188679	0.0188679
C>G	0.0113636	0.0113636	0.0113636	0.0113636	0.0113636	0.0113636	0.0113636	0.0113636	0.0195853	0.0195853	0.0195853	0.0195853	0.0133803	0.0133803	0.0133803	0.0133803	0.0164384	0.0164384	0.0210526	0.0210526	0.0210526	0.0210526	0.0210526	0.0210526	0.0210526	0.0210526	0.0210526	0.0210526	0.0210526	0.00933908	0.00933908	0.00933908	0.00933908	0.00933908	0.00933908	0.00933908	0.00561798	0.00561798	0.00561798	0.00561798	0.00561798	0.00561798	0.00561798	0.00561798	0.00561798	0.00561798	0.00561798	0.0125786	0.0125786
C>T	0.875	0.875	0.875	0.875	0.875	0.875	0.875	0.875	0.883641	0.883641	0.883641	0.883641	0.85	0.85	0.85	0.85	0.887671	0.887671	0.866667	0.866667	0.866667	0.866667	0.866667	0.866667	0.866667	0.866667	0.866667	0.866667	0.866667	0.837644	0.837644	0.837644	0.837644	0.837644	0.837644	0.837644	0.882022	0.882022	0.882022	0.882022	0.882022	0.882022	0.882022	0.882022	0.882022	0.882022	0.882022	0.908176	0.908176
T>A	0.0340909	0.0340909	0.0340909	0.0340909	0.0340909	0.0340909	0.0340909	0.0340909	0.0264977	0.0264977	0.0264977	0.0264977	0.0429577	0.0429577	0.0429577	0.0429577	0.0232877	0.0232877	0.0175439	0.0175439	0.0175439	0.0175439	0.0175439	0.0175439	0.0175439	0.0175439	0.0175439	0.0175439	0.0175439	0.033046	0.033046	0.033046	0.033046	0.033046	0.033046	0.033046	0.0393258	0.0393258	0.0393258	0.0393258	0.0393258	0.0393258	0.0393258	0.0393258	0.0393258	0.0393258	0.0393258	0.0213836	0.0213836
T>C	0.0340909	0.0340909	0.0340909	0.0340909	0.0340909	0.0340909	0.0340909	0.0340909	0.0437788	0.0437788	0.0437788	0.0437788	0.0450704	0.0450704	0.0450704	0.0450704	0.030137	0.030137	0.0385965	0.0385965	0.0385965	0.0385965	0.0385965	0.0385965	0.0385965	0.0385965	0.0385965	0.0385965	0.0385965	0.0682471	0.0682471	0.0682471	0.0682471	0.0682471	0.0682471	0.0682471	0.0337079	0.0337079	0.0337079	0.0337079	0.0337079	0.0337079	0.0337079	0.0337079	0.0337079	0.0337079	0.0337079	0.0238994	0.0238994
T>G	0.0227273	0.0227273	0.0227273	0.0227273	0.0227273	0.0227273	0.0227273	0.0227273	0.0103687	0.0103687	0.0103687	0.0103687	0.0246479	0.0246479	0.0246479	0.0246479	0.0150685	0.0150685	0.0280702	0.0280702	0.0280702	0.0280702	0.0280702	0.0280702	0.0280702	0.0280702	0.0280702	0.0280702	0.0280702	0.0265805	0.0265805	0.0265805	0.0265805	0.0265805	0.0265805	0.0265805	0.0224719	0.0224719	0.0224719	0.0224719	0.0224719	0.0224719	0.0224719	0.0224719	0.0224719	0.0224719	0.0224719	0.0150943	0.0150943
Mutational spectra of intermediate mutations
	RAM12.01-Brain10	RAM12.01-Brain1	RAM12.01-Brain2	RAM12.01-Brain3	RAM12.01-Brain4	RAM12.01-Brain5	RAM12.01-LN	RAM12.01-Brain9	RAM13003-Lung	RAM13003-Spleen	RAM13003-Brain	RAM13003-Liver	RAM13004-Liver	RAM13004-Spleen	RAM13004-Lung	RAM13004-Cardio	RAN14001-Lung	RAN14001-Spleen	RAM14006-ST	RAM14006-Cardio	RAM14006-LN1	RAM14006-Liver2	RAM14006-LN2	RAM14006-Lung2	RAM14006-Liver1	RAM14006-Lung1	RAM14006-Brain	RAM14006-Adrenal	RAM14006-Spleen	RAM19001-ST	RAM19001-Lung1	RAM19001-Lung2	RAM19001-pleura	RAM19001-LN	RAM19001-Liver1	RAM19001-Liver2	RAM19002-ST.A	RAM19002-ST.B	RAM19002-ST.C	RAM19002-Liver1.A	RAM19002-Liver1.B	RAM19002-Liver2.A	RAM19002-Liver2.B	RAM19002-Liver2.C	RAM19002-Liver3.A	RAM19002-Liver3.B	RAM19002-Liver3.C	RAM19003-Brain	RAM19003-Liver1
C>A	0.0556465	0.0489642	0.0479574	0.0564374	0.0511073	0.0460653	0	0.057947	0.0205656	0.020339	0.0212598	0.0220588	0.0484988	0.0422078	0.0408719	0	0	0.0482456	0.042328	0.0201342	0.0371747	0.0322581	0.0350263	0.0384615	0.0208105	0.0223464	0.0124069	0.0405644	0.0199557	0.0273484	0.0229244	0.0195143	0.0217702	0.0243112	0.0201694	0.0214556	0.0164291	0.0167832	0.0173214	0.0164466	0.0154	0.0251572	0.015736	0.0149196	0.0160198	0.0173864	0.0158328	0.0151057	0.0298507
C>G	0.0278232	0.0225989	0.0284192	0.0229277	0.0289608	0.0211132	0	0.0231788	0.0160668	0.0115254	0.015748	0.0294118	0.0161663	0.0194805	0.0245232	0	0	0.00877193	0.015873	0.0178971	0.0204461	0.00921659	0.0157618	0.0173077	0.0240964	0.0178771	0.0235732	0.0176367	0.0121951	0.0107015	0.0123916	0.0125759	0.0117773	0.0124257	0.0141186	0.013883	0.00739986	0.00762238	0.00818959	0.00810748	0.00723237	0.00628931	0.00761421	0.00745981	0.00818658	0.00853512	0.00759198	0.021148	0.0179104
C>T	0.757774	0.781544	0.78508	0.77425	0.768313	0.783109	0	0.759934	0.895244	0.901017	0.900787	0.882353	0.789838	0.779221	0.754768	0	0	0.776316	0.814815	0.86689	0.789963	0.829493	0.807356	0.811538	0.833516	0.836872	0.882134	0.804233	0.870288	0.837099	0.817844	0.83131	0.832976	0.82712	0.824929	0.824989	0.88072	0.880559	0.879693	0.88111	0.882349	0.893082	0.887056	0.883537	0.880735	0.87741	0.881383	0.870091	0.865672
T>A	0.0310966	0.0338983	0.0319716	0.031746	0.0306644	0.0345489	0	0.0331126	0.0212082	0.0237288	0.019685	0.0367647	0.0369515	0.0292208	0.0435967	0	0	0.0394737	0.031746	0.0290828	0.0539033	0.0460829	0.0490368	0.0442308	0.0306681	0.0290503	0.0223325	0.0546737	0.0288248	0.0404281	0.039653	0.0394623	0.0403283	0.0361967	0.0411456	0.0433319	0.0366599	0.0365035	0.0371793	0.0363099	0.0362242	0.0251572	0.0335025	0.0367203	0.0366924	0.0372384	0.0365323	0.021148	0.0328358
T>C	0.0883797	0.079096	0.079929	0.0846561	0.0902896	0.0863724	0	0.0860927	0.0366324	0.0338983	0.0322835	0.0294118	0.0785219	0.0941558	0.0817439	0	0	0.0789474	0.0634921	0.049217	0.0594796	0.0506912	0.0595447	0.0557692	0.0722892	0.0748603	0.0434243	0.0493827	0.0521064	0.059453	0.0780669	0.0706852	0.06995	0.0767153	0.0738201	0.0698359	0.0378819	0.0372727	0.036672	0.037584	0.0379076	0.0314465	0.036802	0.0367203	0.0379292	0.0385029	0.0380897	0.0362538	0.0268657
T>G	0.0392799	0.0338983	0.026643	0.0299824	0.0306644	0.0287908	0	0.0397351	0.0102828	0.00949153	0.0102362	0	0.0300231	0.0357143	0.0544959	0	0	0.0482456	0.031746	0.0167785	0.0390335	0.0322581	0.033275	0.0326923	0.0186199	0.0189944	0.016129	0.0335097	0.0166297	0.0249703	0.0291202	0.0264527	0.0231977	0.0232307	0.0258169	0.026504	0.0209097	0.0212587	0.0209451	0.0204424	0.0208866	0.0188679	0.0192893	0.0206431	0.020437	0.0209269	0.0205697	0.0362538	0.0268657
Mutational spectra of late mutations
	RAM12.01-Brain10	RAM12.01-Brain1	RAM12.01-Brain2	RAM12.01-Brain3	RAM12.01-Brain4	RAM12.01-Brain5	RAM12.01-LN	RAM12.01-Brain9	RAM13003-Lung	RAM13003-Spleen	RAM13003-Brain	RAM13003-Liver	RAM13004-Liver	RAM13004-Spleen	RAM13004-Lung	RAM13004-Cardio	RAN14001-Lung	RAN14001-Spleen	RAM14006-ST	RAM14006-Cardio	RAM14006-LN1	RAM14006-Liver2	RAM14006-LN2	RAM14006-Lung2	RAM14006-Liver1	RAM14006-Lung1	RAM14006-Brain	RAM14006-Adrenal	RAM14006-Spleen	RAM19001-ST	RAM19001-Lung1	RAM19001-Lung2	RAM19001-pleura	RAM19001-LN	RAM19001-Liver1	RAM19001-Liver2	RAM19002-ST.A	RAM19002-ST.B	RAM19002-ST.C	RAM19002-Liver1.A	RAM19002-Liver1.B	RAM19002-Liver2.A	RAM19002-Liver2.B	RAM19002-Liver2.C	RAM19002-Liver3.A	RAM19002-Liver3.B	RAM19002-Liver3.C	RAM19003-Brain	RAM19003-Liver1
C>A	0.131868	0.0952381	0.214286	0.236842	0.27451	0.27381	0.1	0.153846	0.041958	0.039801	0.06	0.0714286	0.0952381	0.1	0.108434	0.0653595	0.0833333	0.0851064	0.03125	0.0722892	0.0520833	0.037037	0.0568182	0.0652174	0.0769231	0.0804598	0.161538	0.0337079	0.0566038	0.227273	0.177419	0.0935484	0.0940171	0.0833333	0.12766	0.103175	0.0747664	0.0795455	0.0875	0.0350877	0.0180995	0.263158	0.142857	0.123077	0.0682594	0.0560748	0.0842105	0.0504202	0.122449
C>G	0.0769231	0.119048	0.0714286	0.0526316	0.0980392	0.119048	0.0666667	0.043956	0.027972	0.0248756	0.02	0.0357143	0.0857143	0.0333333	0.0963855	0.0326797	0.0448718	0.0070922	0.0625	0.060241	0.104167	0.037037	0.0454545	0.0434783	0.0307692	0.0689655	0.0153846	0.0449438	0.0283019	0.0454545	0.0483871	0.0290323	0.0512821	0.0416667	0.0425532	0.0793651	0.00934579	0.0454545	0.0625	0.0146199	0.00904977	0	0.047619	0.0205128	0.0375427	0.0560748	0.0315789	0.0336134	0.102041
C>T	0.296703	0.428571	0.380952	0.342105	0.372549	0.392857	0.433333	0.307692	0.846154	0.835821	0.73	0.75	0.542857	0.5	0.518072	0.581699	0.75	0.751773	0.125	0.337349	0.135417	0.0740741	0.193182	0.152174	0.615385	0.356322	0.446154	0.123596	0.320755	0.545455	0.596774	0.625806	0.581197	0.666667	0.648936	0.492063	0.654206	0.579545	0.5625	0.833333	0.864253	0.210526	0.571429	0.707692	0.726962	0.71028	0.684211	0.563025	0.367347
T>A	0.0879121	0.0952381	0.142857	0.0526316	0.0588235	0.0238095	0.1	0.0549451	0.020979	0.0199005	0.05	0	0.0285714	0.1	0.0361446	0.0784314	0.025641	0.035461	0.34375	0.0240964	0.229167	0.185185	0.102273	0.195652	0.0615385	0.0574713	0.0461538	0.202247	0.0377358	0.0454545	0.0483871	0.0419355	0.0683761	0.0625	0.0638298	0.0793651	0.0654206	0.0568182	0.05	0.0614035	0.0497738	0.210526	0.0952381	0.0598291	0.0682594	0.0654206	0.0473684	0.0420168	0.0816327
T>C	0.197802	0.238095	0.119048	0.184211	0.156863	0.0952381	0.266667	0.186813	0.0454545	0.0597015	0.09	0.0714286	0.104762	0.2	0.156627	0.104575	0.0641026	0.0851064	0.4375	0.445783	0.354167	0.444444	0.534091	0.413043	0.184615	0.37931	0.269231	0.460674	0.509434	0.0909091	0.112903	0.180645	0.185185	0.104167	0.0744681	0.206349	0.168224	0.215909	0.2125	0.0380117	0.0497738	0.315789	0.119048	0.0649573	0.0614334	0.102804	0.1	0.0756303	0.0408163
T>G	0.208791	0.0238095	0.0714286	0.131579	0.0392157	0.0952381	0.0333333	0.252747	0.0174825	0.0199005	0.05	0.0714286	0.142857	0.0666667	0.0843373	0.137255	0.0320513	0.035461	0	0.060241	0.125	0.222222	0.0681818	0.130435	0.0307692	0.0574713	0.0615385	0.134831	0.0471698	0.0454545	0.016129	0.0290323	0.019943	0.0416667	0.0425532	0.0396825	0.0280374	0.0227273	0.025	0.0175439	0.00904977	0	0.0238095	0.0239316	0.0375427	0.00934579	0.0526316	0.235294	0.285714
[truncated: 25 more columns]
