# Supplementary material for: Multi-organ landscape of therapy-resistant melanoma
Source: Nat Med. 2023 Apr 27;29(5):1123–34. doi: 10.1038/s41591-023-02304-9 (PMC10202813; doi:10.1038/s41591-023-02304-9)
Supplement: Source Data Extended Data Fig. 4 — Statistical source data. [file 41591_2023_2304_MOESM11_ESM.xlsx]

## Sheet: a
RS for early SVs
	RAM13003-Brain	RAM13003-Lung	RAM13004-Liver	RAM13004-Lung	RAM19001-Liver1	RAM19001-Lung2	RAM19005-Adrenal2.A	RAM19005-LN1.C	RAM19003-Brain.A	RAM19003-Liver1.A
Rearrangement_Signature_1	13.697	13.697	8.48235	8.48235	4.02828	4.02828	6.59306	6.59306	16.2257	16.2257
Rearrangement_Signature_2	25.8007	25.8007	21.4684	21.4684	24.0729	24.0729	22.5412	22.5412	22.258	22.258
Rearrangement_Signature_3	13.808	13.808	13.6346	13.6346	5.73236	5.73236	6.5504	6.5504	13.913	13.913
Rearrangement_Signature_4	15.2349	15.2349	11.3197	11.3197	13.6371	13.6371	8.33826	8.33826	15.5536	15.5536
Rearrangement_Signature_5	15.6385	15.6385	23.1385	23.1385	48.2412	48.2412	44.3619	44.3619	15.5	15.5
Rearrangement_Signature_6	15.821	15.821	21.9565	21.9565	4.28822	4.28822	11.6153	11.6153	16.5496	16.5496
RS for intermediate SVs
	RAM13003-Brain	RAM13003-Lung	RAM13004-Liver	RAM13004-Lung	RAM19001-Liver1	RAM19001-Lung2	RAM19005-Adrenal2.A	RAM19005-LN1.C	RAM19003-Brain.A	RAM19003-Liver1.A
Rearrangement_Signature_1	0	0	0	0	0	0	0	0	0	0
Rearrangement_Signature_2	0	0	0	0	0	0	0	0	0	0
Rearrangement_Signature_3	0	0	0	0	0	0	0	0	0	0
Rearrangement_Signature_4	0	0	0	0	0	0	0	0	0	0
Rearrangement_Signature_5	0	0	0	0	0	0	0	0	0	0
Rearrangement_Signature_6	0	0	0	0	0	0	0	0	0	0
RS for late SVs
	RAM13003-Brain	RAM13003-Lung	RAM13004-Liver	RAM13004-Lung	RAM19001-Liver1	RAM19001-Lung2	RAM19005-Adrenal2.A	RAM19005-LN1.C	RAM19003-Brain.A	RAM19003-Liver1.A
Rearrangement_Signature_1	3.48122	2.26805	3.56011	1.45421	2.00524	2.36906	2.00713	1.26898	2.95808	1.72056
Rearrangement_Signature_2	76.8413	88.1976	79.7145	90.2371	75.821	73.0364	85.7565	91.1746	82.0405	90.3637
Rearrangement_Signature_3	7.83318	4.1561	6.55136	2.60625	6.91647	8.17641	4.52994	2.51558	5.10304	4.50485
Rearrangement_Signature_4	2.71946	1.4135	2.41432	1.3825	1.81608	2.13419	1.51691	1.10005	2.93873	1.04122
Rearrangement_Signature_5	6.88426	2.80716	4.94921	3.15924	11.803	12.4035	4.37728	2.94052	5.12118	1.54023
Rearrangement_Signature_6	2.24056	1.15763	2.81051	1.16073	1.63818	1.88045	1.81228	1.00031	1.8385	0.829399

## Sheet: b
RS for early SVs
	Pt1-baseline	Pt1-DP1	Pt2-baseline	Pt2-DP1	Pt2-DP2	Pt4-baseline	Pt4-DP1	Pt5-baseline	Pt5-DP2	Pt6-baseline	Pt6-DP1	Pt7-baseline	Pt7-DP1	Pt7-DP2	Pt10-baseline	Pt10-DP1	Pt10-DP3	Pt16-baseline	Pt16-DP1	Pt21-baseline	Pt21-DP2	Pt21-DD-DP1	Pt21-DD-DP2	Pt22-baseline	Pt22-1A	Pt22-2B	Pt22-3C
Rearrangement_Signature_1	3.69	3.69	1.9	1.9	1.9	2.45	2.45	0.83	0.83	5.31	5.31	3.24	3.24	3.24	5.01	5.01	5.01	1.33	1.33	1.41	1.41	1.41	1.41	7.53	7.53	7.53	7.53
Rearrangement_Signature_2	66.22	66.22	17.54	17.54	17.54	73.77	73.77	27.75	27.75	59.33	59.33	35.96	35.96	35.96	52.94	52.94	52.94	11.7	11.7	18.39	18.39	18.39	18.39	55.93	55.93	55.93	55.93
Rearrangement_Signature_3	3.23	3.23	2.14	2.14	2.14	1.85	1.85	1.41	1.41	6.16	6.16	3.42	3.42	3.42	3.69	3.69	3.69	1.35	1.35	0.96	0.96	0.96	0.96	6.03	6.03	6.03	6.03
Rearrangement_Signature_4	5.96	5.96	1.91	1.91	1.91	4.01	4.01	38.9	38.9	5.63	5.63	2.96	2.96	2.96	10.09	10.09	10.09	1.11	1.11	74.64	74.64	74.64	74.64	6.54	6.54	6.54	6.54
Rearrangement_Signature_5	17.33	17.33	74.48	74.48	74.48	6.65	6.65	26.65	26.65	18.04	18.04	50.81	50.81	50.81	23.63	23.63	23.63	83.15	83.15	1.88	1.88	1.88	1.88	15.46	15.46	15.46	15.46
Rearrangement_Signature_6	3.56	3.56	2.02	2.02	2.02	11.28	11.28	4.46	4.46	5.52	5.52	3.61	3.61	3.61	4.64	4.64	4.64	1.36	1.36	2.72	2.72	2.72	2.72	8.51	8.51	8.51	8.51
RS for intermediate SVs
	Pt1-baseline	Pt1-DP1	Pt2-baseline	Pt2-DP1	Pt2-DP2	Pt4-baseline	Pt4-DP1	Pt5-baseline	Pt5-DP2	Pt6-baseline	Pt6-DP1	Pt7-baseline	Pt7-DP1	Pt7-DP2	Pt10-baseline	Pt10-DP1	Pt10-DP3	Pt16-baseline	Pt16-DP1	Pt21-baseline	Pt21-DP2	Pt21-DD-DP1	Pt21-DD-DP2	Pt22-baseline	Pt22-1A	Pt22-2B	Pt22-3C
Rearrangement_Signature_1	0	0	2	2.55	2.11	0	0	0	0	0	0	4.33	4.42	4.07	4.29	2.09	2.49	0	0	1.35	0.81	0.8	0.87	3.99	2.8	1.81	2.81
Rearrangement_Signature_2	0	0	68.15	47.17	41.45	0	0	0	0	0	0	30.8	42.04	19.75	70.46	58.09	86.27	0	0	12.29	2.63	18.28	15.83	64.66	83.06	66.17	65.01
Rearrangement_Signature_3	0	0	1.96	3.6	3.27	0	0	0	0	0	0	2.39	1.98	2.44	3.96	1.96	2.14	0	0	1.5	0.78	0.64	0.74	2.71	3.55	2.33	2.3
Rearrangement_Signature_4	0	0	2.68	1.27	1.09	0	0	0	0	0	0	3.12	1.88	3.43	3.59	6.61	2.07	0	0	30.05	54.97	42.94	46.07	10.79	0.85	5.59	5.12
Rearrangement_Signature_5	0	0	22.41	43.94	50.76	0	0	0	0	0	0	54.22	47.45	60.7	12.86	7.89	4.27	0	0	3.39	5.02	3.74	4.97	7.13	8.56	6.75	9.17
Rearrangement_Signature_6	0	0	2.8	1.47	1.32	0	0	0	0	0	0	5.14	2.23	9.61	4.84	23.36	2.77	0	0	51.42	35.79	33.61	31.52	10.72	1.17	17.36	15.6
RS for late SVs
	Pt1-baseline	Pt1-DP1	Pt2-baseline	Pt2-DP1	Pt2-DP2	Pt4-baseline	Pt4-DP1	Pt5-baseline	Pt5-DP2	Pt6-baseline	Pt6-DP1	Pt7-baseline	Pt7-DP1	Pt7-DP2	Pt10-baseline	Pt10-DP1	Pt10-DP3	Pt16-baseline	Pt16-DP1	Pt21-baseline	Pt21-DP2	Pt21-DD-DP1	Pt21-DD-DP2	Pt22-baseline	Pt22-1A	Pt22-2B	Pt22-3C
Rearrangement_Signature_1	0.91	0.92	0.67	0.57	1.35	2.51	0.95	0.49	1.88	1.34	0.74	0.75	1.14	1.44	0.9	0.95	0.83	0.55	1.21	2.15	0.68	4.17	0.77	1.03	1.78	7.29	2.72
Rearrangement_Signature_2	81.93	87.15	88.62	87.66	88.24	90.2	92.12	88.11	83.07	88.59	90.59	81.85	89.15	78.28	97.01	91.82	96.82	75.53	57.71	87.22	94.18	89.26	77.42	91.4	92.32	85.25	78.95
Rearrangement_Signature_3	1.57	0.92	2.53	3.1	1.76	2.1	3.42	0.47	0.57	3.27	2.73	4.27	3.1	3.64	0.55	2.32	0.91	1.25	1.96	7.58	0.71	2.36	1.85	1.88	0.81	1.36	1.93
Rearrangement_Signature_4	0.8	0.53	0.63	0.5	0.52	0.72	0.62	0.4	0.43	0.67	0.61	1.11	1.93	0.67	0.34	0.67	0.33	0.32	1.47	0.76	0.6	0.54	10.22	0.72	2.04	0.78	1.45
Rearrangement_Signature_5	13.82	9.84	6.87	7.62	7.58	3.48	2.11	10.09	13.54	5.31	4.66	11.01	2.18	15.29	0.78	3.41	0.69	21.97	36.38	1.47	3.17	3.05	4.26	1.1	1.2	4.34	7.67
Rearrangement_Signature_6	0.98	0.64	0.68	0.55	0.55	0.99	0.78	0.44	0.5	0.82	0.66	1.01	2.5	0.69	0.42	0.83	0.41	0.38	1.27	0.83	0.65	0.62	5.48	3.87	1.84	0.98	7.28

## Sheet: c
Sample	repair	value
RAM13003-early	NHEJ	70
RAM13003-early	altNHEJ	20
RAM13003-early	HRR	10
RAM13003-late	NHEJ	65.5
RAM13003-late	altNHEJ	11.4
RAM13003-late	HRR	23.1
RAM13004-early	NHEJ	100
RAM13004-early	altNHEJ	0
RAM13004-early	HRR	0
RAM13004-late	NHEJ	72.55
RAM13004-late	altNHEJ	13.69
RAM13004-late	HRR	13.69
RAM19001-early	NHEJ	62
RAM19001-early	altNHEJ	7
RAM19001-early	HRR	31
RAM19001-late	NHEJ	57.95
RAM19001-late	altNHEJ	10.6
RAM19001-late	HRR	31.45
RAM19003-early	NHEJ	100
RAM19003-early	altNHEJ	0
RAM19003-early	HRR	0
RAM19003-late	NHEJ	77.35
RAM19003-late	altNHEJ	3.6
RAM19003-late	HRR	19.03
RAM19005-early	NHEJ	75
RAM19005-early	altNHEJ	25
RAM19005-early	HRR	0
RAM19005-late	NHEJ	63.75
RAM19005-late	altNHEJ	13.75
RAM19005-late	HRR	22.5

## Sheet: d
Breakpoints for early SVs					Breakpoints for intermediate SVs					Breakpoints for late SVs
Patient	Type	repair	percent		Patient	Type	repair	percent		Patient	Type	repair	percent
Pt1-baseline	baseline	NHEJ	83		Pt1-baseline	baseline	NHEJ	0		Pt1-baseline	baseline	NHEJ	81.2
Pt1-baseline	baseline	altNHEJ	7.3		Pt1-baseline	baseline	altNHEJ	0		Pt1-baseline	baseline	altNHEJ	4.2
Pt1-baseline	baseline	HRR	9.7		Pt1-baseline	baseline	HRR	0		Pt1-baseline	baseline	HRR	14.6
Pt1-DP1	DP	NHEJ	75.6		Pt1-DP1	DP	NHEJ	0		Pt1-DP1	DP	NHEJ	88.4
Pt1-DP1	DP	altNHEJ	9.75		Pt1-DP1	DP	altNHEJ	0		Pt1-DP1	DP	altNHEJ	2.9
Pt1-DP1	DP	HRR	14.6		Pt1-DP1	DP	HRR	0		Pt1-DP1	DP	HRR	8.7
Pt2-baseline	baseline	NHEJ	46.66		Pt2-baseline	baseline	NHEJ	57.6		Pt2-baseline	baseline	NHEJ	76.4
Pt2-baseline	baseline	altNHEJ	14.04		Pt2-baseline	baseline	altNHEJ	17.2		Pt2-baseline	baseline	altNHEJ	10.2
Pt2-baseline	baseline	HRR	39.3		Pt2-baseline	baseline	HRR	25.2		Pt2-baseline	baseline	HRR	13.4
Pt2-DP	DP	NHEJ	43.31		Pt2-DP	DP	NHEJ	51.67		Pt2-DP	DP	NHEJ	74.75
Pt2-DP	DP	altNHEJ	15.95		Pt2-DP	DP	altNHEJ	19.495		Pt2-DP	DP	altNHEJ	9.8
Pt2-DP	DP	HRR	40.74		Pt2-DP	DP	HRR	28.835		Pt2-DP	DP	HRR	15.45
Pt4-baseline	baseline	NHEJ	78.5		Pt4-baseline	baseline	NHEJ	0		Pt4-baseline	baseline	NHEJ	86.5
Pt4-baseline	baseline	altNHEJ	12.3		Pt4-baseline	baseline	altNHEJ	0		Pt4-baseline	baseline	altNHEJ	4
Pt4-baseline	baseline	HRR	9.2		Pt4-baseline	baseline	HRR	0		Pt4-baseline	baseline	HRR	9.5
Pt4-DP1	DP	NHEJ	76.95		Pt4-DP1	DP	NHEJ	0		Pt4-DP1	DP	NHEJ	82.8
Pt4-DP1	DP	altNHEJ	12.3		Pt4-DP1	DP	altNHEJ	0		Pt4-DP1	DP	altNHEJ	4.7
Pt4-DP1	DP	HRR	10.75		Pt4-DP1	DP	HRR	0		Pt4-DP1	DP	HRR	12.5
Pt5-baseline	baseline	NHEJ	55.3		Pt5-baseline	baseline	NHEJ	0		Pt5-baseline	baseline	NHEJ	68.4
Pt5-baseline	baseline	altNHEJ	20.4		Pt5-baseline	baseline	altNHEJ	0		Pt5-baseline	baseline	altNHEJ	10.9
Pt5-baseline	baseline	HRR	24.3		Pt5-baseline	baseline	HRR	0		Pt5-baseline	baseline	HRR	20.7
Pt5-DP2	DP	NHEJ	51.8		Pt5-DP2	DP	NHEJ	0		Pt5-DP2	DP	NHEJ	62.8
Pt5-DP2	DP	altNHEJ	21.5		Pt5-DP2	DP	altNHEJ	0		Pt5-DP2	DP	altNHEJ	11.5
Pt5-DP2	DP	HRR	26.7		Pt5-DP2	DP	HRR	0		Pt5-DP2	DP	HRR	25.7
Pt6-baseline	baseline	NHEJ	57		Pt6-baseline	baseline	NHEJ	0		Pt6-baseline	baseline	NHEJ	76.17
Pt6-baseline	baseline	altNHEJ	1.7		Pt6-baseline	baseline	altNHEJ	0		Pt6-baseline	baseline	altNHEJ	9.23
Pt6-baseline	baseline	HRR	41.3		Pt6-baseline	baseline	HRR	0		Pt6-baseline	baseline	HRR	14.6
Pt6-DP1	DP	NHEJ	44.9		Pt6-DP1	DP	NHEJ	0		Pt6-DP1	DP	NHEJ	83.57
Pt6-DP1	DP	altNHEJ	3.4		Pt6-DP1	DP	altNHEJ	0		Pt6-DP1	DP	altNHEJ	5.23
Pt6-DP1	DP	HRR	51.7		Pt6-DP1	DP	HRR	0		Pt6-DP1	DP	HRR	11.2
Pt7-baseline	baseline	NHEJ	37.2		Pt7-baseline	baseline	NHEJ	57.3		Pt7-baseline	baseline	NHEJ	76.2
Pt7-baseline	baseline	altNHEJ	18.5		Pt7-baseline	baseline	altNHEJ	15.2		Pt7-baseline	baseline	altNHEJ	5.7
Pt7-baseline	baseline	HRR	44.3		Pt7-baseline	baseline	HRR	27.5		Pt7-baseline	baseline	HRR	18.1
Pt7-DP	DP	NHEJ	42.75		Pt7-DP	DP	NHEJ	49.35		Pt7-DP	DP	NHEJ	78.325
Pt7-DP	DP	altNHEJ	14.5		Pt7-DP	DP	altNHEJ	17.75		Pt7-DP	DP	altNHEJ	6.625
Pt7-DP	DP	HRR	42.75		Pt7-DP	DP	HRR	32.9		Pt7-DP	DP	HRR	15.05
Pt10-baseline	baseline	NHEJ	65.7		Pt10-baseline	baseline	NHEJ	58.12		Pt10-baseline	baseline	NHEJ	75.53
Pt10-baseline	baseline	altNHEJ	10.9		Pt10-baseline	baseline	altNHEJ	8.08		Pt10-baseline	baseline	altNHEJ	2.3
Pt10-baseline	baseline	HRR	23.4		Pt10-baseline	baseline	HRR	33.5		Pt10-baseline	baseline	HRR	22.17
Pt10-DP	DP	NHEJ	69.05		Pt10-DP	DP	NHEJ	67.5		Pt10-DP	DP	NHEJ	84.575
Pt10-DP	DP	altNHEJ	10.1		Pt10-DP	DP	altNHEJ	16.6		Pt10-DP	DP	altNHEJ	5.925
Pt10-DP	DP	HRR	20.85		Pt10-DP	DP	HRR	15.9		Pt10-DP	DP	HRR	9.5
Pt16-baseline	baseline	NHEJ	42.7		Pt16-baseline	baseline	NHEJ	0		Pt16-baseline	baseline	NHEJ	68.2
Pt16-baseline	baseline	altNHEJ	14.5		Pt16-baseline	baseline	altNHEJ	0		Pt16-baseline	baseline	altNHEJ	9.4
Pt16-baseline	baseline	HRR	42.8		Pt16-baseline	baseline	HRR	0		Pt16-baseline	baseline	HRR	22.4
Pt16-DP1	DP	NHEJ	42.2		Pt16-DP1	DP	NHEJ	0		Pt16-DP1	DP	NHEJ	63.45
Pt16-DP1	DP	altNHEJ	14.8		Pt16-DP1	DP	altNHEJ	0		Pt16-DP1	DP	altNHEJ	9.55
Pt16-DP1	DP	HRR	43		Pt16-DP1	DP	HRR	0		Pt16-DP1	DP	HRR	27
Pt21-baseline	baseline	NHEJ	77.07		Pt21-baseline	baseline	NHEJ	52.13		Pt21-baseline	baseline	NHEJ	79
Pt21-baseline	baseline	altNHEJ	18.03		Pt21-baseline	baseline	altNHEJ	26.27		Pt21-baseline	baseline	altNHEJ	11.9
Pt21-baseline	baseline	HRR	4.9		Pt21-baseline	baseline	HRR	21.6		Pt21-baseline	baseline	HRR	9.1
Pt21-DP	DP	NHEJ	77.4867		Pt21-DP	DP	NHEJ	65.6167		Pt21-DP	DP	NHEJ	81.02
Pt21-DP	DP	altNHEJ	16.93		Pt21-DP	DP	altNHEJ	17.0567		Pt21-DP	DP	altNHEJ	9.07667
Pt21-DP	DP	HRR	5.58333		Pt21-DP	DP	HRR	17.3267		Pt21-DP	DP	HRR	9.90333
Pt22-baseline	baseline	NHEJ	73.8		Pt22-baseline	baseline	NHEJ	85.19		Pt22-baseline	baseline	NHEJ	83.5
Pt22-baseline	baseline	altNHEJ	20.4		Pt22-baseline	baseline	altNHEJ	3.7		Pt22-baseline	baseline	altNHEJ	9.6
Pt22-baseline	baseline	HRR	5.8		Pt22-baseline	baseline	HRR	11.11		Pt22-baseline	baseline	HRR	6.9
Pt22-DP	DP	NHEJ	62.8667		Pt22-DP	DP	NHEJ	69.0967		Pt22-DP	DP	NHEJ	82.9
Pt22-DP	DP	altNHEJ	27.4		Pt22-DP	DP	altNHEJ	21.4667		Pt22-DP	DP	altNHEJ	4.8
Pt22-DP	DP	HRR	9.73333		Pt22-DP	DP	HRR	9.43667		Pt22-DP	DP	HRR	12.3

## Sheet: e
SV view plot generated using AmpliconArchitect.

## Sheet: f
Cyto	Sample	Segments	Type
1q	RAM12.01-LN	1	CGRs
22q	RAM12.01-Brain10	15	ecDNA
10p	RAM12.01-Brain10	14	ecDNA
7p	RAM12.01-Brain10	29	ecDNA
7q	RAM12.01-Brain10	3	ecDNA
6q	RAM12.01-Brain10	18	ecDNA
5p	RAM12.01-Brain10	27	ecDNA
22q	RAM12.01-Brain3	24	ecDNA
10p	RAM12.01-Brain3	15	ecDNA
7p	RAM12.01-Brain3	39	ecDNA
7q	RAM12.01-Brain3	3	ecDNA
5p	RAM12.01-Brain3	15	ecDNA
22q	RAM12.01-Brain9	12	ecDNA
10p	RAM12.01-Brain9	14	ecDNA
7p	RAM12.01-Brain9	31	ecDNA
7q	RAM12.01-Brain9	2	ecDNA
5p	RAM12.01-Brain9	17	ecDNA
7q	RAM13003-Brain	7	CGRs
2p	RAM13003-Brain	1	CGRs
7q	RAM13003-Lung	18	CGRs
6p	RAM13003-Lung	1	CGRs
2p	RAM13003-Lung	1	CGRs
Yp	RAM13004-Liver	1	CGRs
21p	RAM13004-Liver	1	CGRs
20q	RAM13004-Liver	1	ecDNA
20q	RAM13004-Liver	3	CGRs
17q	RAM13004-Liver	4	CGRs
16p	RAM13004-Liver	1	CGRs
17q	RAM13004-Lung	1	CGRs
1q	RAM14006-Adrenal	1	CGRs
21p	RAM14006-Brain	1	CGRs
13q	RAM14006-Brain	6	CGRs
7p	RAM14006-Liver2	1	ecDNA
1q	RAM14006-Lung	1	CGRs
1q	RAM14006-LN1	1	CGRs
21p	RAM14006-LN2	1	CGRs
13q	RAM14006-LN2	6	CGRs
7p	RAM14006-LN2	6	CGRs
6p	RAM14006-LN2	1	CGRs
1q	RAM14006-LN2	2	CGRs
13q	RAM14006-ST	3	CGRs
7p	RAM14006-ST	7	CGRs
1q	RAM14006-ST	1	CGRs
20q	RAM19001-Liver1	1	CGRs
16p	RAM19001-Liver1	1	CGRs
17q	RAM19001-Lung2	1	CGRs
7p	RAM19002-Liver1.A	2	ecDNA
17q	RAM19003-Brain	4	CGRs
16p	RAM19003-Brain	2	CGRs
8q	RAM19003-Brain	5	ecDNA
7p	RAM19003-Brain	6	CGRs
21p	RAM19003-Liver1.A	1	CGRs
16p	RAM19003-Liver1.A	2	CGRs
8q	RAM19003-Liver1.A	21	CGRs
8q	RAM19003-Liver1.A	2	ecDNA
7p	RAM19003-Liver1.A	4	CGRs
6p	RAM19003-Liver1.A	15	ecDNA
6p	RAM19003-Liver1.A	1	CGRs
16p	RAM19005-Adrenal2.A	1	CGRs
21p	RAM19005-LN1.C	2	CGRs
20q	RAM19005-LN1.C	1	ecDNA
20q	RAM19005-LN1.C	1	CGRs
15p	RAM19005-LN1.C	1	CGRs
14p	RAM19005-LN1.C	2	CGRs
9p	RAM19005-LN1.C	3	CGRs

## Sheet: g
Data > 85 MB. Data will be shared upon request.
