# Supplementary material for: Multi-organ landscape of therapy-resistant melanoma
Source: Nat Med. 2023 Apr 27;29(5):1123–34. doi: 10.1038/s41591-023-02304-9 (PMC10202813; doi:10.1038/s41591-023-02304-9)
Supplement: Source Data Extended Data Fig. 5 — Statistical source data. [file 41591_2023_2304_MOESM12_ESM.xlsx]

## Sheet: 5a
Sample	Organ	Purity	Normal_enrichement_scores
RAM13003-Lung	Lung	0.66	0.0421353
RAM13003-Spleen	Spleen	0.3	0.167417
RAM13003-Brain	Brain	0.64	0.297022
RAM13003-Liver	Liver	0.24	0.663139
RAM13004-Liver	Liver	0.81	0.377595
RAM13004-Spleen	Spleen	0.54	0.212977
RAM13004-Lung	Lung	0.65	0.194164
RAM13004-Cardio	Cardio	0.87	0.209517
RAM14001-Lung	Lung	0.37	0.450959
RAM14001-Spleen	Spleen	0.47	0.153671
RAM14006-Cardio	Cardio	0.71	0.308948
RAM14006-Liver1	Liver	0.72	-0.153879
RAM14006-Lung1	Lung	0.66	0.0477109
RAM14006-Brain	Brain	0.97	0.160435
RAM14006-Spleen	Spleen	0.8	-0.0264529
RAM19001-Lung1	Lung	0.33	0.5036
RAM19001-Lung2	Lung	0.72	0.23669
RAM19001-Liver1	Liver	0.79	-0.153961
RAM19001-Liver2	Liver	0.33	0.120769
RAM19002-Liver1.A	Liver	0.8	-0.177923
RAM19002-Liver1.B	Liver	0.43	0.0787288
RAM19002-Liver2.A	Liver	0.47	0.054958
RAM19002-Liver2.B	Liver	0.21	0.0926039
RAM19002-Liver2.C	Liver	0.59	-0.0394643
RAM19002-Liver3.A	Liver	0.8	-0.159068
RAM19002-Liver3.B	Liver	0.65	-0.231449
RAM19002-Liver3.C	Liver	0.42	-0.208639
RAM19003-Brain.A	Brain	0.71	0.103064
RAM19003-Liver1.A	Liver	0.88	-0.0436982
RAM19003-Liver2	Liver	0.31	-0.0285431
RAM19005-Cardio	Cardio	0.66	0.016531
RAM19006-Brain1	Brain	0.22	0.12628
RAM19006-Lung1.B	Lung	0.22	0.257114
RAM19006-Lung3	Lung	0.37	0.190961
RAM19006-Lung2.B	Lung	0.1	0.251539
RAM19006-Lung4.C	Lung	0.32	-0.00909692

## Sheet: 5c
	Brain mets. vs.													Cardio mets. vs.															Liver mets. vs.
	RAM14006_Cardio	RAM14006_Liver	RAM13003_Liver	RAM19003_Liver	RAM19006_Lung	RAM14006_Lung	RAM13003_Lung	RAM19006_Lymph Node	RAM19003_Omentum	RAM19003_Peritoneum	RAM14006_Spleen	RAM13003_Spleen			RAM19005_Adrenal	RAM14006_Brain	RAM14006_Liver	RAM14003_Liver	RAM13004_Liver	RAM14006_Lung	RAM14003_Lung	RAM13004_Lung	RAM19005_Lymph Node	RAM19005_Soft Tissue	RAM14006_Spleen	RAM14003_Spleen	RAM13004_Spleen			RAM14006_Brain	RAM13003_Brain	RAM19003_Brain	RAM14006_Cardio	RAM14003_Cardio	RAM13004_Cardio	RAM19001_Lung	RAM14006_Lung	RAM14003_Lung	RAM13003_Lung	RAM13004_Lung	RAM19003_Omentum	RAM19003_Peritoneum	RAM19001_Pleura	RAM19001_Soft Tissue	RAM19002_Soft Tissue	RAM14006_Spleen	RAM14003_Spleen	RAM13003_Spleen	RAM13004_Spleen
IFI44	Up	Up	Up	Up	Up	Up	Up	Up	Up	Up	Up	Up		PCDHGA8	-	Up	Up	Up	Up	Up	Up	Up	Up	Up	-	Up	Up		ADAMTS20	Up	-	Up	Up	Up	Up	Up	-	Up	Up	Up	Up	Up	Down	Up	-	Up	Down	Up	-
ISG15	Up	Up	Up	Up	Up	Up	Up	Up	Up	Up	Up	Up		CXCL12	Up	-	Up	Up	Up	Up	-	Up	Up	Up	-	-	Up		PCSK5	-	Up	Up	Up	Up	Up	Up	Up	Up	Up	Up	Down	-	Up	Down	Up	Up	Down	Up	-
OASL	Up	Up	Up	Up	Up	Up	Up	Up	Up	Up	Up	Up		CYP1B1	-	Up	Up	Up	Up	Up	-	Up	Up	-	Up	-	Up		OR6C3	Up	Up	Up	Up	Up	Up	Up	Up	Up	-	Up	Up	Down	-	-	-	Up	Down	Up	-
ALDH1A1	Up	Up	-	Up	Up	Up	Up	Up	Up	Up	Up	Up		S1PR1	Up	Up	-	-	Up	-	Up	Up	Up	Up	-	Up	Up		SLC18A1	Up	-	Up	Up	Up	Up	Up	-	Up	Up	-	Up	Up	Up	Down	Up	-	Down	Up	-
EPSTI1	Up	Up	Up	Up	Up	Up	-	Up	Up	Up	Up	Up		SH3BGRL2	Up	-	-	Up	Up	-	Up	Up	Up	Up	Up	-	Up		UCP3	Up	-	Up	Up	Up	-	Up	-	Up	Up	-	Up	Up	Up	-	Up	-	-	Up	-
IFI44L	Up	Up	-	Up	Up	Up	Up	Up	Up	Up	Up	Up		ALDH2	-	Up	-	Up	Up	-	Up	Up	Up	Up	-	-	Up		ZNF727	Up	-	Up	-	-	Up	-	Up	Up	-	Up	Up	Up	-	Up	-	-	Up	Up	Up
MX1	Up	Up	-	Up	Up	Up	Up	Up	Up	Up	Up	Up		AQP1	Up	Up	-	-	Up	-	Up	Up	Up	Up	-	-	Up		CNTN6	Up	-	Up	Up	Up	Up	-	-	Up	-	-	Up	Up	Up	Down	Up	Up	Down	Up	-
OAS1	Up	Up	Up	Up	Up	Up	Up	Up	-	Up	Up	Up		ASS1	Up	Up	-	Up	-	-	Up	Up	Up	Up	-	Up	-		COL22A1	-	-	Up	Up	Up	Up	Up	Down	Up	Up	-	Up	Up	Up	-	Up	-	Down	Up	-
OAS3	Up	Up	Up	Up	Up	Up	Up	-	Up	Up	Up	Up		C1QTNF1	Up	Up	-	Up	-	-	Up	Up	Up	-	-	Up	Up		LIN28B	-	-	Up	Up	Up	Up	Up	-	Up	Up	Up	-	Down	Up	Down	Up	Up	-	Up	-
SAMD9L	Up	Up	Up	Up	Up	Up	Up	-	Up	Up	Up	Up		C3orf36	-	Up	Up	Up	Up	Up	Up	-	Up	Up	-	-	-		PCDH15	-	-	Up	Up	Up	Up	Up	-	Up	Up	Up	-	-	Up	Down	Up	Up	Down	Up	-
ID2	Up	Up	Down	Up	Up	Up	Up	Up	Up	Up	Up	Up		CBX6	Up	Up	-	Up	-	Up	-	Up	Up	-	Up	-	Up		PCSK2	Up	-	Up	Up	Up	-	Up	-	Up	Up	-	Up	Up	Up	Down	Up	-	Down	Up	-
BTN3A2	Up	Up	Up	Up	-	Up	Up	-	Up	Up	Up	Up		CEBPG	-	-	Up	Up	Up	Up	-	Up	Up	-	Up	-	Up		RGPD3	-	Up	Up	Up	Up	-	Up	Up	Up	Up	-	-	-	Up	Down	Up	Up	Down	Up	-
BTN3A3	Up	-	Up	Up	-	Up	Up	Up	Up	Up	Up	Up		ETS2	Up	Up	-	Up	-	-	Up	Up	Up	Up	-	-	Up		SAMD13	Up	-	Up	Up	-	Up	Up	Down	-	Up	Up	Up	-	Up	-	Up	Up	Down	-	Up
C1QB	Up	Up	Up	Up	Up	-	Up	Up	Up	Up	Up	-		FAM107A	Up	Up	-	-	-	-	Up	Up	Up	Up	-	Up	Up		SEMA3E	-	-	Up	Up	Up	Up	Up	Up	Up	Up	-	-	-	Up	Down	Up	Up	Down	Up	-
CD86	Up	Up	Up	-	Up	Up	Up	Up	Up	Up	Up	-		G0S2	-	-	-	Up	Up	-	Up	Up	Up	Up	-	Up	Up		ZNF730	Up	Down	Up	Up	Up	Up	Up	-	Up	-	Up	Up	Up	-	-	-	Up	Down	Up	-
CHI3L1	-	Up	Up	Up	Up	Up	Up	Up	Up	Up	Up	-		GADD45B	-	Up	-	Up	Up	-	Up	Up	Up	-	-	Up	Up		CDKL4	-	-	Up	Up	Up	Up	Up	-	Up	Up	Up	Down	Down	Up	-	Up	Up	Down	Up	-
CMPK2	Up	Up	-	-	Up	Up	Up	Up	Up	Up	Up	Up		ITM2A	Up	-	-	-	-	Up	Up	Up	Up	-	Up	Up	Up		CHRM5	-	Up	Up	Up	Up	Up	Up	Up	Up	-	-	Up	-	Down	Up	Down	Up	-	Up	Down
DDX60	Up	Up	-	Up	Up	Up	Up	-	Up	Up	Up	Up		MAOA	-	-	-	Up	Up	-	Up	Up	Up	Up	-	Up	Up		CLEC18A	Up	-	Up	Up	Up	Down	-	-	Up	Up	Down	Up	Up	Up	Up	Up	-	-	Up	Down
GBP1	Up	Up	-	Up	-	Up	Up	Up	Up	Up	Up	Up		PCDHGA9	-	-	Up	Up	Up	-	Up	Up	-	-	Up	Up	Up		GRIA4	Up	-	Up	Up	Up	Up	Up	-	Up	Down	Up	Up	Up	-	Down	-	Up	Down	Up	-
HERC5	Up	Up	-	Up	Up	Up	Up	Up	Up	Up	-	Up		SHB	Up	Up	-	Up	-	-	Up	Up	Up	-	-	Up	Up		LHCGR	Up	Up	Up	Up	Up	Up	Up	-	Up	-	-	Up	Down	Up	-	Up	-	Down	Up	Down
IFI6	Up	Up	-	Up	Up	Up	Up	Up	Up	Up	-	Up		FZD8	Up	Up	-	Up	Up	-	Up	-	Up	Up	Down	-	Up		MORC1	Up	Down	Up	Up	Up	-	-	-	Up	Up	Up	-	-	Up	Down	Up	Up	Down	Up	Up
IFIT1	Up	-	-	Up	Up	Up	Up	Up	Up	Up	Up	Up		PRDX1	Up	Up	Up	Up	Up	Up	Down	Up	-	-	-	-	Up		NLRP4	-	Up	Up	Up	Up	-	Up	Up	Up	Up	Down	-	Down	Down	Up	-	Up	Up	Up	-
IFIT2	Up	-	-	Up	Up	Up	Up	Up	Up	Up	Up	Up		ADAMTS9	Up	Up	-	-	-	-	Up	Up	Up	-	-	Up	Up		PSG11	-	Up	Up	Up	Up	Up	Up	Up	Up	Up	-	Down	Down	-	Down	Up	Up	Down	Up	-
IFIT3	Up	-	-	Up	Up	Up	Up	Up	Up	Up	Up	Up		AEN	Up	Up	Up	Up	Up	-	-	Up	-	-	-	-	Up		ZAN	-	Up	Up	Up	Up	-	Up	Up	Up	Up	Down	-	Down	Up	-	Up	Up	Down	Up	Down
N4BP2L1	Up	Up	-	Up	Up	Up	-	Up	Up	Up	Up	Up		ANXA2R	Up	Up	Up	Up	-	-	Up	-	Up	Up	-	-	-		ZNF99	Up	-	Up	Down	Up	Up	Up	Up	Up	-	Up	Up	Up	Down	Down	-	Up	Down	Up	-
FNDC1	Down	Down	Down	Down	Down	Down	Down	Down	Down	Down	Down	Down		GRM5	Down	-	Down	Down	Down	-	Down	Down	Down	Down	Down	Down	Down		RTN4RL1	Down	-	-	Down	Down	Down	-	-	Down	Down	Down	-	Down	Down	Down	Down	-	Down	Down	Down
ALDH1A3	Down	Down	Down	Down	-	Down	Down	Down	Down	Down	-	Down		SALL4	Down	Down	Down	Down	-	Down	Down	Down	Down	Down	Down	-	Down		KREMEN2	-	Down	-	Down	-	Down	-	Down	Down	Down	Down	-	-	Down	-	Down	Down	Down	-	Down
TULP1	Down	Down	-	Down	-	Down	Down	Down	Down	Down	Down	Down		CBLN2	Down	-	Down	Down	Down	-	Down	Down	Down	Down	Down	-	Down		MNX1	-	-	-	-	Down	-	Down	-	Down	Down	Down	Down	Down	Down	-	Down	Down	Down	-	Down
CHRNG	Down	Down	-	Down	Down	Down	-	Down	Down	Down	-	Down		FBXW10	Down	-	Down	Down	Down	Down	-	Down	Down	Down	Down	-	Down		BRSK2	-	-	-	-	Down	Down	Down	Down	-	Down	Down	-	Down	Down	Up	Down	Down	-	Down	Down
CILP2	-	Down	Down	Down	Down	-	Down	-	Down	Down	Down	Down		IL23R	Down	-	Down	Down	Down	Down	-	Down	Down	Down	Down	-	Down		FAM53A	-	-	-	Down	Down	Down	Down	Down	Down	-	Down	-	-	Up	Down	-	Down	Down	Down	Down
DCST1	Down	Down	Down	Down	Down	-	-	-	Down	Down	Down	Down		OR7D2	Down	-	Down	Down	Down	Down	-	Down	Down	Down	Down	-	Down		HRNR	-	Down	Down	-	Down	Down	-	Down	Down	Down	Down	Up	Up	Down	Down	-	-	-	Down	Down
DKKL1	-	Down	-	Down	Down	-	Down	Down	Down	Down	Down	Down		RTBDN	Down	-	Down	Down	-	Down	Down	Down	Down	Down	Down	-	Down		SLC9A3	-	-	Down	-	Down	Down	-	-	Down	Down	Down	Up	Up	Down	Down	-	Down	Down	Down	Down
FMO1	-	Down	-	Down	Down	Down	Down	Down	Down	Down	Down	-		FAM221B	Down	Up	Down	Down	Down	Down	-	Down	Down	Down	Down	-	Down		GGN	Up	Down	Up	-	-	Down	-	Down	Up	-	Down	Down	Down	Down	Down	Down	Down	Down	-	Down
GDNF	Down	Down	-	Down	-	Down	Down	Down	Down	Down	Down	-		DNAH8	Down	Up	Down	Down	Down	Up	Up	Down	Down	Down	Down	Down	Down		APC2	-	-	-	-	Down	Down	-	Down	Down	Down	Down	-	-	Down	-	-	Down	Down	Down	Down
LHX9	Down	Down	Down	Down	-	-	Down	Down	Down	Down	Down	-		COL6A5	Down	-	Down	Down	Down	-	-	-	Down	Down	Down	Down	Down		C1QL1	-	-	-	-	-	-	Down	-	-	Down	Down	Down	Down	Down	Down	Down	Down	Down	-	Down
LRRC8E	Down	Down	Down	Down	Down	Down	Down	-	-	Down	Down	-		CRX	Down	-	Down	Down	-	Down	-	Down	Down	Down	Down	-	Down		PCSK4	-	Down	-	-	Down	-	-	Down	Down	Down	-	-	-	Down	-	Down	Down	Down	Down	Down
YBX2	Down	Down	-	Down	-	Down	-	Down	Down	Down	Down	Down		DSCAM	Down	-	Down	Down	-	-	-	Down	Down	Down	Down	Down	Down		DRD4	-	-	-	-	Down	Down	Down	Down	-	Down	Down	-	-	Down	Up	-	Down	Down	Down	Down
UCN2	Down	Down	Up	Down	Down	Down	-	Down	Down	Down	-	Down		GRM4	Down	-	Down	Down	-	Down	-	Down	Down	Down	Down	-	Down		MPV17L2	-	-	Down	Down	Down	Down	-	-	Down	Down	Down	-	Up	Down	Down	-	Down	-	-	Down
CHRNB4	Down	Down	-	Down	Down	Down	Up	Up	Down	Down	Down	Down		HHIPL2	Down	Down	Down	Down	-	-	-	Down	Down	Down	Down	-	Down		CHRNG	Up	-	Up	Down	Down	-	Down	Down	Down	Down	Down	-	-	Down	-	-	-	Down	Down	Down
CAPN11	Down	-	-	Down	Down	Down	-	Down	-	Down	Down	Down		MOG	Down	-	Down	Down	Down	-	-	Down	Down	Down	Down	-	Down		HUS1B	Up	-	-	Down	Down	Down	Down	-	-	Down	-	-	Up	Down	Down	Down	Down	-	Down	Down
CASP14	Down	Down	-	Down	-	-	Down	-	Down	Down	Down	Down		NANOGNB	Down	-	Down	Down	Down	-	Down	Down	-	Down	Down	-	Down		NCF1C	Down	Down	-	-	Up	Down	-	-	Up	Down	Down	-	Up	Down	Down	Down	Down	-	Down	Down
CCDC114	Down	Down	-	Down	-	-	-	Down	Down	Down	Down	Down		PSG2	Down	-	Down	Down	Down	-	-	Down	Down	Down	Down	-	Down		AMH	Up	-	Down	-	Down	Down	-	Down	Down	Down	Down	Up	Up	Down	Up	-	-	Down	Down	Down
COMP	-	Down	Down	Down	-	-	-	Down	Down	Down	Down	Down		PSG8	Down	-	Down	Down	Down	-	-	Down	Down	Down	Down	-	Down		PRAME	Down	Down	Down	Down	Down	-	Down	Down	Down	Up	-	Up	Up	-	Up	Up	Down	Down	Down	Up
DLX2	Down	Down	-	Down	-	Down	-	-	Down	Down	Down	Down		SPATA31C1	Down	-	Down	Down	-	Down	-	Down	Down	Down	Down	-	Down		OLIG2	-	-	-	-	Down	-	-	-	Down	-	Down	-	Down	Down	Down	Down	Down	Down	-	Down
FAM217A	Down	-	Down	Down	-	-	Down	-	Down	Down	Down	Down		SV2C	Down	-	Down	Down	Down	-	-	Down	Down	Down	Down	-	Down		SIGIRR	Down	-	Down	-	Down	Down	-	-	Down	Down	Down	-	-	Down	-	Down	-	-	Down	-
FAM72A	-	Down	-	Down	Down	Down	-	Down	Down	Down	Down	-		TEX15	Down	-	Down	Down	Down	-	-	Down	Down	Down	Down	-	Down		ABCB5	Down	-	Down	-	Down	Up	-	Down	Down	Down	-	Down	Down	Down	-	-	-	-	Down	-
FANCD2OS	Down	Down	-	Down	Down	-	Down	-	Down	Down	Down	-		AKNAD1	Down	Up	Down	Down	Down	-	-	Down	Down	Down	Down	-	Down		KLHL35	-	-	-	-	Down	-	-	Down	Down	Down	Down	-	Down	Up	Down	-	-	Down	Down	Down
FCRLB	Down	Down	-	Down	-	Down	-	Down	Down	Down	-	Down		ELAVL2	Down	Up	Down	Down	-	Down	-	Down	Down	Down	Down	-	Down		DNASE1L2	-	-	-	-	Down	Down	-	-	Down	Down	Down	Up	Up	Down	Down	Down	-	-	Down	Down
FLG2	Down	Down	-	Down	Down	-	-	Down	Down	Down	Down	-		EXD1	-	Up	Down	Down	Down	Down	-	Down	Down	Down	Down	-	Down		LRRC45	-	-	Down	-	Down	Down	-	Down	Down	Down	-	Up	Up	Down	Down	-	Down	-	Down	-
IGDCC3	Down	Down	-	Down	-	Down	-	-	Down	Down	Down	Down		FBXO24	Down	-	Down	Down	-	Down	Up	Down	Down	Down	Down	-	Down		NRG3	-	-	-	-	Down	-	Down	Down	Down	Down	-	-	Down	Down	Down	-	Up	Down	Down	Up

## Sheet: 5d
Brain						Cardio						Liver						Lung						Soft Tissue						Spleen
	ID	Description	pvalue	qvalue			ID	Description	pvalue	qvalue			ID	Description	pvalue	qvalue			ID	Description	pvalue	qvalue			ID	Description	pvalue	qvalue			ID	Description	pvalue	qvalue
UP	GO:0034341	response to interferon-gamma	5.23237e-27	2.47353e-23		UP	GO:0042542	response to hydrogen peroxide	7.10029e-07	0.00293607		UP	GO:0042391	regulation of membrane potential	1.27122e-09	6.87528e-06		UP	GO:0046148	pigment biosynthetic process	4.85198e-07	0.000640088		UP	GO:0031424	keratinization	2.80536e-79	3.95334e-76		UP	GO:0060078	regulation of postsynaptic membrane potential	2.15897e-18	4.60998e-15
	GO:0071346	cellular response to interferon-gamma	3.60005e-25	8.50939e-22			GO:0000302	response to reactive oxygen species	1.25107e-06	0.00293607			GO:1902476	chloride transmembrane transport	1.52522e-07	0.0002726			GO:0042438	melanin biosynthetic process	7.90778e-07	0.000640088			GO:0030216	keratinocyte differentiation	8.10796e-63	9.14066e-60			GO:0021953	central nervous system neuron differentiation	8.87279e-15	4.21016e-12
	GO:0060333	interferon-gamma-mediated signaling pathway	1.55558e-23	2.45127e-20			GO:0046677	response to antibiotic	2.06656e-06	0.00323327			GO:0007214	gamma-aminobutyric acid signaling pathway	2.16611e-07	0.0002726			GO:0006582	melanin metabolic process	1.0163e-06	0.000640088			GO:0009913	epidermal cell differentiation	7.17462e-58	6.74037e-55			GO:0007215	glutamate receptor signaling pathway	1.86713e-14	7.97365e-12
	GO:0034340	response to type I interferon	8.147e-20	8.14676e-17			GO:0031589	cell-substrate adhesion	5.32802e-06	0.00513022			GO:0060078	regulation of postsynaptic membrane potential	4.47094e-07	0.000357077			GO:0019748	secondary metabolic process	1.6814e-06	0.00079424			GO:0008544	epidermis development	3.66265e-49	2.9494e-46			GO:0050804	modulation of chemical synaptic transmission	1.67479e-13	4.76816e-11
	GO:0060337	type I interferon signaling pathway	1.03399e-19	8.14676e-17			GO:0007266	Rho protein signal transduction	7.50849e-06	0.00513022			GO:0015698	inorganic anion transport	4.62156e-07	0.000357077			GO:0042440	pigment metabolic process	2.49858e-06	0.0009442			GO:0070268	cornification	1.50646e-28	9.43519e-26			GO:0099177	regulation of trans-synaptic signaling	1.89866e-13	5.06768e-11
Down	GO:0000280	nuclear division	2.26916e-12	4.7294e-09		Down	GO:0050804	modulation of chemical synaptic transmission	2.0153e-20	5.25059e-17		Down	GO:0016054	organic acid catabolic process	5.67566e-07	0.00143325		Down	GO:0034765	regulation of ion transmembrane transport	2.91322e-11	1.20239e-07		Down	GO:0016570	histone modification	2.85437e-23	1.36799e-19		Down	GO:0008380	RNA splicing	8.04283e-21	3.93506e-17
	GO:0006936	muscle contraction	1.79286e-09	6.79401e-07			GO:0099177	regulation of trans-synaptic signaling	2.34016e-20	5.25059e-17			GO:0006631	fatty acid metabolic process	6.43667e-06	0.00420607			GO:0042391	regulation of membrane potential	1.41013e-10	2.91007e-07			GO:0006402	mRNA catabolic process	6.34682e-23	1.5209e-19			GO:0033044	regulation of chromosome organization	4.77993e-17	1.16932e-13
	GO:0030198	extracellular matrix organization	3.72067e-09	1.10781e-06			GO:0042391	regulation of membrane potential	1.02787e-17	1.53748e-14			GO:0051092	positive regulation of NF-kappaB transcription factor activity	9.65198e-06	0.00420607			GO:0007416	synapse assembly	1.49599e-08	1.02909e-05			GO:0048193	Golgi vesicle transport	2.08539e-21	1.9989e-18			GO:0140014	mitotic nuclear division	3.01233e-14	1.84227e-11
	GO:0045165	cell fate commitment	2.05773e-08	4.51447e-06			GO:0007215	glutamate receptor signaling pathway	1.95977e-15	2.19855e-12			GO:0034340	response to type I interferon	8.2301e-05	0.0189751			GO:0007215	glutamate receptor signaling pathway	5.85052e-08	2.68303e-05			GO:0010498	proteasomal protein catabolic process	1.08154e-19	6.47926e-17			GO:0010498	proteasomal protein catabolic process	4.37253e-12	1.64563e-09
	GO:0043062	extracellular structure organization	4.27515e-08	6.85409e-06			GO:0034765	regulation of ion transmembrane transport	4.75479e-15	4.2673e-12			GO:0060333	interferon-gamma-mediated signaling pathway	9.87987e-05	0.0206699			GO:0006936	muscle contraction	6.6875e-08	2.76018e-05			GO:0000209	protein polyubiquitination	1.45527e-19	7.7495e-17			GO:0000075	cell cycle checkpoint	3.51786e-11	1.01245e-08

## Sheet: 5e
Brain mets. vs.															Brain NAN vs.																	Liver mets. vs.
	RAM14006_Cardio	RAM14006_Liver	RAM13003_Liver	RAM19003_Liver	RAM19006_Lung	RAM14006_Lung	RAM13003_Lung	RAM19006_Lymph Node	RAM19003_Omentum	RAM19003_Peritoneum	RAM14006_Spleen	RAM13003_Spleen				RAM14006_Cardio	RAM14006_Liver	RAM19002_Liver	RAM19001_Liver	RAM19003_Liver	RAM14006_Lung	RAM13003_Lung	RAM19001_Lung	RAM19001_Lymph Node	RAM19002_Soft Tissue	RAM19001_Soft Tissue	RAM14006_Spleen	RAM13003_Spleen	RAM19001_Spleen	RAM19001_Pleura			RAM14006_Brain	RAM13003_Brain	RAM19003_Brain	RAM14006_Cardio	RAM14003_Cardio	RAM13004_Cardio	RAM19001_Lung	RAM14006_Lung	RAM14003_Lung	RAM13003_Lung	RAM13004_Lung	RAM19003_Omentum	RAM19003_Peritoneum	RAM19001_Pleura	RAM19001_Soft Tissue	RAM19002_Soft Tissue	RAM14006_Spleen
IFI44	Up	Up	Up	Up	Up	Up	Up	Up	Up	Up	Up	Up			IFI44	-	-	-	-	-	-	-	-	-	-	-	-	-	-	-		GABRG1	-	-	Up	Up	Up	Up	Up	-	Up	Up	Up	Up	Up	-	Up	Down	Up
ISG15	Up	Up	Up	Up	Up	Up	Up	Up	Up	Up	Up	Up			ISG15	-	-	-	-	-	Up	-	-	-	-	-	Up	-	-	-		GABRA6	-	-	Up	Up	Up	-	Up	-	Up	Up	-	Up	Down	Up	Down	Up	Up
MAOB	-	Up	-	Up	Up	Up	Up	Up	Up	Up	-	-			MAOB	-	-	Up	Down	-	Up	Down	-	-	-	Down	-	-	Up	-		GABRA3	-	-	Up	Up	Up	-	Up	-	Up	-	Up	Up	Up	-	Down	-	Up
SDHD	Up	-	-	Up	-	Up	Up	Up	-	Up	-	Up			SDHD	-	-	-	-	-	-	-	Up	-	-	Up	-	-	-	-		GABRA2	-	-	Up	Up	Up	Up	Up	-	Up	Down	Up	Up	-	-	-	Up	-
[truncated: 52 more columns]
