# Supplementary material for: Multi-organ landscape of therapy-resistant melanoma
Source: Nat Med. 2023 Apr 27;29(5):1123–34. doi: 10.1038/s41591-023-02304-9 (PMC10202813; doi:10.1038/s41591-023-02304-9)
Supplement: Source Data Extended Data Fig. 6 — Statistical source data. [file 41591_2023_2304_MOESM13_ESM.xlsx]

## Sheet: 6b
Sample	Organ	Tissue	Naive B cells	Memory B cells	Plasma cells	CD8 T cells	Naive CD4 T cells	Memory resting CD4 T cells	Memory activated CD4 T cells	Follicular helper T cells	Regulatory T cells	Resting NK cells	Activated NK cells	Monocytes	M0 macrophages	Activated dendritic cells
RAM13003-Brain	Brain	TUMOR	0.236037	0	0.109655	0.0129202	0	1.0105	0	0.0960994	0.145711	0.381748	0	0.232409	0.117319	0
RAM13003-Brain-AN	Brain	AN	0	0.0650141	0	0.00961795	0	0.76001	0	0	0	0.222313	0.104536	0	0.38237	0.209058
RAM13003-Brain-NAN	Brain	NAN	0	0	0	0.258172	0.17677	0	0	0	0.138562	0	0.182309	0	0.533328	0.010078
RAM13003-Liver	Liver	TUMOR	0.632947	0	0.00702082	0	0.37155	1.02963	0	0	0	0.394405	0	0.167199	0.628563	0
RAM13003-Liver-AN	Liver	AN	0.441255	0	0.0200793	0.449071	0.186271	0.231122	0	0	0	0.0222264	0.119093	0.103143	0.262945	0.0778481
RAM13003-Lung	Lung	TUMOR	0	0.0447873	0	0	0.0234082	0.969414	0	0	0	0.423774	0	0.232162	0.233706	0
RAM13003-Lung-AN	Lung	AN	0	0.0924366	0	0	0	1.76694	0	0	0	0	0.408571	0.0388965	0	0
RAM13003-Lung-NAN	Lung	NAN	0	0.00522642	0.0202205	0.316695	0	1.53291	0	0	0	0	0.569579	0.100951	0	0
RAM13003-Spleen	Spleen	TUMOR	0.0736139	0	0	0	0	0.825146	0	0	0.0976829	0.0730118	0.0499242	0.17751	0.23279	0
RAM13003-Spleen-AN	Spleen	AN	0.479667	0	0	1.10951	0	0.741801	0	0.0910634	0	0.462796	0.186171	0.15844	0.071376	0
RAM13003-Spleen-NAN	Spleen	NAN	0.369541	0	0.119691	1.49586	0.338467	0.197253	0	0	0.152508	0.116188	0	0.292267	0.0772629	0.150053
RAM13004-Cardio	Cardio	TUMOR	0.103355	0	0	0	0	0.901904	0	0.0500648	0	0.127203	0.0707549	0.123018	0.195979	0
RAM13004-Cardio-AN	Cardio	AN	0.301643	0	0	0.000463786	0.302585	0.522864	0	0	0	0.290819	0.0165403	0.182795	0	0.0217944
RAM13004-Cardio-NAN	Cardio	NAN	0.39101	0	0.0146488	0.0133173	0	0.63737	0	0.210824	0	0	0.362272	0	0	0.138399
RAM13004-Liver	Liver	TUMOR	0.214366	0	0	0	0.578899	0.422235	0	0	0	0	0.209214	0	0.210258	0.040991
RAM13004-Liver-AN	Liver	AN	0.134678	0	0.061362	0.357887	0	0.666336	0	0.0047099	0.0483404	0.136292	0.310188	0.168662	0.551444	0.0415716
RAM13004-Liver-NAN	Liver	NAN	0.088456	0	0.0349494	0.00608894	0.250755	0.870231	0	0	0	0.125284	0.053682	0.111637	0.199965	0.172972
RAM13004-Lung	Lung	TUMOR	0	0	0.0161268	0.000214036	0.27351	0.970082	0	0	0	0.298271	0.00403187	0.0985711	0.469593	0.178306
RAM13004-Lung-AN	Lung	AN	0	0.0849293	0	0.00825709	0	1.42139	0	0	0	0	0.452283	0	0	0
RAM13004-Lung-NAN	Lung	NAN	0	0	0	0.278257	0	0.953499	0	0	0.0560875	0.316533	0.00703963	0.0102647	0.348388	0
RAM13004-Spleen	Spleen	TUMOR	0	0.801184	0	0.251874	0.150037	0.431086	0	0.137367	0	0.236511	0.218375	0.159622	0.174777	0
RAM13004-Spleen-AN	Spleen	AN	0	0.389471	0	0.486413	0.200108	1.17826	0	0	0	0	0.612569	0.172609	0	0.0346587
RAM13004-Spleen-NAN	Spleen	NAN	0	0.600505	0	0.932947	0	1.01646	0	0	0	0	0.337729	0.271806	0	0.00580374
RAM14001-Lung	Lung	TUMOR	0.0809762	0	0.0490613	0	0.0246208	0.875489	0	0	0	0.167405	0.000372765	0.0731158	0.559523	0.0694371
RAM14001-Lung-AN	Lung	AN	0	0.138863	0	0	0.300816	0.975859	0	0	0	0.0133621	0.394492	0.0199517	0	0.13227
RAM14001-Lung-NAN	Lung	NAN	0	0	0	0	0.609763	0.779255	0	0	0	0.113564	0.239764	0.118078	0	0.107147
RAM14001-Spleen	Spleen	TUMOR	0	0.0820318	0	0.0701286	0.40617	0.453953	0	0	0	0.2148	0.0833525	0.0738947	0.22196	0
RAM14001-Spleen-AN	Spleen	AN	0	0.0270962	0.0687734	0.40404	0	0.842297	0	0	0	0	0.202438	0.0549721	0	0.0220593
RAM14001-Spleen-NAN	Spleen	NAN	0.475612	0	0	0.836086	0	0.333636	0	0.0837172	0	0	0.179704	0.0734737	0	0.00390413
RAM14003-Cardio	Cardio	TUMOR	0	0	0.0549049	0	0.133827	1.44394	0	0	0	0.398681	0.114957	0.18074	0.868554	0
RAM14003-Liver	Liver	TUMOR	0.37005	0	0	0	0.174242	0.921279	0	0	0	0.0785907	0.0132374	0	0.701652	0.160308
RAM14003-Lung	Lung	TUMOR	0	0.00929882	0	0.340102	0.207145	0.621491	0	0	0	0.13182	0.0896585	0.10375	0.386116	0
RAM14003-Spleen	Spleen	TUMOR	0	0.14149	0	0.216577	0.253762	0.181547	0	0	0.0339054	0.145976	0.0135405	0.0602337	0	0
RAM14006-Brain	Brain	TUMOR	0.103814	0	0.0208103	0	0	1.06291	0	0.111658	0	0.267147	0	0.0884889	0.188373	0.00730559
RAM14006-Brain-AN	Brain	AN	0	0.0253518	0	0.221737	0.747416	0.126588	0	0	0.116502	0	0.351463	0.127385	0.271015	0
RAM14006-Brain-NAN	Brain	NAN	0.0497112	0	0	0.557754	0	0.117643	0	0	0.658612	0	0.337806	0	0.11243	0
RAM14006-Cardio	Cardio	TUMOR	0.24483	0	0	0.23359	0.547845	0.498855	0	0	0.102131	0.0538022	0.158492	0.0575351	0.514253	0.0371031
RAM14006-Cardio-AN	Cardio	AN	0	0.106963	0	0	0.105533	1.10471	0	0	0	0.0241546	0.0563005	0	0	0.253779
RAM14006-Cardio-NAN	Cardio	NAN	0.50319	0	0.0894531	0	0.227012	0.969506	0	0	0	0	0.34323	0	0	0.061033
RAM14006-Liver-AN	Liver	AN	0	0.0306455	0	1.39274	0.49698	0.938463	0	0	0	0.818236	0.101249	1.05052	1.11172	0.0556359
RAM14006-Liver-NAN	Liver	NAN	0	0.00408028	0	0.709257	0.402685	0.229148	0	0	0	0	0.465458	0.0341379	0.399149	0.0161384
RAM14006-Liver1	Liver	TUMOR	0	0.635211	0	0	1.16593	0	0	0	0	0	0.148143	0	0	0
RAM14006-Lung-AN	Lung	AN	0.217144	0	0.0366145	0.600276	0.518368	0.869003	0	0	0	0.105278	0.236539	0.204857	0.0326325	0.07784
RAM14006-Lung-NAN	Lung	NAN	0	0.0892284	0	0	1.43572	0.595843	0	0	0.0249777	0.277366	0	0.535693	0.101568	0.090936
RAM14006-Lung1	Lung	TUMOR	0.111658	0	0	0	0.127117	1.11367	0	0	0	0.236444	0.0196378	0.209912	1.02891	0
RAM14006-Spleen	Spleen	TUMOR	0.40605	0	0.0134663	0.235463	0.0810986	0.513322	0	0	0	0.20552	0.0365956	0.257837	0.762932	0
RAM14006-Spleen-AN	Spleen	AN	0	0.227916	0	0.769221	0.0807978	0.402202	0	0	0	0	0.743516	0.391797	0.203395	0
RAM14006-Spleen-NAN	Spleen	NAN	0.193444	0	0	2.43222	0	0	0	0	0.199495	0	0.427116	0.560042	0.0472291	0
RAM19001-Brain-AN	Brain	AN	0	0	0.00614785	0	0.280267	1.35006	0	0.0123662	0.314094	0.0590631	0.0186555	0.209931	0.32205	0
RAM19001-Brain-NAN	Brain	NAN	0	0.153312	0	1.05245	0	0.252292	0	0.341312	0	0	0.465461	0.165393	0	0.0827884
RAM19001-Liver-AN1	Liver	AN	0	0.0177248	0	2.42757	0	0.437878	0	0	0.196985	0	0.425628	0.351986	0	0
RAM19001-Liver-AN2	Liver	AN	0	0.287041	0	0.735479	0.198872	1.68775	0	0.00862045	0	0.347871	0	0	1.61715	0
RAM19001-Liver-NAN1	Liver	NAN	0	0.130019	0	1.33165	0	0.273744	0	0.000964237	0.248933	0	0.578499	0.324619	0.144986	0.0896834
RAM19001-Liver1	Liver	TUMOR	2.16424	0	0.339683	0.171624	0	1.0474	0	0.59456	0.166436	0.259085	0.500368	1.58285	0	0.46803
RAM19001-Liver2	Liver	TUMOR	0	0	0.0211089	0	0	1.10131	0	0.300765	0	0.0363873	0.176155	0.0112998	0.358108	0.0535052
RAM19001-LN-AN1	Lymph Node	AN	0	0.152048	0	0.623161	0	0.543452	0	0	0.22509	0	0.228079	0.171946	0	0.119796
RAM19001-LN-AN2	Lymph Node	AN	0	0.0723229	0	0.566574	0	0.331557	0	0	0.144768	0	0.258056	0.0164117	0	0.0512233
RAM19001-LN-AN3	Lymph Node	AN	0.50887	0	0.601399	1.41714	0	0.20267	0	0	0.0873711	0	0.446284	0.22841	0.00382487	0.215971
RAM19001-LN-NAN1	Lymph Node	NAN	0	1.67593	0	0	0	4.90057	0	0	0	1.24761	0	0	2.41483	0
RAM19001-LN-NAN2	Lymph Node	NAN	0	0.0178111	0	0.668438	0	0.499983	0	0	0.315467	0	0.173481	0.101522	0.0242721	0.177262
RAM19001-LN-NAN3	Lymph Node	NAN	0.616784	0	0	2.30186	0	0	0	0	0.0509824	0	0.160568	0.268694	0.360554	0.11053
RAM19001-Lung-AN1	Lung	AN	0	0	0	0.195768	0.568532	1.65854	0	0	0	0.333393	0.442918	0.273178	0	0.0894652
RAM19001-Lung-AN2	Lung	AN	0	0	0.0851553	1.28454	1.02732	0.665645	0	0	0	0.119398	0.0305373	0.155425	0.00142607	0
RAM19001-Lung-NAN2	Lung	NAN	0	0	0	0.105649	0	1.44384	0	0	0	0.0626368	0.211047	0.127857	0.201296	0.223429
RAM19001-Lung1	Lung	TUMOR	0.757972	0	0.0317324	1.12617	0.211282	0.322758	0	0	0.864364	0	0.400892	0.0210274	0.901385	0
RAM19001-Lung2	Lung	TUMOR	0	1.15222	0	1.28883	0	1.92298	0	0	0.138803	0	0.724903	0.534623	0.480125	0.0206076
RAM19001-Spleen-AN	Spleen	AN	1.90774	0	0	0	0.849418	1.86101	0	0	0	0.312618	0.694719	0.273796	0.171658	0.0154546
RAM19001-Spleen-NAN	Spleen	NAN	0.331351	0	0.0221023	0.355435	2.31708	0.346095	0	0	0	0	0.878715	0.181468	0.0763887	0
RAM19001-ST	Soft Tissue	TUMOR	0	0	0	0.0480009	0.0977329	2.1127	0	0	0	0	0.476726	0.132119	0.366525	0.00518517
RAM19001-ST-AN	Soft Tissue	AN	1.02754	0	0.106067	0.255033	0	1.89232	0	0	0	0	0.472361	0.337691	0.20841	0.0894642
RAM19001-ST-NAN	Soft Tissue	NAN	0	0.41971	0	0.175671	0.155686	1.53942	0	0	0	0.0441526	0.548161	0.125728	0	0.0454216
RAM19002-Brain-AN.A	Brain	AN	0	0.462297	0	0.657322	0.00203928	0.851089	0	0	0.080709	0	0.812808	0.138036	0.174813	0.000179803
RAM19002-Brain-AN.B	Brain	AN	0	0.289095	0	0.0564625	0.519068	0	0	0.262972	0.185168	0	0.393562	0	0	0.412019
RAM19002-Brain-AN.C	Brain	AN	0	0.371823	0	0	0.361213	0.0396673	0	0.280056	0.123556	0.248314	0.358064	0.305578	0	0.0390841
RAM19002-Brain-NAN.A	Brain	NAN	0	0.344694	0	0.889001	0	0.190259	0	0	0.0231632	0	0.595318	0.188465	0	0
RAM19002-Brain-NAN.B	Brain	NAN	0	0.117394	0	0.508471	0	0.459224	0	0	0.203804	0	0.248416	0.0819405	0	0.0355127
RAM19002-Brain-NAN.C	Brain	NAN	0	0.0671378	0	0	0.888378	0	0	0	1.38471	0	0	0.520497	0.208158	0.0354018
RAM19002-Liver-AN1.A	Liver	AN	0.506653	0	0.125459	0.88793	0	1.4754	0	0	0	0.0803387	0	0.252814	0.0265294	0.0198008
RAM19002-Liver-AN1.B	Liver	AN	0.287827	0	0.201272	1.05359	0	2.7176	0	0	0	0.0276843	0.391771	0.218748	0.335788	0.096899
RAM19002-Liver-AN1.C	Liver	AN	0.0171042	0	0.0204828	1.12502	0.0174267	0.823915	0	0	0.0198654	0.349527	0	0.229989	0.0878668	0.0019619
RAM19002-Liver-NAN1.A	Liver	NAN	0.208519	0	0	1.47582	0.198194	0.918658	0	0	0	0.0937226	0.0987591	0.246188	0.0918748	0.0226267
RAM19002-Liver-NAN1.B	Liver	NAN	0.799016	0	0	0.577159	0.412087	2.05799	0	0.0596919	0	1.45716	0.0189615	0.328727	0.605727	0
RAM19002-Liver-NAN1.C	Liver	NAN	0	0	0.0432824	0.370801	0	3.85517	0	0.493999	0	0	0.657067	0.330375	0.967586	0.22294
RAM19002-Liver1.A	Liver	TUMOR	0.0190122	0	0	0.582635	0.319812	0.756386	0	0	0.328277	0.306814	0	0.325395	0.00366159	0.00432325
RAM19002-Liver1.B	Liver	TUMOR	0	0.0475206	0	0.500533	0	0.999162	0	0	0	0.0638227	0	0.0967734	0.340908	0
RAM19002-Liver2.A	Liver	TUMOR	0	0	0.19281	0.73066	0.356311	0.909201	0	0	0.0441853	0.102797	0	0.626519	0.156572	0.100051
RAM19002-Liver2.B	Liver	TUMOR	0.418883	0	0.162848	0	0.521008	0.653011	0	0	0.020754	0	0.434502	0	0.0666823	0.00131492
RAM19002-Liver2.C	Liver	TUMOR	0	1.09868	0	0.336659	0	1.9541	0	0.509782	0	0.0997835	0	0.105525	1.42004	0
RAM19002-Liver3.A	Liver	TUMOR	0.234222	0	0	0.383636	0	0.593721	0	0	1.40975	0	0.500585	0.441394	0.394294	0
RAM19002-Liver3.B	Liver	TUMOR	0.818493	0	0	0	0	0.625151	0	0.138872	0.0588197	0	0.14434	0	0.674706	0.252268
RAM19002-Liver3.C	Liver	TUMOR	0.783051	0	0.0122767	0	0	1.16618	0.345437	0.583802	0	0.720837	0	0.159546	0.085614	0.0336126
RAM19002-ST-NAN.A	Soft Tissue	NAN	0	0	0.0252969	0.554265	0.0425076	0.64095	0	0	0.0273633	0	0.21889	0.101718	0.353531	0.0406199
RAM19002-ST-NAN.B	Soft Tissue	NAN	0.686669	0	0.188455	0.0669289	0.477343	1.83296	0	0	0	0.140883	0.541236	0.172662	0.438268	0.122268
RAM19002-ST-NAN.C	Soft Tissue	NAN	0	0.370575	0	0.215547	0.810747	0.703165	0	0	0	0	0.00994129	0.198841	0.15946	0
RAM19002-ST.A	Soft Tissue	TUMOR	0.0448001	0.0156106	0.377285	0	0	1.31423	0	0.636878	0	0.483149	0.109546	0	0.196257	0.101528
RAM19002-ST.B	Soft Tissue	TUMOR	0.536123	0	0.120517	0	0	1.45773	0	0.503517	0	0.609115	0	0.194206	0.104029	0.0673149
RAM19002-ST.C	Soft Tissue	TUMOR	0	0	0	0	0	1.06657	0	0.553105	0	0.281995	0.105053	0.129601	0.889362	0.0545028
RAM19003-Brain-AN1.A	Brain	AN	0	0	0.0707998	0	0.414436	1.63983	0	0.523782	0	0	0.545263	0.0417033	0	0.132902
RAM19003-Brain-AN1.B	Brain	AN	0.22482	0	0.0430191	1.3759	0	0.433235	0	0.0913095	0	0	0.302132	0.162862	0	0
RAM19003-Brain-AN1.C	Brain	AN	0.297224	0	0	1.28971	0.526741	0	0	0	0	0.110188	0.211829	0.423134	0	0
RAM19003-Brain-AN2.A	Brain	AN	0	0.33142	0	0.612649	0	1.42546	0	0.0361111	0	0	0.531052	0	0.176729	0.0621037
RAM19003-Brain-AN2.B	Brain	AN	0	0.157718	0	1.25262	0	0.965241	0	0	0	0	0.150435	0	0	0.22266
RAM19003-Brain-AN2.C	Brain	AN	0.264184	0.28627	0	1.20564	0	0.677544	0	0	0.237467	0	0.516011	0	0.170313	0.0498734
RAM19003-Brain-AN3.A	Brain	AN	0	0.15284	0	1.40922	0	1.20239	0	0.12157	0	0	0	0	0.0588786	0.131607
RAM19003-Brain-AN3.B	Brain	AN	0	0.394422	0	1.02964	0	1.20929	0	0	0	0	0.317674	0.118212	0.216661	0
RAM19003-Brain-AN3.C	Brain	AN	0.625074	0	0	1.18611	0	0.123522	0	0.57578	0	0	0.852403	0.0879329	0	0
RAM19003-Brain-AN4.A	Brain	AN	0	1.75898	0	2.15281	4.73294	1.03362	0	0	0	0	1.85872	0.113159	0	2.06203
RAM19003-Brain-AN4.B	Brain	AN	0	0.0176578	0	0.430623	0.0194563	1.17226	0	0.0125016	0	0.041729	0.402243	0.164259	0	0.0288367
RAM19003-Brain-AN4.C	Brain	AN	0.519619	0	0.0347563	0.628972	2.25978	0	0	0	0	0.654002	0	0.469532	0.0360579	0.363777
RAM19003-Brain-NAN1.A	Brain	NAN	0	0.05719	0	0.542794	1.68498	0	0	0.0707152	0.198806	0	0	0.456997	0.381385	0.0797923
RAM19003-Brain-NAN1.B	Brain	NAN	0	0.191571	0	0.890877	0.630895	0.0691371	0	0	0	0.242078	0.076801	0.123189	0	0.0530549
RAM19003-Brain-NAN1.C	Brain	NAN	0	0.173007	0	0.431149	0.03439	0.811317	0	0.228017	0	0	0.646737	0.0933482	0	0.629412
RAM19003-Brain-NAN2.A	Brain	NAN	0	0.0138641	0	0.656759	0	0.842748	0	0.0952372	0	0	0.28682	0	0.20766	0.0659462
RAM19003-Brain-NAN2.B	Brain	NAN	0	0	0	1.22074	1.18986	0.0931513	0	0	0	0	0	0	0	0
RAM19003-Brain-NAN2.C	Brain	NAN	0	0.357151	0	1.20863	0	0.498924	0	0.263226	0.324204	0	0	0	0	0.266359
RAM19003-Brain-NAN3.A	Brain	NAN	0	0	0	0	0	1.3194	0	0.559083	0.25834	0	0.199255	0	0.0978162	0.0469094
RAM19003-Brain-NAN3.B	Brain	NAN	0	0.658666	0	0.875293	0	0.670745	0	0	0.0804891	0	0.471436	0.131555	0.387729	0.111238
RAM19003-Brain-NAN3.C	Brain	NAN	0	0.0655439	0	0.664452	0.165406	1.89387	0	0	0	0	0.662191	0.103918	0.272016	0.021671
RAM19003-Brain-NAN4.A	Brain	NAN	0.466338	0	0	0	0	2.05924	0	0.0932112	0.320246	0	0.30089	0.0566586	0	0
RAM19003-Brain-NAN4.B	Brain	NAN	0	0	0.00622733	0.200501	0	2.00611	0	0.506879	0.290607	0	0.0227351	0.322441	0.20701	0
RAM19003-Brain-NAN4.C	Brain	NAN	0	0.0371213	0	0	0	2.25987	0	0	0.0235138	0	0.577847	0.488543	0.166223	0.0983425
RAM19003-Brain.A	Brain	TUMOR	0.470784	0	0.0601907	0	0	4.09325	0	0.0836733	1.0177	1.00746	0	0.911371	0.263433	0
RAM19003-Brain.B	Brain	TUMOR	1.26898	0	0.0815321	0.446236	0	1.91344	0	1.16397	0	0	0.201513	0.228402	0.397393	0
RAM19003-Brain.C	Brain	TUMOR	0.193284	0	0	0	0.403743	2.70509	0	0	0	0.244085	0.00120352	0.208341	2.05453	0
RAM19003-Liver-AN1.A	Liver	AN	0.171513	0	0.0200838	0.384254	0.0631114	0.859124	0	0	0	0.636819	0.0704423	0	0.161866	0.0428034
RAM19003-Liver-AN1.B	Liver	AN	0.138474	0	0.117972	0.959563	0.187446	1.43296	0	0	0	0.0559622	0.368729	0.263568	0.0626981	0.10066
RAM19003-Liver-AN1.C	Liver	AN	0.293956	0	0	0.0325366	0.43878	1.01981	0	0	0.0405259	0.87854	0	0.509035	0.57717	0.00984338
RAM19003-Liver-AN2.A	Liver	AN	0.283499	0	0.0219947	0.593359	0.121255	1.1209	0	0	0	0.491153	0.0768358	0.394052	0.292766	0
RAM19003-Liver-AN2.B	Liver	AN	0	0	0.0240489	0.198913	0.989829	1.44991	0	0	0	0.682657	0	0.073643	0.278946	0
RAM19003-Liver-AN2.C	Liver	AN	0.550044	0	0.0532784	0	0.226406	0	0	0.166676	0.213365	0	0.217829	0.228781	0.3157	1.05788
RAM19003-Liver-AN3.A	Liver	AN	0.179146	0	0.0566541	0.402663	0.662057	1.64807	0	0	0	0.558816	0	0.38373	0.140038	0.0490843
RAM19003-Liver-AN3.B	Liver	AN	0	0	0.0574092	0.265183	1.2791	0.483879	0	0	0	0.018429	0.303799	0.212252	0.802114	0.171904
RAM19003-Liver-AN3.C	Liver	AN	0	0.17616	0.206755	0.0924344	0	1.1636	0	0	0	0.138919	0.0831502	0.304106	0	0
RAM19003-Liver-NAN1.A	Liver	NAN	0.315115	0	0.0291625	0.304695	0	0.356646	0.0124195	0.0136058	0.0856829	0.33334	0.23278	0.752651	0.216154	0
RAM19003-Liver-NAN1.B	Liver	NAN	0.335359	0	0.0969199	0.510312	0	0.146885	0.528214	0	0.369123	0.216467	0.339066	0.206447	0.121168	0
RAM19003-Liver-NAN1.C	Liver	NAN	0.294612	0	0.0902375	0.104422	0	0.757295	0	0	0.269754	0.438719	0.0560636	0.0410084	0.524444	0
RAM19003-Liver-NAN2.A	Liver	NAN	0.775133	0	0	0	0.0930828	0.995345	0	0	0.0138796	0.899545	0	0	0.161952	0.015296
RAM19003-Liver-NAN2.B	Liver	NAN	0.992307	0	0	0	0.77183	0.790135	0	0	0	0.336286	0.126592	0.425087	0.381011	0.00893484
RAM19003-Liver-NAN2.C	Liver	NAN	0.125273	0	0	1.17999	0.288926	1.74893	0	0	0.109745	0.090567	0.370111	0.331151	0.125281	0.0636702
RAM19003-Liver-NAN3.A	Liver	NAN	0	0	0.0532358	1.08809	0.849253	0.830298	0	0	0	0	0.803216	0.00445423	0.499293	0.143332
RAM19003-Liver-NAN3.B	Liver	NAN	0.374103	0	0.197182	0.554738	0.098454	2.01639	0	0	0	0.538616	0	0.222139	0	0.0138256
RAM19003-Liver-NAN3.C	Liver	NAN	0	0.147886	0	0	0	1.91695	0	0	0.177235	0.572854	0	0.186711	0	0
RAM19003-Liver1.A	Liver	TUMOR	0	0.179682	0	0.163152	0.898326	0.153945	0	0	0	0	0.206839	0.0220321	0.345071	0.241008
RAM19003-Liver1.B	Liver	TUMOR	0.615829	0	0.130145	0	0.122804	1.27882	0	0	0.199842	0.417806	0	0.225962	0.197829	0.083626
RAM19003-Liver1.C	Liver	TUMOR	0.248438	0	0	0	0	1.2813	0	0	0	0.180445	0.125522	0.385592	0.536797	0
RAM19003-Liver2	Liver	TUMOR	0.226276	0	0.00789321	0	0	1.65559	0	0.149406	0.138178	0.467519	0.0892989	0.288642	0.310513	0
RAM19005-Cardio	Cardio	TUMOR	0.344217	0	0.00351936	0.202864	0	0.626919	0	0	0.0288097	0.235156	0.0393401	0	0.416146	0
RAM19005-Cardio-AN.A	Cardio	AN	0.153941	0	0.229503	1.04842	0	1.00355	0	0	0.0428663	0.200463	0.275408	0.0616466	0	0.0180166
RAM19005-Cardio-AN.B	Cardio	AN	0.29596	0	0.0360843	0.703489	0	1.00016	0	0.0424624	0.0609943	0	0.887813	0.273321	0.0734211	0
RAM19005-Cardio-AN.C	Cardio	AN	0.214674	0	0.0756667	1.20187	0	0.771879	0	0	0.640011	0.116447	0.614953	0.26606	0.0838227	0.0146245
RAM19005-Cardio-NAN.A	Cardio	NAN	0.264077	0	0	1.31725	0	0.986484	0	0	0	0.199382	0.41793	0.304591	0	0.0247458
RAM19005-Cardio-NAN.B	Cardio	NAN	0	0.0749209	0.0310538	1.12405	0	0.976359	0	0	0.0977922	0	1.10205	0	0	0.00282377
RAM19005-Cardio-NAN.C	Cardio	NAN	0	0.00952994	0	0.952986	0	1.56668	0	0	0	0.368022	0.218667	0.0135196	0	0
RAM19005-LN-AN1.A	Lymph Node	AN	0	0	0	0.465032	0	1.30067	0	0	0	0.179817	0.0287376	0.149895	0.108843	0.1732
RAM19005-LN-AN1.B	Lymph Node	AN	0	0	0	0.221605	0.0912648	0.948307	0	0	0	0.0989293	0.154489	0.0710317	0.209367	0.0614646
RAM19005-LN-AN1.C	Lymph Node	AN	0.25575	0	0.0207263	0.363321	0	0.448294	0	0	0	0	0.247816	0.083911	0	0.126409
RAM19005-LN-NAN1.A	Lymph Node	NAN	0.0164571	0	0.0192631	0.225862	0.20721	0.543586	0	0	0	0	0.17213	0	0.328096	0.0685469
RAM19005-LN-NAN1.B	Lymph Node	NAN	0	0	0.0151123	0.427174	0.250231	0.526247	0	0	0	0	0.248718	0.0760836	0.14025	0.0686633
RAM19005-LN-NAN1.C	Lymph Node	NAN	0.0465837	0	0	0	0.087395	0.346351	0	0	0.346996	0.0763374	0	0	0.315321	0.0318401
RAM19005-LN1.A	Lymph Node	TUMOR	0	0.203999	0	0	0	0.946822	0	0	0	0.0565545	0	0	0.361859	0.0617091
RAM19005-LN1.B	Lymph Node	TUMOR	0.0124078	0	0.00278896	0	0	1.5385	0	0.00825311	0	0.170789	0.0755721	0.183616	0.0494617	0
RAM19005-LN1.C	Lymph Node	TUMOR	0	0.39824	0	0.260921	0.540996	0.417303	0.0138086	0	0	0.288495	0	0.0507746	0.132987	0.0836967
RAM19005-LN2.A	Lymph Node	TUMOR	0.241245	0	0	0.389437	0	0.318928	0	0.0528156	0	0	0.101902	0.0577742	0.444792	0.147309
RAM19005-LN2.B	Lymph Node	TUMOR	0.102559	0	0	0	0.30612	0.528847	0	0	0	0.130208	0.0627003	0.00212792	0.512328	0
RAM19005-LN2.C	Lymph Node	TUMOR	0.346907	0	0.0482268	0	0.063068	0.692323	0	0	0.0667108	0.290239	0	0.0519713	0.247827	0
RAM19005-ST-AN1.A	Soft Tissue	AN	0	0	0.174861	0.339329	0.0622235	0.205109	0	0.479036	0	0	0.315357	0.0634214	0.290646	0.0355467
RAM19005-ST-AN1.B	Soft Tissue	AN	0	0.0144351	0	0.410282	0	1.22838	0	0	0	0	0.361094	0.223223	0.0959042	0.122948
RAM19005-ST-AN1.C	Soft Tissue	AN	0.301081	0	0.0289318	0.273262	0.0959241	1.32795	0	0	0.0647939	0	0.126582	0.44327	0.329893	0
RAM19005-ST-AN2.A	Soft Tissue	AN	0	0	0	0.121725	0.0119931	0.996866	0	0	0	0.185799	0.13732	0.197494	0.204225	0.0276965
RAM19005-ST-AN2.B	Soft Tissue	AN	0	0.0598937	0	0.310821	0.295033	1.33765	0	0	0	0	0.408283	0.14356	0.0190078	0.0198454
RAM19005-ST-AN2.C	Soft Tissue	AN	0.22734	0	0.00341481	0.258868	0.131526	1.15296	0	0	0	0	0	0.288134	0.271701	0.272997
RAM19005-ST-NAN1.A	Soft Tissue	NAN	0.180869	0	0	0.533959	0.0260132	0	0	0.309019	0	0	0.36901	0	0.101498	0.141057
RAM19005-ST-NAN1.B	Soft Tissue	NAN	0	0	0	0.277022	0	0.662684	0	0	0	0.0857681	0.185766	0.129737	0.340546	0.0660572
RAM19005-ST-NAN1.C	Soft Tissue	NAN	0	0.218291	0	0.242764	0.157743	0.677082	0	0	0	0	0.135556	0.0634564	0.157557	0.0899659
RAM19005-ST-NAN2.A	Soft Tissue	NAN	0	0.276828	0	0.552434	0	1.23029	0	0	0	0	0.607936	0.28384	0	0.0130466
RAM19005-ST-NAN2.B	Soft Tissue	NAN	0	0	0	0.709072	0	1.46269	0	0	0	0	0.38288	0.443765	0	0.0841608
RAM19005-ST-NAN2.C	Soft Tissue	NAN	0	0.124398	0	0.421191	0.384087	0.83004	0	0	0	0.482483	0	0.457036	0.513911	0
RAM19005-ST1.A	Soft Tissue	TUMOR	0.11997	0	0	0	0.110927	0.973705	0	0	0	0.239329	0	0.17768	0.211385	0.0542468
RAM19005-ST1.B	Soft Tissue	TUMOR	0.0827258	0	0.0355684	0	0.813795	0.416622	0	0	0	0.286045	0	0.134442	0.101513	0.166689
RAM19005-ST1.C	Soft Tissue	TUMOR	0	0.0429576	0	0.331757	0.656719	0.434192	0	0	0.0232965	0.257203	0	0.0635397	0.258279	0.0890425
RAM19005-ST3.A	Soft Tissue	TUMOR	0	0.341533	0	0	0.461217	0.0802779	0	0.196158	0	0.443618	0	0	0.204506	0.104086
RAM19005-ST3.B	Soft Tissue	TUMOR	0.208571	0	0.0716158	0	0	0.873215	0	0.157449	0.0264393	0.0726215	0.149223	0.121237	0.432249	0.0592962
RAM19005-ST3.C	Soft Tissue	TUMOR	0.0773011	0	0	0	0.550423	0.532297	0	0	0	0.127436	0.00747918	0	0.601925	0.0281796
RAM19006-B-NAN.A	Brain	NAN	0.365251	0	0	0.703218	0.537369	0	0	0	0.182845	0.122263	0	0.224437	0.199514	0
RAM19006-B-NAN.B	Brain	NAN	0	0.0157811	0	0.20037	0.132827	0.639659	0	0	0	0	0.329147	0.0353214	0.0154933	0.0100511
RAM19006-Brain-AN1.A	Brain	AN	0	0	0	0.538172	0.207113	0.696023	0	0	0	0	0.561237	0.159774	0.104984	0.163733
RAM19006-Brain-AN1.B	Brain	AN	0	0.103948	0	0.445046	0	0.831892	0	0	0	0.0962522	0.207718	0.12273	0	0.0166321
RAM19006-Brain-AN2	Brain	AN	0.421015	0	0.128302	0.403129	0	0.493076	0	0	0	0.0543494	0.127539	0	0	0.00417038
RAM19006-Brain1	Brain	TUMOR	0.187183	0	0	0	0	1.47561	0	0.453408	0	0	0.481071	0.14322	0.0535739	0.00566669
RAM19006-LN1	Lymph Node	TUMOR	0.480294	0.0514879	0.202947	0.415123	0.00554583	0.533597	0.0389551	0.0247226	0.0561615	0.246542	0	0.0381957	0.280358	0
RAM19006-LN2.A	Lymph Node	TUMOR	0.0365869	0.156221	0.16848	0.229033	0.576095	0.443582	0	0	0	0.125161	0.0616967	0.114174	0.0634048	0.0757864
RAM19006-LN2.B	Lymph Node	TUMOR	0.160815	0.279151	0.208261	0.209584	0.408031	0.457025	0.0277538	0	0	0.261669	0.0466881	0.059327	0.125802	0
RAM19006-LN2.C	Lymph Node	TUMOR	0.853531	0	0	0.0137521	0.509817	0.531153	0	0	0.0745742	0.10501	0.077555	0.0447419	0.213776	0.0273867
RAM19006-LN3.A	Lymph Node	TUMOR	0.419052	0	0	0.202473	0.435652	0.538978	0	0	0	0.2515	0	0.197371	0.0278931	0.0246592
RAM19006-LN3.B	Lymph Node	TUMOR	0.483522	0	0.136253	0	0.323883	0.415403	0.0159776	0	0	0.14622	0	0.0184343	0.181123	0.0543394
RAM19006-LN3.C	Lymph Node	TUMOR	0.648237	0	0.144665	0.392974	0	0.716271	0	0	0.0572888	0	0.181418	0.12239	0.120293	0.0118665
RAM19006-Lung1.A	Lung	TUMOR	0.0738201	0	0	0	0.487576	1.09042	0	0	0	0.107285	0.324813	0	0.123957	0
RAM19006-Lung1.B	Lung	TUMOR	0	0.0891359	0	0	0.299706	0.00172696	0	0.519532	0	0	0.53949	0	0	0.152986
RAM19006-Lung1.C	Lung	TUMOR	0	0	0.0486174	0	0	0.93555	0	0.0173658	0.0522407	0.481485	0	0	0.287229	0.00312791
RAM19006-Lung2.A	Lung	TUMOR	0.0308834	0	0.050485	0	0	0.838397	0	0	0.0313433	0.387758	0	0	0.298149	0.0212485
RAM19006-Lung2.B	Lung	TUMOR	0	0	0	0	0	0.972341	0	0	0.0365869	0.341043	0	0	0.315821	0.32114
RAM19006-Lung2.C	Lung	TUMOR	0.137541	0	0.0595913	0	0	1.13669	0	0	0	0.401324	0	0.182905	0.0870905	0
RAM19006-Lung3	Lung	TUMOR	0.172721	0	0	0.128358	0.193403	0.408579	0	0	0	0.168354	0.0967013	0	0.35053	0.0580445
RAM19006-Lung4.A	Lung	TUMOR	0	0	0	0.000924523	0	1.04988	0	0	0	0	0.173654	0	0.258585	0.214508
RAM19006-Lung4.B	Lung	TUMOR	0.024711	0	0.0707192	0	0.0998465	1.47693	0	0	0.0309442	0.278434	0	0.146608	0.337157	0.0816843
RAM19006-Lung4.C	Lung	TUMOR	0	0	0	0	0	0.673117	0	0	0	0.296952	0	0.10628	0.346845	0.172659
TCGA.3N.A9WB.06	Skin	TUMOR	0	0.0889138	0	0	0.187353	0.250548	0	0.0406381	0.116725	0.194871	0	0.119738	0.323111	0
TCGA.3N.A9WC.06	Skin	TUMOR	0.0345138	0	0.056887	0.642646	0	0.455982	0.00750158	0.298454	0.159185	0.0934518	0.028661	0.084039	0.152696	0
TCGA.3N.A9WD.06	Skin	TUMOR	0.20804	0.178151	0	0.170532	0	0.0869866	0	0.263152	0.0492113	0.0349744	0.00356494	0	0.575693	0
TCGA.BF.A1PU.01	Skin	TUMOR	0.360593	0	0.210853	0	0	0.0258994	0	0.287006	0.0159388	0.03953	0.0850565	0	0.475926	0
TCGA.BF.A1PV.01	Skin	TUMOR	0	0	0.326122	0.111624	0	0.0973097	0	0.315836	0.0225747	0.0886838	0.0104571	0.0482186	0.120021	0.0446095
TCGA.BF.A1PX.01	Skin	TUMOR	0.157443	0	0	0.962579	0	0	0.0942488	0.179535	0.183401	0.114783	0.0925292	0	0.29438	0
TCGA.BF.A1PZ.01	Skin	TUMOR	0	0.0398507	0	0.319477	0	0	0	0.245493	0.114497	0	0.0858745	0	0.339138	0.0138058
TCGA.BF.A3DJ.01	Skin	TUMOR	0.00684357	0	0.0611679	0.113036	0	0.170826	0.020366	0.0816256	0.0856003	0.10805	0	0.271778	0.171703	0
TCGA.BF.A3DL.01	Skin	TUMOR	0.0487767	0	0.0241155	0.186666	0	0.180402	0	0.194792	0.14685	0.248584	0	0.0396819	0.668925	0
TCGA.BF.A3DM.01	Skin	TUMOR	0	0.0530288	0.0756665	0	0	0.472361	0	0.0581702	0.118955	0.161266	0	0.116394	0.18952	0
TCGA.BF.A3DN.01	Skin	TUMOR	0	0.0869291	0.039036	0.212499	0	0.394927	0	0.268912	0.0211617	0.0173552	0	0.0665975	0.298529	0.0261679
TCGA.BF.A5EO.01	Skin	TUMOR	0.0117497	0	0.0630034	0.531037	0	0.0114163	0	0.220245	0.23513	0.198468	0.0125198	0.187598	0.59177	0
TCGA.BF.A5EQ.01	Skin	TUMOR	0.166729	0	0.0233354	0.147489	0	0	0	0.332652	0.224058	0.0932319	0.0794277	0	0.38153	0
TCGA.BF.A5ER.01	Skin	TUMOR	0.0604675	0	0.15403	0.0221653	0	0.0756004	0.0164928	0.0419873	0.0462169	0.0806306	0	0	1.42164	0
TCGA.BF.AAP0.06	Skin	TUMOR	0.358824	0.0405548	0	0.673817	0	0.0787264	0	0.306066	0.3913	0.0409387	0.0480202	0.0733656	0.316501	0
TCGA.D3.A1Q1.06	Skin	TUMOR	0.02323	0	0.0305688	0.0743936	0	0.108817	0	0.116688	0.0760687	0.0071898	0.0384082	0.0496402	0.34038	0.0508421
TCGA.D3.A1Q4.06	Skin	TUMOR	0.115075	0	0.0303409	0.00867633	0	0.0965344	0	0.146289	0.0565333	0.0400006	0	0	0.839308	0
TCGA.D3.A1Q5.06	Skin	TUMOR	0.121529	0	0.457836	0.0998687	0	0	0	0.0269368	0.0818824	0.0469486	0.0250339	0	0.537764	0
TCGA.D3.A1Q6.06	Skin	TUMOR	0.0870476	0	0.0481335	0.0585951	0	0.305769	0.0171769	0.0724444	0.0114868	0.0541719	0	0	0.113341	0.0514942
TCGA.D3.A1Q7.06	Skin	TUMOR	0.122658	0	0.0424024	0.528819	0	0.295437	0.230173	0.269481	0.134158	0.173285	0	0.0365082	0.503799	0
TCGA.D3.A1Q8.06	Skin	TUMOR	0.137089	0	0.0204473	0.00258088	0.047612	0.080567	0	0.129046	0.0709417	0	0.0633402	0.107161	0	0
TCGA.D3.A1Q9.06	Skin	TUMOR	0.12685	0	0.0567771	0.297481	0	0.0618608	0	0.280524	0.168382	0.0260955	0.0234496	0	0.894118	0
TCGA.D3.A1QA.06	Skin	TUMOR	0.0211116	0	0.0618229	0.287353	0	0	0.00791448	0.202067	0.0170049	0.00342705	0.0129405	0	0.189862	0.0106809
TCGA.D3.A1QB.06	Skin	TUMOR	0.0204658	0.0258378	0	1.48313	0	0	0.00274209	0.328204	0.425967	0.0328586	0.12094	0.0618175	0	0
TCGA.D3.A2J7.06	Skin	TUMOR	0.0212706	0.0412206	0.0403383	0.239624	0	0.0925219	0.00637094	0.373593	0.218165	0.055953	0	0	1.0418	0
TCGA.D3.A2J8.06	Skin	TUMOR	0.0594247	0	0	0.463625	0	0.267197	0.201338	0.178288	0.0731635	0.169752	0.0287102	0	0.295209	0
TCGA.D3.A2JA.06	Skin	TUMOR	0.0137457	0	0.0245084	0	0	0.216758	0.00208946	0.179206	0.0218699	0.0104893	0.03863	0	1.35647	0
TCGA.D3.A2JB.06	Skin	TUMOR	0.478726	0.576858	0	0.274301	0	0.241418	0	0.408943	0.184675	0.18201	0	0.0654833	0.370348	0
TCGA.D3.A2JD.06	Skin	TUMOR	1.06945	0	0	0.304523	0	0.394469	0	0.432143	0.221323	0.110486	0	0	0.409909	0
TCGA.D3.A2JE.06	Skin	TUMOR	0.273836	0	0.105388	0.0482358	0	0.0874511	0	0.171088	0.039104	0	0.0330449	0	0.253542	0
TCGA.D3.A2JG.06	Skin	TUMOR	0.0895315	0	0.230425	0.233121	0	0.184819	0.0209947	0.132013	0.106294	0.0740597	0	0.089943	0.1426	0
TCGA.D3.A2JH.06	Skin	TUMOR	0.126016	0	0.0316542	1.3089	0	0	0.171867	0.276735	0.260142	0.00382791	0.0353508	0.0504676	0	0
TCGA.D3.A2JK.06	Skin	TUMOR	0	0.0627281	0.00583008	0.0175289	0	0.0563085	0	0.0287142	0.124975	0.232084	0	0	2.13737	0
TCGA.D3.A2JL.06	Skin	TUMOR	0.0375821	0	0.0202535	0.738945	0	0.147761	0	0.161303	0.258941	0	0.0893347	0	1.04014	0
TCGA.D3.A2JN.06	Skin	TUMOR	0	0.353379	0.020881	0.363949	0	0.0196104	0.0129739	0.165175	0.111381	0	0.082707	0.0464327	0.328963	0
TCGA.D3.A2JO.06	Skin	TUMOR	0.0405189	0	0.0221825	0.652286	0	0	0.0985605	0.320234	0.112942	0.147054	0.081397	0	1.03436	0
TCGA.D3.A2JP.06	Skin	TUMOR	0	0	0.0720928	0.408617	0	0.225024	0	0.0958138	0.178939	0	0.0650029	0.0975764	0.109812	0
TCGA.D3.A3C1.06	Skin	TUMOR	1.5642	0	0.448613	1.26336	0	0	0	0.651436	1.1688	0.61083	0.0186285	0	1.11474	0
TCGA.D3.A3C3.06	Skin	TUMOR	0.148107	0	0.090212	0.446281	0	0.336504	0	0.225435	0.152524	0	0.0483669	0.0298931	0.136606	0
TCGA.D3.A3C6.06	Skin	TUMOR	0	0.00172907	0.146511	0	0	0.0503238	0	0.0350405	0	0.0320691	0	0	0.980594	0
TCGA.D3.A3C7.06	Skin	TUMOR	0.00074048	0	0.0571416	0.153628	0	0	0	0.221112	0.187434	0.0922572	0	0	1.24566	0
TCGA.D3.A3CB.06	Skin	TUMOR	0.152905	0.15002	0	0.534419	0	0	0	0.216493	0.409517	0.177011	0	0	1.64236	0
TCGA.D3.A3CE.06	Skin	TUMOR	0.00922729	0.00462456	0.0869506	0.520442	0	0.223061	2.60258e-05	0.16359	0.100231	0	0.112131	0.18796	0.206358	0
TCGA.D3.A3ML.06	Skin	TUMOR	0	0.0223081	0.476918	0	0	0.0845268	0	0.28132	0	0.0187628	0.0884411	0.0316121	0.200517	0
TCGA.D3.A3MO.06	Skin	TUMOR	0	0	0.241974	0	0	0	0	0.042682	0.0202442	0.0306941	0	0	1.29032	0
TCGA.D3.A3MR.06	Skin	TUMOR	0	0.124364	0	0.9076	0	0.00230473	0.0426222	0.229475	0.215586	0.0949219	0.070643	0	0.963778	0
TCGA.D3.A3MU.06	Skin	TUMOR	0.0565564	0.0256507	0	0.0655944	0.00308475	0	0	0.0430322	0.102753	0.101688	0	0	1.59145	0
TCGA.D3.A3MV.06	Skin	TUMOR	0.14661	0	0.236704	0.0287127	0	0.000458631	0	0.0683316	0.0278394	0.0113963	0	0	0.56348	0
TCGA.D3.A51E.06	Skin	TUMOR	0	0.0343734	0.152513	0.464445	0	0.476136	0	0.352925	0.0929777	0.0209413	0	0.0817704	0.567959	0
TCGA.D3.A51G.06	Skin	TUMOR	0	0	0.109395	0.171434	0	0	0	0.240178	0.037755	0	0.0257025	0	0.52156	0
TCGA.D3.A51J.06	Skin	TUMOR	0.0522402	0	0.110388	0.608797	0	0	0.0127405	0.225979	0.28806	0.0384073	0.0876631	0.181628	0.59547	0
TCGA.D3.A51N.06	Skin	TUMOR	0	0.19512	0.061412	0.0793614	0	0.0211884	0	0.119153	0.0746698	0.0561105	0	0	1.31834	0
TCGA.D3.A51R.06	Skin	TUMOR	0.150068	0	0.17545	0	0	0.340879	0	0.0996887	0.0158762	0.0203362	0.0846648	0.0237865	0.078326	0
TCGA.D3.A51T.06	Skin	TUMOR	0.218664	0.097843	0.0724007	0.300854	0	0.12059	0.0682868	0.350307	0.0553699	0.0890856	0	0.0672098	0.433249	0
TCGA.D3.A5GN.06	Skin	TUMOR	0	0	0.0648532	0.257739	0	0	0.0927619	0.229548	0.0561531	0.0336038	0	0.00307545	0.573108	0
TCGA.D3.A5GO.06	Skin	TUMOR	0.00134986	0	0.0664876	0.410262	0	0	0	0.211134	0.138825	0.136714	0	0	1.37485	0
TCGA.D3.A5GR.06	Skin	TUMOR	0.0279623	0.517058	0	0	0	0.0500741	0.0104877	0.0728634	0.132705	0.108125	0	0	0.901338	0
TCGA.D3.A5GS.06	Skin	TUMOR	0.00716098	0	0	0.33004	0	0	0.0360074	0.183135	0.137423	0	0.0228443	0.0194711	0.495724	0
TCGA.D3.A5GT.01	Skin	TUMOR	0.0173446	0	0.0157432	0	0.128607	0	0	0.236711	0.0841213	0.143003	0	0.0785352	0.480309	0
TCGA.D3.A5GU.06	Skin	TUMOR	0.06729	0	0.143098	0.504024	0	0	0	0.277	0.0526176	0	0	0.0299448	0	0
TCGA.D3.A8GB.06	Skin	TUMOR	0.144625	0.135271	0	0.636401	0	0.152089	0	0.330467	0.238235	0.080616	0.0505031	0.029638	0.0799209	0
TCGA.D3.A8GC.06	Skin	TUMOR	0.0422459	0	0.411789	0	0	0.0604898	0	0.142752	0.0012649	0.0342128	0	0	0.36849	0
TCGA.D3.A8GD.06	Skin	TUMOR	0.426048	0.00240907	0	0.630782	0	0	0.0380753	0.277997	0.306035	0.209146	0	0.0841991	0.724624	0
TCGA.D3.A8GI.06	Skin	TUMOR	0.00189977	0	0.0714662	0	0	0.176044	0	0.0925666	0.116467	0.125099	0	0	1.66427	0
TCGA.D3.A8GJ.06	Skin	TUMOR	0.0532803	0	0	1.18248	0	0	0.244424	0.260005	0.243023	0.136506	0.0602028	0	1.35973	0
TCGA.D3.A8GK.06	Skin	TUMOR	0.12947	0	0.453826	0.0480234	0	0.0199148	0	0.066236	0.0553265	0.0805638	0	0	0.875627	0
TCGA.D3.A8GL.06	Skin	TUMOR	0	0.107265	0.25517	0	0	0.525079	0	0.101891	0.0858029	0.137772	0	0	0.308021	0
TCGA.D3.A8GM.06	Skin	TUMOR	0.199246	0	0.0461381	0.245225	0	0	0.0487552	0.2219	0.106349	0.113814	0	0.00764144	0.533054	0
TCGA.D3.A8GN.06	Skin	TUMOR	0.19352	0	0.222812	0.452693	0	0.177743	0.045855	0.197358	0.189119	0.158395	0	0.0478923	0.275177	0.0150828
TCGA.D3.A8GO.06	Skin	TUMOR	0.437105	0.191911	0.00309685	0.233203	0	0.189199	0	0.0759984	0.307457	0	0.129938	0	0.435594	0
TCGA.D3.A8GQ.06	Skin	TUMOR	0.0969086	0	0.0821476	0.128165	0	0	0.0523394	0.114904	0.0200205	0.0482827	0	0	0.545497	0
TCGA.D3.A8GR.06	Skin	TUMOR	0	0.0196762	0.395036	0.0200104	0	0	0	0.0952311	0.113593	0.160296	0	0.0458113	0.394755	0
TCGA.D3.A8GS.06	Skin	TUMOR	0	0.164901	0.203233	0.587468	0	0	0.226968	0.159147	0.0292607	0	0.180092	0.0764993	0.316405	0
TCGA.D3.A8GV.06	Skin	TUMOR	0.00758403	0.00260712	0.00393458	0	0	0.145566	0	0.0698505	0.0939127	0.0602264	0.0174538	0	0.811552	0
TCGA.D9.A148.06	Skin	TUMOR	0.0834568	0	0.0724775	0.223474	0	0.0827485	0	0.3155	0.133802	0.0263193	0.0253176	0	0.994152	0
TCGA.D9.A1JW.06	Skin	TUMOR	0.260368	0	0	0.321921	0	0	0	0.162198	0.323053	0.106526	0.0273088	0.0905779	0.769479	0
TCGA.D9.A1JX.06	Skin	TUMOR	0.0266139	0	0.113883	0.879856	0	0	0.0853846	0.242365	0.00539461	0	0.0785127	0.19944	0.11273	0
TCGA.D9.A3Z1.06	Skin	TUMOR	0.00229974	0.0473472	0.037685	0.574543	0	0.141929	0.00510121	0.333227	0.00967925	0.125408	0.0975008	0.0504943	0.34532	0
TCGA.D9.A3Z3.06	Skin	TUMOR	0.671942	0	0	0.1324	0	0.0102249	0.000372935	0.192009	0.176239	0.127446	0	0.0569589	0.363113	0
TCGA.D9.A3Z4.01	Skin	TUMOR	0.0495948	0	0.176728	0.241107	0	0.150941	0	0.215737	0.0971752	0.0711187	0	0.0458617	0.164786	0
TCGA.D9.A4Z2.01	Skin	TUMOR	0.0109574	0	0.526156	0	0.0576355	0	0	0.0957942	0	0.0896964	0	0.0416438	0.468482	0
TCGA.D9.A4Z3.01	Skin	TUMOR	0	0.0515636	0.0924225	0.045128	0	0.0622336	0.0158536	0.228324	0.110884	0.153159	0	0.0937535	0.2771	0
TCGA.D9.A4Z5.01	Skin	TUMOR	0	0.0374126	0.0139369	0	0	0.500742	0	0.0772827	0.149224	0.179593	0.0110868	0	0.352609	0
TCGA.D9.A4Z6.06	Skin	TUMOR	0.004761	0.00682042	0.0724475	0	0	0.688889	0	0.444338	0.00764969	0.10669	0	0	0.950304	0
TCGA.D9.A6E9.06	Skin	TUMOR	0.0448922	0	0	2.03517	0	0	0.340113	0.309561	0.273361	0.392276	0	0	0.977777	0
TCGA.D9.A6EA.06	Skin	TUMOR	0	0.213112	0.0228674	0	0.0627676	0.413646	0	0.192893	0.240756	0.109189	0.0409858	0.131306	0.346801	0
TCGA.D9.A6EC.06	Skin	TUMOR	0.00352505	0.00671836	0.00274643	0	0	0.0450814	0	0.0300592	0.0493319	0.079348	0	0	0.814716	0
TCGA.D9.A6EG.06	Skin	TUMOR	0.00738362	0.0086299	0.0193464	0	0.231166	0.15576	0.00401838	0.0994317	0.0831728	0.127077	0	0	0.83863	0
TCGA.DA.A1HV.06	Skin	TUMOR	0	0.125164	0.000622823	0.352875	0	0.213917	9.27973e-05	0.267852	0.168444	0.048816	0.0278637	0.128055	0.600995	0
TCGA.DA.A1HW.06	Skin	TUMOR	0.0504882	0	0.0361285	0.542453	0	0.208282	0.0980016	0.333941	0.0505028	0.30675	0	0.081651	0.214634	0
TCGA.DA.A1HY.06	Skin	TUMOR	0	0	0.0834246	0	0	0.023999	0	0.109988	0.0445061	0.0367239	0	0	0.985819	0.016631
TCGA.DA.A1I0.06	Skin	TUMOR	0.0952649	0.229343	0	0.316358	0.00677503	0	0	0.2591	0.47087	0.0732084	0.0518787	0.0135475	0.60749	0
TCGA.DA.A1I1.06	Skin	TUMOR	0.122984	0	0.048474	0.310411	0	0.316889	0.0587021	0.13772	0.125803	0.0807705	0	0.00658517	0.773334	0
TCGA.DA.A1I2.06	Skin	TUMOR	0.116309	0	0.126866	0.215361	0	0.144707	0.00703665	0.199939	0.0954361	0.0432931	0.00756852	0.0207037	0.191037	0
TCGA.DA.A1I4.06	Skin	TUMOR	0	0.00748802	0.0114459	0	0	0.09188	0	0.0465937	0.0467026	0.0341312	0	0	1.16894	0
TCGA.DA.A1I5.06	Skin	TUMOR	0.0854674	0	0	0.210987	0	0	0.0156525	0.122725	0.192541	0.0781666	0	0	1.54941	0
TCGA.DA.A1I7.06	Skin	TUMOR	0	0	0.0259737	0.113979	0	0	0	0.186158	0.109247	0	0.0370191	0	1.03185	0
TCGA.DA.A1I8.06	Skin	TUMOR	0	0.0986437	0.111368	0	0.0161236	0.386794	0.00262502	0	0.0879109	0.0717676	0.00681327	0	1.19445	0
TCGA.DA.A1IB.06	Skin	TUMOR	0.605795	0.564687	0	0.597546	0	0.387046	0.00101302	0.352635	0.357747	0.0373063	0	0	1.51525	0
TCGA.DA.A3F3.06	Skin	TUMOR	0	0.0319195	0.00975344	0	0	0.281452	0	0.189291	0.112857	0.0376217	0.0124586	0	0.742182	0
TCGA.DA.A3F5.06	Skin	TUMOR	0	0.00302185	0.0121032	0	0	0.217548	0	0.14816	0.0591283	0.0529848	0	0	0.5291	0
TCGA.DA.A3F8.06	Skin	TUMOR	0.110184	0	0	1.68631	0	0	0.428726	0.373033	0.43933	0.256881	0	0.111094	0	0
TCGA.DA.A95W.06	Skin	TUMOR	0	0.108747	0.154294	0.243045	0	0	0.00400782	0.168811	0.00685033	0	0.00573774	0	0.387029	0
TCGA.DA.A95X.06	Skin	TUMOR	0.105173	0	0.0998513	0.21918	0	0.182592	0.00884191	0.173897	0.033817	0.0119707	0	0.137358	0.115854	0
TCGA.DA.A95Y.06	Skin	TUMOR	0.170853	0	0.236846	0.137568	0	0.157161	0	0	0.290681	0.0851087	0	0.00175247	0.323382	0
TCGA.DA.A95Z.06	Skin	TUMOR	0.0678296	0	0.20522	0.107531	0	0.0675973	0	0.136455	0.00316366	0	0.0900983	0.00718982	0.260145	0
TCGA.EB.A1NK.01	Skin	TUMOR	0.0037345	0.0111892	0	0	0	0.249137	0	0.269041	0.149425	0.0498596	0.0596001	0.0807796	0.442323	0
TCGA.EB.A24C.01	Skin	TUMOR	0.124321	0	0.421554	0	0.0172687	0.0297501	0	0.110501	0	0	0.0540711	0.0228159	0	0.0556078
TCGA.EB.A24D.01	Skin	TUMOR	0	0.0697133	0.408228	0.199806	0	0.0245961	0.00292948	0.144621	0.106931	0.143752	0	0	0.224285	0
TCGA.EB.A299.01	Skin	TUMOR	0	0	0.413621	0.0881353	0	0.0479204	0	0.27168	0.0528861	0.117934	0	0.0745719	0.14746	0
TCGA.EB.A3HV.01	Skin	TUMOR	0.00757123	0	0	0.126058	0	0.162082	0	0.0293359	0.216685	0.201918	0	0.0928963	0.161207	0
TCGA.EB.A3XB.01	Skin	TUMOR	0.101531	0	0.130405	0.25262	0	0.0274251	0.0142269	0.253823	0.0524956	0.0884169	0	0.0344529	0.109232	0
TCGA.EB.A3XC.01	Skin	TUMOR	0.0251246	0.0156504	0	0	0	0.138896	0	0.273673	0.137003	0.0704512	0	0	0.536535	0
TCGA.EB.A3XD.01	Skin	TUMOR	0.0530223	0	0.0363524	0.248874	0.036189	0.0638471	0	0.0414078	0.160852	0.0443588	0.00789635	0	0.733334	0
TCGA.EB.A3XE.01	Skin	TUMOR	0.0578046	0	0.0982851	0.562093	0	0.042154	0	0.189961	0.18727	0.0605277	0.0045548	0	0.367969	0
TCGA.EB.A3XF.01	Skin	TUMOR	0.0102294	0.00461305	0.00222438	0	0	0.936333	0	0.0604357	0.0279603	0.178621	0.131297	0.182445	0.305586	0
TCGA.EB.A3Y6.01	Skin	TUMOR	0	0.00616765	0	0.127422	0	0.0284304	0	0.33521	0.019541	0.090175	0.0388064	0.0614355	0.369433	0
TCGA.EB.A42Z.01	Skin	TUMOR	0	0	0.157331	0.17457	0	0.00473915	0	0.242542	0.0310929	0.0184337	0.0277019	0	0.920115	0
TCGA.EB.A430.01	Skin	TUMOR	0	0.0435764	0	0.353626	0	0	0	0.191475	0.101418	0	0.0921084	0	0.449644	0.00834638
TCGA.EB.A431.01	Skin	TUMOR	0.133942	0	0.143652	0.0594922	0	0	0.0372832	0.0511943	0.0962468	0.105592	0	0.0295517	0.215719	0.0657383
TCGA.EB.A44N.01	Skin	TUMOR	0.244605	0.0169367	0	0.121638	0	0.159433	0	0.292075	0.089431	0.0124296	0.0095958	0	0.449531	0.0154919
TCGA.EB.A44O.01	Skin	TUMOR	0	0.0026415	0.336597	0	0.137624	0	0.0116236	0.199112	0.0187923	0.0661481	0	0	0.160329	0.000752404
TCGA.EB.A44P.01	Skin	TUMOR	0	0.134412	0.591867	0	0.0941029	0	0	0.472215	0.0221508	0.0540565	0	0.00827272	0.314132	0.118196
TCGA.EB.A44Q.06	Skin	TUMOR	0.140205	0.0293146	0.0598826	0.75269	0	0	0.00198341	0.300806	0.293592	0.0467159	0	0.0315147	0.204325	0
TCGA.EB.A44R.06	Skin	TUMOR	0.00647957	0.0193432	0.0321975	0.368209	0	0	0.00433315	0.204378	0.0951619	0.106101	0.00287082	0	0.52802	0
TCGA.EB.A4IS.01	Skin	TUMOR	0.175592	0.288625	0	0.59124	0	0.083178	0.00125528	0.280952	0.221734	0.0982595	0	0.0284328	0.258188	0
TCGA.EB.A4P0.01	Skin	TUMOR	0.00630031	0	0.145178	0.155402	0.0671982	0	0	0.0751548	0.0544177	0	0.0118979	0	0.170958	0
TCGA.EB.A4XL.01	Skin	TUMOR	0.0991606	0	0.255221	0.398685	0	0.0185602	0.0316452	0.225216	0.11988	0.0795959	0	0.0283449	0.117466	0
TCGA.EB.A551.01	Skin	TUMOR	0	0.00771607	0.220426	0.620468	0	0	0.092199	0.393074	0.159417	0.149661	0.0191483	0.092035	0	0
TCGA.EB.A553.01	Skin	TUMOR	0.109824	0	0.176033	0.293088	0	0.142358	0	0.0820889	0.0839297	0.0274401	0.0440499	0.00704051	0.655875	0
TCGA.EB.A5FP.01	Skin	TUMOR	0.0150142	0	0.465956	0.0490912	0.031354	0	0	0.206005	0	0	0.0592194	0	0.871745	0
TCGA.EB.A5SE.01	Skin	TUMOR	0.275461	0	0.280566	0.404351	0	0.0253387	0	0.127191	0	0.0411454	0.0497095	0.0291882	0.341043	0
TCGA.EB.A5SG.06	Skin	TUMOR	0.066789	0	0.0955851	1.91849	0	0	0.307878	0.541986	0.299974	0.201345	0	0.0384299	0.417106	0
TCGA.EB.A5UL.06	Skin	TUMOR	0.0491255	0.0944546	0.141973	0.378164	0	0	0.000427534	0.331817	0.0432716	0.161274	0.0555765	0	0.190046	0
TCGA.EB.A5UN.06	Skin	TUMOR	0	0	0.372235	0.175589	0	0.187208	0	0.350833	0	0.184323	0.0229128	0	0.459702	0
TCGA.EB.A5VU.01	Skin	TUMOR	0	0	0.262103	0	0	0.0572208	0	0.132247	0	0	0.0568097	0.0570798	0.0120108	0
TCGA.EB.A6QY.01	Skin	TUMOR	0	0	0.387624	0	0	0.119859	0	0.274022	0	0.112672	0	0.0263888	0.19581	0
TCGA.EB.A6QZ.01	Skin	TUMOR	0	0	0.594477	0	0	0.0159933	0	0.304661	0	0.113498	0	0	0.482971	0
TCGA.EB.A6R0.01	Skin	TUMOR	0.0215496	0	0.141516	0.786392	0	0	0.318116	0.399801	0.0666909	0.134581	0	0.0491697	0	0
TCGA.EE.A17X.06	Skin	TUMOR	0.0186721	0	0.00863314	0	0	0.20842	0	0.412911	0.113238	0.15771	0.0326187	0	1.06008	0
TCGA.EE.A17Y.06	Skin	TUMOR	0	0	0.223708	0.00994803	0	0	0	0.147896	0.0529888	0.0402304	0	0	0.792144	0
TCGA.EE.A17Z.06	Skin	TUMOR	0.0290621	0	0.399111	0.174612	0	0.191231	0	0.120902	0.0359231	0.100289	0	0.0898092	0.164169	0
TCGA.EE.A181.06	Skin	TUMOR	0	0.16029	0.0288383	0.375225	0	0	0	0.158763	0.160306	0.0380451	0.0564376	0	0.868876	0
TCGA.EE.A183.06	Skin	TUMOR	0.230826	0.575721	0	0.492729	0.035367	0.0567079	0	0.256951	0.384352	0.179349	0	0.0222568	0.870104	0
TCGA.EE.A184.06	Skin	TUMOR	0	0.0339093	0.122434	0.240889	0	0.0653122	0	0.380221	0.161574	0.311729	0	0.0987635	0.645247	0
TCGA.EE.A185.06	Skin	TUMOR	0	0.0855171	0.141888	0.125599	0	0.939149	0	0.0883134	0.0672494	0.00286608	0	0	0.419813	0.00411202
TCGA.EE.A20B.06	Skin	TUMOR	0.0111879	0.0118623	0.022132	0.275674	0	0	0	0.140454	0.122797	0.0634929	0.0303062	0.0658879	0.390514	0
TCGA.EE.A20C.06	Skin	TUMOR	0	0	0.708786	0	0	0.186186	0	0.0465299	0.0812302	0.0492699	0.0406641	0.0620914	0.603041	0
TCGA.EE.A20F.06	Skin	TUMOR	0.126645	0	0.0839549	0.409766	0	0.0720837	0.0227501	0.14322	0.174445	0.0645773	0	0.0770832	0.289631	0
TCGA.EE.A20H.06	Skin	TUMOR	0.0676608	0	0.181823	0.032971	0	0.00609526	0	0.125486	0.038257	0	0.0298726	0	0.353741	0
TCGA.EE.A29A.06	Skin	TUMOR	0.072542	0	0.18185	0	0	0.0999347	0	0.156351	0.0761582	0	0.0685046	0	0.519258	0
TCGA.EE.A29C.06	Skin	TUMOR	0.0972812	0	0.00566853	0.0480839	0	0.0768979	0	0.0391978	0.107118	0.0374886	0	0	0.889949	0
TCGA.EE.A29E.06	Skin	TUMOR	0.20345	0	0.249236	0	0	0.106319	0	0.100507	0.0290174	0.178369	0	0	0.207705	0
TCGA.EE.A29G.06	Skin	TUMOR	0.00929031	0	0.0372851	0.0818251	0	0.157668	0	0.0955775	0.0627651	0.0148013	0.0339119	0.00444921	0.869895	0
TCGA.EE.A29H.06	Skin	TUMOR	0.375652	0	0	0.222996	0	0.069163	0	0.282887	0.0914778	0.101869	0	0	0.80727	0
TCGA.EE.A29L.06	Skin	TUMOR	0.220109	0	0.610684	0.0149092	0.0440005	0	0	0.178091	0.0236018	0.0601868	0	0	0.421226	0
TCGA.EE.A29M.06	Skin	TUMOR	0.259437	0	0	0.151575	0	0	0	0.186086	0.116631	0.187112	0.00205727	0	0.442089	0
TCGA.EE.A29N.06	Skin	TUMOR	0.0239065	0.320544	0	0.221702	0	0	0.00549435	0.415253	0.243947	0.104107	0	0	0.610091	0
TCGA.EE.A29P.06	Skin	TUMOR	0.0312669	0	0.0157978	0.903583	0	0.196193	0.0138908	0.217873	0.175282	0	0.0647734	0.218952	0.550283	0
TCGA.EE.A29Q.06	Skin	TUMOR	0.121175	0	0.205743	0.0202856	0	0.0297439	0	0.0920406	0.049944	0	0.0600162	0.135814	0.683209	0
TCGA.EE.A29R.06	Skin	TUMOR	0	0	0.225865	0	0	0.196977	0	0.207811	0	0.0242262	0.0448385	0	0.232794	0
TCGA.EE.A29S.06	Skin	TUMOR	0.00240138	0	0.0222094	0.190161	0	0.176454	0	0.125594	0.106378	0.0232403	0	0	0.66083	0
TCGA.EE.A29T.06	Skin	TUMOR	0.0256999	0.0220914	0.0979187	0.312661	0	0.119307	0.0076991	0.107508	0.0800361	0.00122418	0.0230826	0	0.457544	0
TCGA.EE.A29V.06	Skin	TUMOR	0	0.0135333	0.206497	0.0736799	0	0	0	0.269603	0.13171	0.0827424	0	0.111267	0.441887	0.0540723
TCGA.EE.A29W.06	Skin	TUMOR	0.168364	0	0.164321	0.096899	0	0.0426981	0	0.0302846	0.0926682	0.0094136	0.0308208	0.0315269	0.192933	0
TCGA.EE.A29X.06	Skin	TUMOR	0.115397	0	0.0410439	0.418518	0	0	0.0133008	0.234976	0.211922	0.126205	0.110766	0.0948523	0.474825	0
TCGA.EE.A2A0.06	Skin	TUMOR	0.231471	0	0.106442	0.117448	0	0.370441	0.0521592	0.073118	0	0	0	0.0200536	0.08688	0
TCGA.EE.A2A1.06	Skin	TUMOR	0.312032	0.108534	0	0.396026	0	0.0800355	0	0.27254	0.186096	0.107876	0.00725541	0.07032	0.151405	0
TCGA.EE.A2A2.06	Skin	TUMOR	0.325643	0.237311	0	0.271024	0	0.155666	0.0381789	0.446623	0.00638657	0.0866305	0	0	0.251591	0
TCGA.EE.A2A5.06	Skin	TUMOR	0.12308	0	0.244971	0.0914803	0	0.0873312	0	0.0209158	0.0592699	0.00435574	0.00835212	0.036885	0.256842	0
TCGA.EE.A2A6.06	Skin	TUMOR	0.133827	0.138819	0	0.577501	0	0	0.00376397	0.27951	0.122741	0.150676	0.0963377	0.0559037	0.305814	0
TCGA.EE.A2GB.06	Skin	TUMOR	0.0810128	0	0.353917	0.156109	0	0	0	0.180551	0.063146	0.0274409	4.23462e-05	0	0.369014	0
TCGA.EE.A2GC.06	Skin	TUMOR	0.112447	0	0.148992	0.47439	0	0.464341	0.00309018	0.284471	0.0125978	0.00516805	0.0379474	0.0148489	0	0
TCGA.EE.A2GD.06	Skin	TUMOR	0.0731535	0	0.0249106	0	0	0.383329	0.0704756	0.0748471	0.0263887	0.113858	0	0.0260357	0.294758	0.123742
TCGA.EE.A2GE.06	Skin	TUMOR	0.101761	0	0.0426654	0.413458	0	0.0303456	0.0194446	0.139415	0.192176	0	0.00596918	0	0.830207	0
TCGA.EE.A2GH.06	Skin	TUMOR	0.0485922	0	0.0964665	0.8438	0	0.075043	0.134587	0.249943	0.161215	0.128922	0.0916854	0.0723319	0.425216	0
TCGA.EE.A2GJ.06	Skin	TUMOR	0.00421709	0	0.0232293	0.592655	0	0.0800613	0.00452898	0.271434	0.0675493	0	0.00350247	0.339671	0	0
TCGA.EE.A2GL.06	Skin	TUMOR	0.609774	0.481632	0	0.346694	0	0.313072	0	0.278926	0.102308	0.0291072	0	0.01518	0.136247	0
TCGA.EE.A2GM.06	Skin	TUMOR	0	0	0.0513416	0	0	0.384643	0	0.325501	0.0927559	0.258443	0	0.165054	0.222982	0
TCGA.EE.A2GN.06	Skin	TUMOR	0.00806748	0.0179735	0.006711	0	0	0.299303	0	0.091174	0.0938417	0.23461	0	0	0.923635	0
TCGA.EE.A2GO.06	Skin	TUMOR	0.000883062	0	0.0752543	0	0	0.117914	0	0.0425805	0.0781671	0.157006	0.000804298	0	0.912732	0
TCGA.EE.A2GP.06	Skin	TUMOR	0.0365099	0	0	0	0	0.386556	0	0.11254	0.0760383	0.0440134	0.0215898	0	0.292679	0
TCGA.EE.A2GS.06	Skin	TUMOR	0	0.159522	0	0	0	0.0400876	0	0.159749	0.049332	0.034902	0	0	0.759184	0
TCGA.EE.A2GT.06	Skin	TUMOR	0.60353	0.025599	0	0.29195	0.25543	0.329362	0	0.301922	0.196475	0.183568	0	0.0151155	0.392238	0
TCGA.EE.A2GU.06	Skin	TUMOR	0.0269207	0	0.0192267	0.446856	0	0.16694	0.100577	0.312427	0.0583302	0.339301	0	0.109239	0.248684	0
TCGA.EE.A2M5.06	Skin	TUMOR	0.00198059	0	0.00867266	0.331895	0	0.0976241	0.0919183	0.0352171	0.0846411	0.102638	0	0	0.157479	0
TCGA.EE.A2M6.06	Skin	TUMOR	0.0030071	0.0138821	0.0111523	0	0	0.244838	0	0.109906	0.0903141	0.12131	0	0.0916024	1.09792	0
TCGA.EE.A2M7.06	Skin	TUMOR	0.271517	0.417317	0	0.341198	0.0288563	0.133563	0	0.148439	0.157417	0.104566	0	0.0537935	0.122867	0.00476868
TCGA.EE.A2M8.06	Skin	TUMOR	0.0394557	0.040856	0	1.80837	0	0	0	0.520515	0.632618	0.0916795	0	0.0993953	0	0
TCGA.EE.A2MC.06	Skin	TUMOR	0.194197	0	0.0310325	0.453363	0	0.18137	0.0116364	0.154884	0.0581438	0	0.102302	0	0.398516	0
TCGA.EE.A2MD.06	Skin	TUMOR	0.229259	0	0.0397879	0.119687	0	0	0.00465538	0.476624	0.0154875	0.0394717	0	0.00191132	0.504908	0
TCGA.EE.A2ME.06	Skin	TUMOR	0.289956	0.322211	0	0.867594	0	0.520485	0.042437	0.273601	0.301032	0	0	0	0.641636	0
TCGA.EE.A2MF.06	Skin	TUMOR	0.0685537	0	0.092878	0.152489	0	0.180872	0	0.140862	0.0623685	0.0831892	0	0.0777323	0	0
TCGA.EE.A2MG.06	Skin	TUMOR	0.56886	0.39295	0	0.390164	0	0.346867	0	0.235537	0.191338	0.122425	0	0.0346332	0.268253	0
TCGA.EE.A2MH.06	Skin	TUMOR	0.233283	0.524108	0	0.33105	0.0350446	0	0.0108228	0.127525	0.33527	0.11426	0	0	0.134541	0
TCGA.EE.A2MK.06	Skin	TUMOR	0	0.134086	0	0.511187	0	0.216038	0.00533713	0.109743	0.113939	0	0.108891	0.168283	0.238114	0
TCGA.EE.A2ML.06	Skin	TUMOR	0.160453	0	0.0248371	0.739978	0	0	0.0846474	0.222554	0.257622	0.0665762	0	0.0364097	0	0
TCGA.EE.A2MM.06	Skin	TUMOR	0.000182548	0.0195274	0.0344416	0	0	0.414103	0	0.140432	0.0957987	0.14524	0	0.114473	0.0270207	0.0117115
TCGA.EE.A2MN.06	Skin	TUMOR	0.0747131	0	0.0487093	0.447648	0	0.121538	0.00211576	0.283201	0.232927	0.0568887	0.0624211	0.119996	0.172532	0
TCGA.EE.A2MP.06	Skin	TUMOR	0	0	0.0107909	0.451568	0	0.00180495	0	0.133727	0.0226985	0	0.208605	0.156113	0.126406	0
TCGA.EE.A2MQ.06	Skin	TUMOR	0.192191	0	0.10472	0.0965362	0	0.135276	0.0297293	0.134788	0.052667	0.0483167	0	0	0.461248	0
TCGA.EE.A2MU.06	Skin	TUMOR	0.0528496	0	0.00901842	0.744609	0	0	0.0184976	0.226587	0.170861	0.122233	0.046049	0.0578756	0.188207	0
TCGA.EE.A3AA.06	Skin	TUMOR	0.149454	0.186826	0	0.189299	0	0.100376	0	0.242364	0.147069	0.173855	0	0	0.505809	0
TCGA.EE.A3AB.06	Skin	TUMOR	0	0.00911901	0.0171931	0.128514	0	0.0454124	0.0235423	0.058278	0.0853894	0.0424903	0	0.240069	0.853792	0
TCGA.EE.A3AC.06	Skin	TUMOR	0.105918	0	0.0306739	0.252058	0	0.271478	0	0.305761	0.0274471	0.0421927	0.0723732	0.0563713	0.201019	0
TCGA.EE.A3AD.06	Skin	TUMOR	0.219765	0	0.331019	0	0.149148	0	0	0.148922	0	0.183649	0	0	0.433638	0
TCGA.EE.A3AF.06	Skin	TUMOR	0	0.0662438	0	0.235105	0	0	0	0.339102	0.051629	0.0388994	0.0794214	0.0751434	0.722463	0
TCGA.EE.A3AG.06	Skin	TUMOR	0	0.0516196	0.0183622	0	0	0.226822	0	0.0231117	0.0599081	0.0896367	0	0	0.597671	0
TCGA.EE.A3AH.06	Skin	TUMOR	0.0571114	0	0.467071	0	0	0.372578	0	0.183998	0	0.00303587	0.109194	0.0214031	0.371354	0
TCGA.EE.A3J3.06	Skin	TUMOR	0.00985568	0.0248459	0.023161	0.00784174	0	0.092108	0	0.186436	0.0700964	0.00382801	0.00872656	0	0.950167	0
TCGA.EE.A3J4.06	Skin	TUMOR	0.00100832	0	0.205259	0.224514	0	0.143334	0	0.199717	0.0746136	0.0111216	0.0306287	0.0870701	0.134518	0
TCGA.EE.A3J7.06	Skin	TUMOR	0.0504544	0	0.17315	0.243479	0	0	0	0.195312	0	0.041422	0.0424992	0	0.00433563	0
TCGA.EE.A3J8.06	Skin	TUMOR	0.318814	0	0.296236	0	0	0.0246471	0	0.0340588	0	0.00967806	0.0240157	0.00834381	0.149482	0
TCGA.EE.A3JA.06	Skin	TUMOR	0.238608	0	0.139875	0.302878	0	0.250649	0.0445911	0.187864	0.0187152	0	0	0	0.0477481	0
TCGA.EE.A3JB.06	Skin	TUMOR	0	0	0.0359903	0.0267175	0	0.122357	0	0.0565337	0.0463349	0.020468	0	0.112208	0.575164	0
TCGA.EE.A3JD.06	Skin	TUMOR	0.567016	0.476182	0	0.373391	0	0.0755831	0.0973587	0.40034	0.0642115	0	0	0	0	0
TCGA.EE.A3JE.06	Skin	TUMOR	0	0.167716	0.0957398	0.755903	0	0	0.120085	0.354352	0.190311	0	0.0480546	0	0.835653	0
TCGA.EE.A3JH.06	Skin	TUMOR	0.189154	0.0137882	0	0.72969	0	0.367493	0.0645137	0.154057	0.424875	0.192328	0.0226985	0.126245	1.08256	0
TCGA.EE.A3JI.06	Skin	TUMOR	0.0784507	0	0.299414	0	0.0150224	0.208909	0	0.104279	0	0.0123919	0.0341633	0.304879	0	0
TCGA.ER.A193.06	Skin	TUMOR	0.105624	0	0.00457138	0.366064	0	0	0.0596583	0.194717	0.10041	0.0602569	0.0188409	0	1.18502	0
TCGA.ER.A195.06	Skin	TUMOR	0.0414458	0	0	0.418167	0	0	0.0678497	0.141506	0.22714	0.182061	0	0.134922	0.424007	0
TCGA.ER.A198.06	Skin	TUMOR	0.119118	0	0.0480274	0.230238	0	0.0493673	0.0320126	0.270185	0.0749788	0.0506557	0	0.135907	0.358785	0
TCGA.ER.A199.06	Skin	TUMOR	0.559574	0.104889	0	0.588535	0	0.298871	0	0.197107	0.370774	0.140757	0.0135321	0.130081	0.157858	0
TCGA.ER.A19B.06	Skin	TUMOR	0	0.103973	0.0091019	0	0	0.244827	0	0.206417	0.0977189	0.112451	0.00138078	0	1.1924	0
TCGA.ER.A19C.06	Skin	TUMOR	0.00197454	0.00684332	0	0	0	0.183851	0	0.0299783	0.127323	0.168678	0	0	1.47033	0
TCGA.ER.A19D.06	Skin	TUMOR	0.00585579	0.044245	0.0330136	0.0570328	0	0.0381167	0.00147958	0.0574349	0.0954494	0.0188123	0.0115394	0	0.468938	0
TCGA.ER.A19E.06	Skin	TUMOR	0.0690905	0	0.0650481	0.0969204	0	0.124383	0	0.0672859	0.0353244	0.0571664	0	0.00918578	0.51036	0
TCGA.ER.A19F.06	Skin	TUMOR	0	0.0483482	0.00800251	0	0	0.256003	0	0.147409	0.25626	0.15233	0	0	0.668939	0
TCGA.ER.A19G.06	Skin	TUMOR	0.210293	0	0.0886883	0.192093	0	0.31597	0.0607898	0.0581643	0.081854	0.324277	0	0.0437608	0.99118	0
TCGA.ER.A19H.06	Skin	TUMOR	0.0312461	0	0.0537367	0.473147	0	0	0.000177369	0.203338	0.12576	0.0203235	0.129505	0.0844562	0.343376	0
TCGA.ER.A19J.06	Skin	TUMOR	0	0.0236139	0.00264975	0	0	0.383822	0	0.0838234	0.0494766	0.144449	0	0	1.04889	0
TCGA.ER.A19K.01	Skin	TUMOR	0.118716	0	0.0713155	0.331753	0	0	0	0.283474	0.100213	0.0122697	0.0603717	0	0.0996641	0.0115039
TCGA.ER.A19M.06	Skin	TUMOR	0	0	0.0383589	0.759023	0	0	0.0503274	0.20265	0.155935	0	0.0789172	0.0470944	0.459496	0
TCGA.ER.A19N.06	Skin	TUMOR	0.159644	0	0.00557297	0.607698	0	0.196328	0.0287355	0.172027	0.273091	0	0.000104107	0	0.920396	0
TCGA.ER.A19O.06	Skin	TUMOR	0.184494	0	0	0.730813	0	0	0	0.21903	0.571551	0.124479	0.170074	0	1.50843	0
TCGA.ER.A19P.06	Skin	TUMOR	0.290605	0.208196	0	1.05248	0	0	0.0201034	0.29901	0.36083	0.0880836	0	0.0380042	0.339949	0
TCGA.ER.A19Q.06	Skin	TUMOR	0.0369194	0	0.00703142	0.465679	0	0	0	0.167882	0.188052	0.0306248	0	0.1815	1.24979	0
TCGA.ER.A19S.06	Skin	TUMOR	0.0117167	0.0283585	0.0239726	1.46922	0	0.0937066	0.0559979	0.257844	0.388591	0.0934932	0	0	1.17565	0
TCGA.ER.A19W.06	Skin	TUMOR	0.0781325	0	0	0.792542	0	0.332982	0.134192	0.260043	0.085062	0.163282	0.0462125	0.249988	0.368861	0
TCGA.ER.A2NB.01	Skin	TUMOR	0.0636762	0	0.023183	1.10183	0	0	0.101001	0.367417	0.197385	0	0.132245	0	0.82433	0.0638033
TCGA.ER.A2NC.06	Skin	TUMOR	0	0.00423546	0.0466877	0.133392	0	0.198049	0	0.034924	0.00605406	0.0583517	0.0148918	0.156218	0	0
TCGA.ER.A2ND.06	Skin	TUMOR	0.131872	0	0.165054	0.293767	0	0.137749	0.00972854	0.210035	0	0.0253197	0.0420813	0.0122113	0.0467447	0
TCGA.ER.A2NE.06	Skin	TUMOR	0	0.0384401	0.000619687	0	0	0.486469	0	0.506426	0.005041	0.213044	0	0.183685	0.216689	0
TCGA.ER.A2NG.06	Skin	TUMOR	0.0285346	0	0.0426316	0.770723	0	0	0.389944	0.334193	0.0214251	0.162577	0.183249	0.0967618	0.471949	0
TCGA.ER.A2NH.06	Skin	TUMOR	0.0689362	0	0.0839632	1.35527	0	0.223889	0.0552494	0.184864	0.220706	0.0391251	0.284536	0.235275	0.129253	0
TCGA.ER.A3PL.06	Skin	TUMOR	0.0942552	0	0.091808	0.0577109	0	0.0404862	0	0.0879397	0.0444812	0.0386885	0	0	0.713078	0
TCGA.ER.A42K.06	Skin	TUMOR	0	0	0.565825	0	0	0.231866	0	0.0685548	0.0152792	0.0420002	0	0.04375	0.139392	0
TCGA.ER.A42L.06	Skin	TUMOR	0.104337	0	0.0495886	0.866601	0	0	0.13616	0.0671996	0.171188	0.0996178	0	0.203658	0	0
TCGA.FR.A3YN.06	Skin	TUMOR	0.00724722	0.00843532	0.0111392	0.616115	0	0.0957547	0	0.412835	0.0752513	0.0657451	0.0112843	0.115375	0.214835	0
TCGA.FR.A3YO.06	Skin	TUMOR	0.0115549	0	0.0266041	0	0	0	0	0.215475	0.193426	0.195828	0	0	3.68644	0
TCGA.FR.A44A.06	Skin	TUMOR	0.0812349	0	0.0417824	0.692341	0	0.387755	0.0355382	0.0960244	0.154985	0	0.126215	0.0148522	0.856418	0
TCGA.FR.A69P.06	Skin	TUMOR	0.194811	0	0.18984	0.0889469	0	0.163313	0	0.183102	0	0.0496288	0.00591413	0.0485169	0.257142	0
TCGA.FR.A728.01	Skin	TUMOR	0	0.0205569	0.0658413	0.912577	0	0	0.036149	0.43919	0.195117	0.00430244	0.0102842	0.038696	0.0788753	0.0379598
TCGA.FR.A729.06	Skin	TUMOR	0.125666	0	0	0.425373	0	0.226544	0.00181388	0.26057	0.191911	0.0727327	0.0907452	0.112491	0.289189	0
TCGA.FR.A7U8.06	Skin	TUMOR	0.034455	0	0.129517	0.00452026	0	0	0	0.0692441	0.0236513	0.00852969	0.00895415	0	1.09573	0
TCGA.FR.A7UA.06	Skin	TUMOR	0.0926653	0	0.133346	1.52627	0	0.0724452	0.124619	0.625333	0.449289	0.0317234	0	0.0176779	1.2201	0
TCGA.FR.A8YE.06	Skin	TUMOR	0.346623	0.488656	0	0.162928	0.296094	0.21045	0.0173593	0.190759	0.206313	0.208814	0	0.033881	0.376605	0.0334358
TCGA.FS.A1YW.06	Skin	TUMOR	0.0997338	0.104523	0.0571092	0.123231	0	0.0594444	0	0.153088	0.128197	0.124646	0	0.0959865	0.0923805	0
TCGA.FS.A1YX.06	Skin	TUMOR	0.0308712	0	0.00117765	0	0.171073	0.242239	0	0.0549478	0.150922	0.168334	0	0	0.49869	0
TCGA.FS.A1YY.06	Skin	TUMOR	0.00499359	0.00241356	0.040719	0	0	0.467462	0	0.23312	0.016131	0.0982926	0	0	0.785576	0
TCGA.FS.A1Z0.06	Skin	TUMOR	0.0077831	0	0.0373577	0.171353	0	0.216857	0.00422276	0.128359	0.0759552	0.0231987	0.0394714	0.0562749	0.571698	0
TCGA.FS.A1Z3.06	Skin	TUMOR	0	0.0255749	0.512448	0	0	0.126509	0	0.147729	0.136487	0.110244	0	0.0482229	0.10538	0
TCGA.FS.A1Z7.06	Skin	TUMOR	0.0233085	0	0.0768134	0.0137557	0	0.0701665	0	0.00573759	0.0232786	0.0212557	0	0	1.63197	0
TCGA.FS.A1ZB.06	Skin	TUMOR	0.0158785	0.00161875	0	0.146111	0	0.239457	0	0.255574	0.129209	0.0911028	0.0602086	0.127432	0.269081	0.0154239
TCGA.FS.A1ZC.06	Skin	TUMOR	0	0	0.0980999	0	0	0.146292	0	0.141791	0	0.00502547	0	0	0.807011	0
TCGA.FS.A1ZD.06	Skin	TUMOR	0.00402801	0.00168406	0	0.130005	0	0.0651739	0	0.0360298	0.0768675	0.0871864	0.170535	0	0.847242	0
TCGA.FS.A1ZE.06	Skin	TUMOR	0.217261	0	0.322467	0.0531969	0	0.0941383	0	0.100487	0.053484	0.0135678	0.00578548	0	0.436236	0
TCGA.FS.A1ZF.06	Skin	TUMOR	0	0.0911492	0.124507	0	0.0166083	0	0	0.0860103	0.0579069	0.0701262	0	0	0.826681	0
TCGA.FS.A1ZH.06	Skin	TUMOR	0.107414	0.0358847	0.0266553	0.0947038	0	0.205661	0.0283988	0.107431	0.0251714	0.051467	0.0431938	0.00285457	0.373649	0
TCGA.FS.A1ZM.06	Skin	TUMOR	0	0	0.102252	0.506664	0	0	0.159645	0.120483	0.142543	0.26598	0	0.00204632	0.636482	0
TCGA.FS.A1ZN.01	Skin	TUMOR	0.082748	0	0.483526	0.0220839	0.0477415	0	0	0	0.0426066	0.0542657	0	0	1.24763	0
TCGA.FS.A1ZP.06	Skin	TUMOR	0.406647	0	0	0.284278	0	0.148958	0	0.206	0.0994799	0.0545736	0	0.023135	0.0573003	0
TCGA.FS.A1ZQ.06	Skin	TUMOR	0.108065	0	0.0125801	0.011077	0	0.278984	0	0.310618	0.318952	0.0161033	0.103016	0.111101	0.548397	0.00336208
TCGA.FS.A1ZR.06	Skin	TUMOR	0.154086	0	0.407058	0.247592	0	0.0291133	0	0.152794	0.135962	0.0493794	0.0269521	0.107903	0.299164	0
TCGA.FS.A1ZS.06	Skin	TUMOR	0.0522012	0	0.0126657	0	0.029774	0.0855785	0	0.0522252	0.000570374	0.0261232	0	0	0.69492	0
TCGA.FS.A1ZT.06	Skin	TUMOR	0.181924	0	0.0848028	0.399816	0	0.18229	0.0560442	0.209541	0.143841	0.088986	0	0.0555202	0.192886	0
TCGA.FS.A1ZW.06	Skin	TUMOR	0.00587852	0	0.452491	0.356239	0	0.272256	0.117569	0.139386	0.014356	0	0.0569427	0.0518536	0.276964	0
TCGA.FS.A1ZY.06	Skin	TUMOR	0.196546	0	0.354193	0.0742052	0	0	0	0.422842	0	0.0766602	0.124085	0.116026	0.261811	0
TCGA.FS.A1ZZ.06	Skin	TUMOR	0.0885735	0	0.399864	0.127887	0	0.269596	0	0.214027	0	0.0463604	0.0171513	0.0342316	0	0.00562363
TCGA.FS.A4F5.06	Skin	TUMOR	0	0.0110691	0.405806	0.000772783	0	0	0.00295799	0.151517	0.00221923	0	0.0379412	0	1.03549	0
TCGA.FS.A4F8.06	Skin	TUMOR	0.420746	0.285917	0	0.45692	0	0.290948	0.0079576	0.152094	0.254148	0.174898	0	0.0209459	0.340441	0
TCGA.FS.A4F9.06	Skin	TUMOR	0.107457	0	0.698465	0.101282	0	0.00296023	0	0.263921	0	0.102708	0	0	0.257564	0
TCGA.FS.A4FB.06	Skin	TUMOR	0.0342413	0	0.891274	0	0.0290955	0.00837189	0	0.113658	0.0482926	0.0522998	0	0	0.587139	0
TCGA.FS.A4FC.06	Skin	TUMOR	0.0733091	0	0.268861	0.175455	0	0.0137961	0	0.182995	0.11824	0.0308919	0.0229952	0.00981351	0.565144	0
TCGA.FS.A4FD.06	Skin	TUMOR	0.086622	0	0.228459	0.155025	0	0	0	0.175819	0.0505902	0	0.0250944	0.0195482	0.419404	0
TCGA.FW.A3R5.06	Skin	TUMOR	0.304128	0	0.0921403	0.12246	0	0.0841779	0.0354405	0.204978	0	0.04115	0	0	0.211583	0
TCGA.FW.A3TV.06	Skin	TUMOR	0.626813	0	0.0146769	0	0	0.310951	0	0.315133	0.133977	0.0977758	0	0.105141	0.305688	0
TCGA.FW.A5DX.01	Skin	TUMOR	0.189134	0	0.435766	0.0388214	0.00396241	0	0	0.125209	0.00590031	0.062787	0.0156721	0.0274242	0.118947	0
TCGA.GF.A2C7.01	Skin	TUMOR	0.00516704	0	0	0.0146305	0	0.361475	0	0.0986151	0.0633455	0.245586	0	0	0.402528	0.0288662
TCGA.GF.A3OT.06	Skin	TUMOR	0.0204039	0	0.0279563	0.196882	0	0.230718	0.0537567	0.143813	0.00689337	0.0261621	0	0	0.651319	0
TCGA.GF.A4EO.06	Skin	TUMOR	0	0.0855519	0.253424	0.704432	0	0.161332	0.119542	0.16833	0.219363	0.156317	0	0	0.865363	0
TCGA.GF.A6C8.06	Skin	TUMOR	0.06366	0	0.0274527	0.3892	0	0	0.0657078	0.147536	0.100939	0.152333	0.0416344	0.0592806	0.245939	0
TCGA.GF.A6C9.06	Skin	TUMOR	0.790993	0.225955	0	0.16729	0	0.146227	0.0703358	0.454962	0.0877125	0.25042	0	0	1.42239	0
TCGA.GF.A769.01	Skin	TUMOR	0.000716939	0	0.0677114	0	0	0.310906	0	0.191929	0.0502768	0.067648	0.0309569	0.040204	0.592541	0
TCGA.GN.A262.06	Skin	TUMOR	0	0	0.869343	0.022859	0.0389035	0	0	0.210861	0	0.0057004	0.0827452	0	0.18044	0
TCGA.GN.A263.01	Skin	TUMOR	0.0255377	0	0.172968	0	0	0.222466	0.110948	0.291495	0	0	0.00158627	0	0.0877242	0
TCGA.GN.A265.06	Skin	TUMOR	0.0552702	0	0.035211	0	0	0.572719	0.0105983	0.141878	0.161806	0.0255172	0.0389121	0.0380851	0.55534	0
TCGA.GN.A267.06	Skin	TUMOR	0	0.00374931	0.106714	0.741244	0	0	0	0.328123	0.0920453	0	0.0283857	0.0146797	0.100697	0
TCGA.GN.A268.06	Skin	TUMOR	0.168969	0	0.519379	0.108038	0	0	0	0.158898	0.00401468	0	0.0678491	0	0.337956	0
TCGA.GN.A26A.06	Skin	TUMOR	0.00284618	0	0	0	0	0.251226	0.0454125	0.028839	0.0124881	0.131636	0	0	1.73111	0
TCGA.GN.A26C.01	Skin	TUMOR	0.0416878	0.0273581	0	0.722902	0	0.166804	0.0555965	0.177877	0.0783798	0.0827158	0	0	0.372501	0
TCGA.GN.A4U3.06	Skin	TUMOR	0	0.149492	0.877686	0	0	0.178308	0	0.343389	0.00474423	0.483059	0	0.149985	0.428613	0
TCGA.GN.A4U4.06	Skin	TUMOR	0.319163	0.0908308	0.28713	0.278987	0	0.0650181	0.0206532	0.286204	0	0.0672421	0	0.0420281	0	0
TCGA.GN.A4U5.01	Skin	TUMOR	0.0518304	0	0	1.07824	0	0	0.00977956	0.565345	0.0176937	0.0792105	0.0615156	0.0907426	0.164461	0
TCGA.GN.A4U7.06	Skin	TUMOR	0.034324	0	0.383139	0	0.191087	0	0	0.0364677	0.0179307	0.0761899	0	0	1.36842	0
TCGA.GN.A4U8.06	Skin	TUMOR	0.187041	0	0	0.549075	0	0.0502672	0.00289993	0.152721	0.207186	0	0.0758028	0.149987	0.521607	0
TCGA.GN.A4U9.06	Skin	TUMOR	0.0630177	0	0.123726	0	0	0.136596	0	0.154846	0	0.0312558	0.017181	0.0429195	0.18047	0
TCGA.GN.A9SD.06	Skin	TUMOR	0.63651	0.0186327	0	0.417619	0.20917	0.249649	0.0515565	0.215146	0.135027	0.128461	0	0.0750782	0.175617	0
TCGA.HR.A2OG.06	Skin	TUMOR	0.0520288	0	0.179003	0.101348	0	0.254171	0.00245637	0.081626	0.141418	0.0356516	0	0.103268	0.999673	0
TCGA.HR.A2OH.06	Skin	TUMOR	0.0368605	0	0.0375736	1.49483	0	0.0909359	0.234542	0.310451	0.21205	0.386068	0	0.275245	0.703551	0
TCGA.IH.A3EA.01	Skin	TUMOR	0	0.00885006	0.0567316	0.178655	0	0	0	0.101103	0.24972	0.0382254	0.119407	0.123053	0.568036	0.00946458
TCGA.LH.A9QB.06	Skin	TUMOR	0.0391405	0	0.663093	0	0.0317633	0.0913728	0	0.19832	0.000252725	0.199022	0.0633394	0	0.0137161	0
TCGA.OD.A75X.06	Skin	TUMOR	0.0408814	0	0.271566	0	0	0.229784	0	0.185277	0	0.0376768	0.0345828	0	0.334091	0
TCGA.QB.A6FS.06	Skin	TUMOR	0.313417	0	0	0.780427	0	0	0	0.212238	0.478291	0.130047	0.0914273	0.059615	0.448022	0
TCGA.QB.AA9O.06	Skin	TUMOR	0.0211958	0	0.0418471	0.495183	0	0	0	0.232889	0.159381	0	0.0875536	0	0.683968	0
TCGA.RP.A694.06	Skin	TUMOR	0.19087	0	0.112331	0.557982	0	0.0818088	0.00744364	0.278142	0.0954711	0.077584	0	0.128861	0.120354	0
TCGA.RP.A695.06	Skin	TUMOR	0.0130778	0	0.103222	0.301055	0	0	0	0.284337	0.0924867	0	0.0172653	0.0119831	0.447346	0
TCGA.W3.A824.06	Skin	TUMOR	0.02848	0	0.00791532	0.896106	0	0	0.0535632	0.336526	0.0579822	0.163764	0.0584428	0.114787	0.2216	0
TCGA.W3.A825.06	Skin	TUMOR	0.00141489	0	0.0471575	0.252686	0	0.144068	0.0893228	0.218072	0.0305345	0.0758986	0	0.0301111	0.37235	0
TCGA.W3.AA1O.06	Skin	TUMOR	0.00566648	0.0147452	0.00212407	0	0	0.181747	0.000706959	0.0692768	0.088689	0.0990465	0	0	1.04791	0
TCGA.W3.AA1Q.06	Skin	TUMOR	0.053144	0.0213146	0	0.32533	0	0.132508	0	0.173705	0.318501	0.135165	0	0	0.271057	0
TCGA.W3.AA1R.06	Skin	TUMOR	0	0.0383262	0.0407154	0.181451	0	0	0	0.346737	0.0345767	0.139821	0	0.0942752	0.364703	0
TCGA.W3.AA1V.06	Skin	TUMOR	0	0	0.0363928	0.0886417	0	0.483337	0	0.0742646	0.00771697	0.0724263	0	0.0302168	0.0866603	0
TCGA.W3.AA1W.06	Skin	TUMOR	0.0746414	0	0.0032207	1.48049	0	0	0.124822	0.307132	0.38065	0.372334	0	0.0477279	0.444333	0
TCGA.W3.AA21.06	Skin	TUMOR	0	0.117417	0	0.290962	0	0	0	0.368094	0.235945	0.0629354	0	0	0.264023	0.0289395
TCGA.WE.A8JZ.06	Skin	TUMOR	0.104033	0	0.166247	0.109357	0	0	0	0.107807	0.0399703	0.0216868	0	0	0.857273	0
TCGA.WE.A8K1.06	Skin	TUMOR	0.0174134	0.0423841	0.02444	0.580545	0	0	0	0.375055	0.243955	0.0367555	0.0686097	0.0149323	0.34134	0
TCGA.WE.A8K5.06	Skin	TUMOR	0	0	0.112416	0.232437	0	0.135611	0.00330664	0.19489	0.0329669	0	0.0049724	0	0.468794	0
TCGA.WE.A8K6.06	Skin	TUMOR	0.00365713	0.00154418	0.0258659	0	0	0.151638	0	0.0187872	0.103045	0.0753136	0	0	0.721565	0
TCGA.WE.A8ZN.06	Skin	TUMOR	0.0138915	0.00187391	0	0.74414	0	0	0.123759	0.0914424	0.215393	0.00350671	0.135964	0	0.395644	0
TCGA.WE.A8ZO.06	Skin	TUMOR	0	0	0.107079	0.464526	0	0.0224734	0.00711083	0.16548	0.121113	0.0477456	0.00506417	0.0470995	0	0
TCGA.WE.A8ZQ.06	Skin	TUMOR	0.094265	0	0.432911	0	0.0406082	0	0	0.0186711	0	0.0203213	0	0	0.51144	0
TCGA.WE.A8ZT.06	Skin	TUMOR	0.0292755	0.179469	0.0231802	0	0.312291	0.305903	0	0.181763	0.0911705	0.0631603	0	0.0627423	0.209901	0.0160844
TCGA.WE.A8ZX.06	Skin	TUMOR	0	0	0.0365491	0.59382	0	0	0.00113943	0.304912	0.00424799	0.0025965	0.162552	0.137296	0.207657	0
TCGA.WE.A8ZY.06	Skin	TUMOR	0.0332989	0.100003	0.274786	0.100489	0	0.0155655	0.00593021	0.272061	0.0840527	0.158743	0	0	0.612182	0
TCGA.WE.AAA0.06	Skin	TUMOR	0.51313	0	0	0.141583	0	0	0	0.227492	0.280008	0.189817	0	0	0.268111	0.0393979
TCGA.WE.AAA3.06	Skin	TUMOR	0.00984385	0	0.0349491	0.817392	0	0	0.00582017	0.183381	0.188981	0	0.0994072	0.0357921	0.486694	0
TCGA.WE.AAA4.06	Skin	TUMOR	0.0719968	0	0	1.97756	0	0	0.40726	0.202607	0.181934	0.841624	0.0525449	0.38256	0.606069	0
TCGA.YD.A89C.06	Skin	TUMOR	0	0	0.419773	0.0240869	0	0.0405231	0	0.228411	0.00765652	0.141728	0	0.0585879	0.130171	0
TCGA.YD.A9TA.06	Skin	TUMOR	0.0884681	0	0.0816916	0.0932952	0	0.0924253	0.0261626	0.103907	0.0450688	0.0776541	0	0.0101687	0.460935	0
TCGA.YD.A9TB.06	Skin	TUMOR	0	0.0616468	0.0290178	0	0	0.28396	0	0.127404	0.0347839	0.0181605	0.101631	0.136719	0.129484	0
TCGA.YG.AA3O.06	Skin	TUMOR	0.0995218	0	0.1455	0.26668	0	0	0	0.225107	0.0618506	0.02989	0	0	0.334427	0
TCGA.Z2.A8RT.06	Skin	TUMOR	0.237029	0	0.122293	0.235897	0	0.145141	0	0.247565	0.0906888	0.0921022	0	0.0890379	0.11882	0
TCGA.Z2.AA3V.06	Skin	TUMOR	0.171856	0	0	0.609388	0	0	0	0.197324	0.666754	0.330664	0.175382	0	2.28834	0

## Sheet: 6c
Patient	Sample	Pro- to anti-tumorigenic TAM ratios
RAM19_003	Brain	6.44661
RAM19_003	Liver	2.61049
RAM19_003	Omentum	3.28033
RAM19_006	Brain	2.5017
RAM19_006	Lung	0.437358
RAM19_006	Lymph Node	0.787756
